# Supplementary material for: Transcriptome assembly and microarray construction for Enchytraeus crypticus, a model oligochaete to assess stress response mechanisms derived from soil conditions
Source: BMC Genomics. 2014 Apr 23;15:302. doi: 10.1186/1471-2164-15-302 (PMC4234436; doi:10.1186/1471-2164-15-302)
Supplement: Additional file 4 — Core Eukaryotic Genes Mapping Approach (CEGMA) to assess the completeness ofE. crypticus’ transcriptome. The 458 core proteins from Drosophila were used for homology searches in the transcriptome. [file 1471-2164-15-302-S4.xlsx]

## Sheet: cegma_DropvsEnch_AAlevel_10-25
Table S3 CEGMA analysis with threshold expect value of 10-25
Dros_gene	ench_contig	similarity	alignment lenght	mismatch	gap-open	query start	query end	subject start	subject end	e-score	bitscore	unique?
CG2674-PE___KOG1506	contig07897	75.25	404	95	2	1	404	1	399	4e-169	588	1
CG2674-PE___KOG1506	contig02296	69.4	183	56	0	57	239	8	190	1e-74	275	0
CG2674-PE___KOG1506	contig02295	75.76	165	40	0	241	405	1	165	1e-63	238	0
CG4260-PA___KOG1077	contig23584	65.59	247	83	1	200	444	1	247	1e-96	349	1
CG3018-PA___KOG0424	contig12795	88.82	152	17	0	1	152	1	152	3e-80	291	1
CG3018-PA___KOG0424	contig24732	88.64	88	10	0	54	141	3	90	1e-44	173	0
CG3018-PA___KOG0424	contig26459	40.91	154	84	2	1	154	1	147	3e-28	119	0
CG3018-PA___KOG0424	contig03563	40.54	148	81	2	1	148	1	141	9e-27	114	0
CG2863-PA___KOG0271	contig10540	56.29	469	200	4	22	486	47	514	5e-159	555	1
CG4258-PA___KOG2874	contig18028	61.87	299	111	2	16	314	25	320	1e-105	377	1
CG17158-PA___KOG3174	contig09248	82.56	258	45	0	13	270	1	258	4e-128	452	1
CG17654-PA___KOG2670	contig11320	73.15	432	116	0	1	432	1	432	0	672	1
CG17654-PA___KOG2670	contig18140	72.62	336	91	1	1	336	1	335	1e-143	504	0
CG17654-PA___KOG2670	contig16560	68.93	206	64	0	216	421	14	219	4e-83	303	0
CG17654-PA___KOG2670	contig26300	77.01	187	40	2	13	197	1	186	4e-78	286	0
CG17654-PA___KOG2670	contig24887	45.1	204	109	1	165	365	1	204	2e-54	208	0
CG17652-PA___KOG3164	contig19347	36.68	229	138	3	1	223	1	228	9e-37	148	1
CG4265-PA___KOG1415	contig10370	43.56	225	116	4	4	225	6	222	5e-52	198	1
CG3664-PA___KOG0092	contig10714	73.76	221	44	4	10	219	2	219	5e-90	325	1
CG3664-PA___KOG0092	contig14019	72.2	223	50	3	4	219	3	220	1e-89	323	0
CG3664-PA___KOG0092	contig17389	66.51	209	66	2	14	219	6	213	1e-77	283	0
CG3664-PA___KOG0092	contig11775	65	220	62	4	10	218	19	234	5e-76	278	0
CG3664-PA___KOG0092	contig20600	46.15	182	94	1	23	200	3	184	2e-45	176	0
CG3539-PD___KOG1301	contig25528	59.01	161	66	0	82	242	1	161	1e-53	206	1
CG3127-PA___KOG1367	contig08355	71.91	388	109	0	28	415	1	388	8e-165	574	1
CG3127-PA___KOG1367	contig10702	64.41	413	147	0	3	415	4	416	8e-149	521	0
CG2862-PA___KOG3275	contig13175	61.24	129	45	2	27	150	2	130	4e-43	168	1
CG2862-PA___KOG3275	contig05830	64.2	81	29	0	70	150	2	82	3e-27	115	0
CG18627-PA___KOG0366	contig13902	62.37	287	105	3	58	344	1	284	9e-104	371	1
CG18627-PA___KOG0366	contig11972	31.64	275	165	9	62	317	32	302	2e-30	128	0
CG3157-PA___KOG1374	contig12877	78.63	454	92	1	1	454	1	449	0	756	1
CG3157-PA___KOG1374	contig11494	31.07	441	282	10	4	442	60	480	6e-58	219	0
CG3157-PA___KOG1374	contig03454	34.53	333	203	6	4	333	3	323	2e-47	185	0
CG3157-PA___KOG1374	contig03980	34.52	281	171	6	74	353	1	269	1e-42	169	0
CG3157-PA___KOG1374	contig01764	43.16	190	104	3	4	192	3	189	1e-38	155	0
CG2960-PA___KOG0003	contig26610	95.31	128	6	0	1	128	1	128	4e-69	254	1
CG2960-PA___KOG0003	contig05557	97.4	77	2	0	1	77	1	77	1e-39	155	0
CG2960-PA___KOG0003	contig26586	97.4	77	2	0	1	77	1	77	2e-39	155	0
CG2960-PA___KOG0003	contig10514	98.68	76	1	0	1	76	1	76	3e-39	154	0
CG15433-PA___KOG2535	contig08623	87.5	312	39	0	237	548	1	312	8e-160	558	1
CG3225-PA___KOG0922	contig09981	40	565	320	9	117	672	2	556	3e-110	394	1
CG3225-PA___KOG0922	contig09623	39.39	490	273	10	199	675	2	480	2e-92	335	0
CG3225-PA___KOG0922	contig16467	35.05	214	132	4	466	678	1	208	3e-33	138	0
CG2976-PA___KOG0530	contig10106	49.55	331	154	7	2	328	13	334	8e-87	315	1
CG3469-PA___KOG0367	contig13902	34.8	227	141	4	112	336	48	269	3e-29	124	1
CG8885-PA___KOG2792	contig11930	54.59	218	99	0	29	246	84	301	7e-73	268	1
CG8891-PA___KOG3222	contig15637	55.15	194	77	2	3	186	8	201	3e-57	215	1
CG18174-PA___KOG1555	contig07311	89.63	270	28	0	39	308	1	270	4e-146	512	1
CG18174-PA___KOG1555	contig08588	37.77	233	129	7	29	256	35	256	2e-34	141	0
CG5827-PA___KOG0402	contig26858	81.32	91	17	0	1	91	1	91	1e-38	152	1
CG5827-PA___KOG0402	contig26084	81.32	91	17	0	1	91	1	91	1e-38	152	0
CG7277-PA___KOG3855	contig09145	41.27	361	191	9	131	474	1	357	2e-66	248	1
CG7269-PB___KOG0329	contig03548	73.58	246	59	3	1	242	1	244	5e-106	379	1
CG7269-PB___KOG0329	contig03547	86.74	181	24	0	244	424	1	181	3e-93	336	0
CG7269-PB___KOG0329	contig12277	36.12	371	230	7	43	412	34	398	5e-66	246	0
CG7269-PB___KOG0329	contig08512	36.66	371	228	7	43	412	78	442	9e-62	232	0
CG7269-PB___KOG0329	contig11436	33.8	355	224	7	36	389	9	353	9e-49	189	0
CG9042-PB___KOG2711	contig11647	61.41	355	133	3	6	357	4	357	3e-128	452	1
CG9042-PB___KOG2711	contig15008	66.24	314	103	3	39	350	1	313	1e-122	434	0
CG9042-PB___KOG2711	contig24219	51.28	195	94	1	7	201	5	198	4e-53	203	0
CG9075-PA___KOG0327	contig08512	76.65	394	92	0	10	403	56	449	6e-177	615	1
CG9075-PA___KOG0327	contig12277	71.35	377	108	0	27	403	29	405	3e-163	569	0
CG9075-PA___KOG0327	contig03800	73.83	256	67	0	15	270	1	256	6e-116	412	0
CG9075-PA___KOG0327	contig06709	74.63	201	51	0	48	248	1	201	6e-87	315	0
CG9075-PA___KOG0327	contig08367	32.18	376	245	5	36	402	327	701	2e-53	204	0
CG11567-PA___KOG1158	contig09289	56.69	658	279	5	26	679	6	661	0	783	1
CG11567-PA___KOG1158	contig08774	58.58	606	246	4	77	679	1	604	0	767	0
CG11567-PA___KOG1158	contig09779	30.4	546	338	9	167	679	18	554	2e-67	252	0
CG9539-PA___KOG1373	contig08878	92.65	476	35	0	1	476	1	476	0	892	1
CG10354-PA___KOG2044	contig25895	73.13	160	42	1	1	160	1	159	8e-66	246	1
CG10206-PA___KOG2572	contig09445	65.03	469	163	1	1	469	1	468	1e-163	571	1
CG10206-PA___KOG2572	contig09045	41.79	414	225	5	1	402	6	415	2e-86	314	0
CG4494-PA___KOG1769	contig09700	70.79	89	24	1	1	89	1	87	4e-33	134	1
CG3476-PA___KOG0758	contig09026	52.07	290	136	3	11	298	3	291	9e-84	304	1
CG7111-PA___KOG0279	contig15638	76.73	318	69	3	1	317	1	314	6e-143	501	1
CG7111-PA___KOG0279	contig19913	67.37	285	91	2	31	314	2	285	1e-113	404	0
CG7111-PA___KOG0279	contig11887	29.63	270	173	8	49	313	57	314	2e-26	114	0
CG7109-PA___KOG0371	contig21153	85.55	256	37	0	9	264	9	264	1e-135	477	1
CG7109-PA___KOG0371	contig03143	90.21	235	23	0	1	235	1	235	4e-129	455	0
CG7109-PA___KOG0371	contig11679	66.38	229	74	2	83	309	1	228	1e-91	331	0
CG7109-PA___KOG0371	contig09362	47.89	284	146	2	22	304	29	311	4e-80	292	0
CG7109-PA___KOG0371	contig12530	49.09	275	138	2	22	295	28	301	2e-79	290	0
CG18591-PA___KOG1774	contig18473	73.91	92	24	0	1	92	1	92	9e-37	146	1
CG7424-PA___KOG3464	contig27072	82.08	106	17	1	1	104	1	106	2e-43	168	1
CG7424-PA___KOG3464	contig17784	82.08	106	17	1	1	104	1	106	2e-43	168	0
CG13389-PA___KOG0400	contig20721	84.77	151	23	0	1	151	1	151	8e-73	266	1
CG33297-PC___KOG0211	contig08224	72.16	467	130	0	125	591	3	469	0	692	1
CG33297-PC___KOG0211	contig20832	71.95	303	85	0	264	566	1	303	4e-128	453	0
CG13391-PB___KOG0188	contig22970	76.35	241	57	0	5	245	6	246	5e-115	410	1
CG13391-PB___KOG0188	contig08904	32.52	452	292	8	326	772	1	444	6e-63	237	0
CG13393-PA___KOG1746	contig13451	80	110	22	0	3	112	4	113	6e-47	180	1
CG13090-PA___KOG2017	contig20927	73.56	87	23	0	62	148	126	212	3e-32	134	1
CG4422-PA___KOG1439	contig08009	72.97	444	116	3	1	442	1	442	0	666	1
CG4422-PA___KOG1439	contig16906	69.13	392	117	3	22	411	1	390	4e-165	575	0
CG4422-PA___KOG1439	contig19447	30.46	325	200	7	1	307	4	320	1e-27	119	0
CG3949-PA___KOG3387	contig14851	77.95	127	28	0	1	127	1	127	2e-50	192	1
CG4364-PA___KOG2481	contig10097	42.6	622	297	7	3	605	4	584	1e-130	461	1
CG4008-PA___KOG2775	contig01469	72.28	101	28	0	348	448	1	101	5e-42	167	1
CG4008-PA___KOG2775	contig01471	68.42	95	30	0	354	448	1	95	2e-39	158	0
CG4651-PA___KOG3295	contig16748	59.72	211	80	3	1	210	1	207	1e-65	244	1
CG5384-PA___KOG1872	contig07838	53.25	415	182	7	69	473	1	413	1e-126	448	1
CG5371-PA___KOG1112	contig03356	73.86	352	92	0	10	361	12	363	2e-158	554	1
CG5371-PA___KOG1112	contig03357	72.81	331	90	0	416	746	1	331	7e-150	526	0
CG5029-PA___KOG0788	contig24735	46.58	146	75	2	197	342	1	143	1e-28	122	1
CG5091-PA___KOG2575	contig15716	48.07	414	195	6	18	414	1	411	2e-100	360	1
CG5183-PA___KOG3106	contig14870	73.58	212	56	0	1	212	1	212	3e-95	342	1
CG5183-PA___KOG3106	contig10474	75.47	212	52	0	1	212	1	212	4e-93	335	0
CG5183-PA___KOG3106	contig03652	74.06	212	55	0	1	212	1	212	2e-85	309	0
CG5188-PA___KOG2738	contig14281	52.53	297	129	3	26	314	33	325	7e-83	301	1
CG5188-PA___KOG2738	contig08754	41.34	283	155	3	42	315	129	409	1e-59	224	0
CG5193-PA___KOG1597	contig13629	68.57	315	97	2	1	313	1	315	1e-122	434	1
CG6415-PA___KOG2770	contig09844	55.1	363	153	5	41	401	1	355	1e-108	388	1
CG6750-PA___KOG3188	contig09168	64.66	249	84	2	1	246	1	248	7e-97	348	1
CG6724-PA___KOG0313	contig08996	46.05	354	180	4	75	417	1	354	3e-95	343	1
CG6258-PA___KOG2035	contig11450	58.54	357	146	1	1	355	1	357	5e-133	468	1
CG12602-PA___KOG2189	contig12969	46.39	485	252	4	1	479	1	483	8e-129	456	1
CG12602-PA___KOG2189	contig08269	54.01	324	142	3	1	319	1	322	7e-96	346	0
CG12602-PA___KOG2189	contig16265	40.44	366	178	4	61	395	1	357	2e-79	292	0
CG12602-PA___KOG2189	contig13732	43.29	328	124	7	533	807	1	319	8e-70	260	0
CG12602-PA___KOG2189	contig21018	39.66	295	174	3	1	294	1	292	2e-58	221	0
CG12264-PA___KOG1549	contig11045	76.37	419	92	1	44	462	61	472	0	662	1
CG12264-PA___KOG1549	contig09142	36.61	407	218	13	66	436	1	403	6e-57	216	0
CG5353-PB___KOG1637	contig08628	75.52	478	115	1	213	688	1	478	0	782	1
CG5353-PB___KOG1637	contig06310	64.53	172	61	0	19	190	1	172	2e-66	248	0
CG6601-PA___KOG0094	contig25096	89.94	179	18	0	4	182	5	183	2e-95	342	1
CG6601-PA___KOG0094	contig12560	75.61	205	50	0	3	207	4	208	2e-91	329	0
CG6601-PA___KOG0094	contig25969	67.98	203	45	2	15	208	1	192	2e-76	279	0
CG6601-PA___KOG0094	contig17389	40.91	198	114	1	9	206	17	211	8e-44	171	0
CG6601-PA___KOG0094	contig14019	41.21	199	115	1	8	206	22	218	1e-43	171	0
CG5525-PA___KOG0358	contig08527	74.42	520	131	1	12	529	2	521	0	803	1
CG5525-PA___KOG0358	contig09067	38.55	511	300	6	25	528	32	535	6e-91	329	0
CG5525-PA___KOG0358	contig08220	32.35	510	334	7	26	530	20	523	2e-70	261	0
CG5525-PA___KOG0358	contig13111	30.44	473	307	8	30	491	23	484	3e-55	211	0
CG5525-PA___KOG0358	contig09163	27.9	509	347	7	28	529	17	512	3e-51	197	0
CG5547-PB___KOG2803	contig03166	74.39	82	21	0	77	158	1	82	2e-32	134	1
CG5705-PA___KOG2726	contig12305	53.39	251	116	1	131	381	193	442	1e-73	271	1
CG15481-PA___KOG1068	contig08645	45.51	167	89	2	75	240	2	167	2e-40	160	1
CG6699-PA___KOG0276	contig19833	79.85	268	53	1	79	346	1	267	4e-134	474	1
CG6699-PA___KOG0276	contig13474	30.25	400	221	11	10	372	4	382	4e-53	204	0
CG9282-PA___KOG1722	contig19372	61.29	155	59	1	1	155	1	154	1e-45	176	1
CG8978-PA___KOG1523	contig23147	58.91	258	102	2	45	302	3	256	7e-89	322	1
CG8978-PA___KOG1523	contig05008	39.05	169	97	4	198	364	1	165	6e-30	126	0
CG7516-PA___KOG2321	contig14955	52.04	392	183	1	1	387	1	392	3e-131	464	1
CG4152-PA___KOG0948	contig09941	66.72	622	175	6	4	621	9	602	0	867	1
CG4152-PA___KOG0948	contig16246	72.86	199	54	0	857	1055	2	200	2e-80	295	0
CG4152-PA___KOG0948	contig16089	66.99	103	34	0	145	247	283	385	1e-34	143	0
CG17903-PA___KOG3453	contig20762	84.91	106	16	0	3	108	5	110	1e-50	192	1
CG17903-PA___KOG3453	contig12450	83.96	106	17	0	3	108	5	110	3e-50	191	0
CG17331-PA___KOG0177	contig17615	47.24	199	105	0	1	199	1	199	2e-54	206	1
CG11397-PA___KOG0996	contig09620	41.55	645	369	3	68	707	28	669	2e-128	455	1
CG11397-PA___KOG0996	contig12083	37.02	181	103	3	1112	1281	162	342	2e-30	129	0
CG13281-PA___KOG1992	contig09921	45.83	408	212	6	576	975	1	407	1e-96	349	1
CG6840-PA___KOG4392	contig09294	73.64	110	29	0	1	110	1	110	3e-45	174	1
CG10602-PB___KOG1047	contig24610	40.1	197	110	4	8	199	12	205	3e-32	134	1
CG10652-PA___KOG2988	contig17608	81.08	111	21	0	1	111	1	111	4e-50	191	1
CG10652-PA___KOG2988	contig07766	83.33	90	15	0	22	111	1	90	7e-42	163	0
CG31692-PA___KOG1458	contig08542	71.43	329	93	1	7	334	3	331	2e-141	496	1
CG31692-PA___KOG1458	contig24593	52.75	182	86	0	59	240	1	182	3e-53	203	0
CG2637-PA___KOG1241	contig12280	62.19	484	183	0	7	490	4	487	0	638	1
CG2637-PA___KOG1241	contig23121	50.58	257	126	1	619	874	1	257	2e-75	278	0
CG9253-PA___KOG0330	contig11436	71.56	422	120	0	57	478	5	426	0	630	1
CG9253-PA___KOG0330	contig10605	49.49	394	195	1	62	451	10	403	3e-108	387	0
CG9253-PA___KOG0330	contig12277	32.29	384	252	4	45	423	14	394	8e-57	216	0
CG9253-PA___KOG0330	contig08199	34.88	367	211	6	63	404	61	424	3e-56	214	0
CG9253-PA___KOG0330	contig08367	32.49	354	229	4	62	406	322	674	4e-56	213	0
CG2238-PB___KOG0469	contig16528	77.31	401	89	1	43	443	2	400	0	640	1
CG2238-PB___KOG0469	contig12983	77.25	255	58	0	578	832	1	255	2e-122	434	0
CG2238-PB___KOG0469	contig11696	44.23	355	177	4	494	830	1	352	1e-86	316	0
CG2238-PB___KOG0469	contig14093	35.4	452	270	6	1	449	8	440	3e-80	294	0
CG2238-PB___KOG0469	contig16674	34.99	343	170	7	39	346	2	326	2e-52	202	0
CG12792-PA___KOG0302	contig10255	53.74	428	177	5	42	456	13	432	7e-131	462	1
CG12792-PA___KOG0302	contig08329	31.29	294	176	10	157	444	122	395	1e-30	129	0
CG1598-PA___KOG2825	contig09672	66.8	244	80	1	87	330	1	243	2e-98	353	1
CG1341-PA___KOG0729	contig08728	90.84	393	36	0	41	433	2	394	0	753	1
CG1341-PA___KOG0729	contig08312	56.09	312	137	0	107	418	2	313	1e-101	365	0
CG1341-PA___KOG0729	contig11322	51.14	307	150	0	110	416	89	395	3e-94	340	0
CG1341-PA___KOG0729	contig01794	45.54	336	177	2	92	427	33	362	9e-87	315	0
CG1341-PA___KOG0729	contig10630	47.7	304	151	2	126	429	108	403	2e-81	298	0
CG1406-PA___KOG1644	contig21564	50.2	249	115	1	1	240	1	249	5e-53	202	1
CG18495-PA___KOG0182	contig12952	61.54	247	92	2	1	244	1	247	2e-89	323	1
CG18495-PA___KOG0182	contig12552	32.03	231	149	4	9	234	8	235	2e-33	137	0
CG18495-PA___KOG0182	contig10894	33.33	234	147	6	9	235	5	236	4e-33	136	0
CG18495-PA___KOG0182	contig25247	34.67	199	125	4	9	204	5	201	1e-30	127	0
CG18495-PA___KOG0182	contig23605	35.05	194	121	3	10	200	3	194	5e-30	125	0
CG8728-PA___KOG2067	contig08890	52.79	519	233	7	43	556	5	516	3e-152	533	1
CG8728-PA___KOG2067	contig09555	28.6	444	293	9	95	536	48	469	2e-39	158	0
CG8728-PA___KOG2067	contig09015	27.99	393	255	10	142	530	1	369	1e-35	145	0
CG8728-PA___KOG2067	contig01239	23.01	452	308	11	95	538	40	459	2e-27	118	0
CG8721-PA___KOG0622	contig09075	43.92	403	195	7	17	390	21	421	7e-91	328	1
CG12770-PA___KOG3284	contig04292	71.43	203	58	0	6	208	21	223	1e-85	310	1
CG11482-PA___KOG1979	contig20093	58.79	199	81	1	60	257	1	199	8e-69	256	1
CG11482-PA___KOG1979	contig13141	29.67	337	207	6	17	325	1	335	1e-34	142	0
CG8732-PE___KOG1180	contig14559	29.9	388	239	11	66	432	33	408	3e-37	151	1
CG8732-PE___KOG1180	contig06775	45.22	115	62	1	86	199	1	115	4e-26	115	0
CG8258-PA___KOG0362	contig09163	55.91	533	234	1	14	546	1	532	0	657	1
CG8258-PA___KOG0362	contig08527	30.26	509	340	7	30	528	20	523	4e-59	224	0
CG8258-PA___KOG0362	contig08220	28.68	516	346	9	32	533	24	531	1e-57	219	0
CG8258-PA___KOG0362	contig09067	30.95	504	333	7	32	525	37	535	4e-56	214	0
CG8258-PA___KOG0362	contig13111	26.37	474	322	8	27	483	18	481	1e-38	155	0
CG1519-PA___KOG0184	contig09609	57.94	252	104	2	1	251	1	251	1e-77	283	1
CG1519-PA___KOG0184	contig26256	56.59	182	78	1	1	182	1	181	1e-54	207	0
CG1519-PA___KOG0184	contig12952	33.91	230	146	4	7	231	8	236	7e-33	135	0
CG1519-PA___KOG0184	contig01859	35.26	173	112	0	7	179	5	177	8e-30	125	0
CG1519-PA___KOG0184	contig25247	36.65	161	101	1	8	167	5	165	7e-29	122	0
CG12140-PA___KOG2415	contig13254	63.05	452	160	4	51	497	1	450	1e-166	581	1
CG12323-PB___KOG0175	contig09687	57.86	280	108	4	1	275	1	275	3e-89	322	1
CG12323-PB___KOG0175	contig11545	54.55	275	125	0	1	275	1	275	2e-87	316	0
CG12323-PB___KOG0175	contig26848	68.63	102	32	0	67	168	46	147	2e-40	160	0
CG12325-PA___KOG0291	contig11674	44.85	408	217	5	493	894	1	406	3e-101	364	1
CG12325-PA___KOG0291	contig03347	60	135	54	0	1	135	1	135	1e-42	169	0
CG11979-PA___KOG3218	contig14975	74.64	209	53	0	1	209	1	209	3e-96	345	1
CG12390-PA___KOG1800	contig10822	42.32	371	185	5	114	462	1	364	5e-75	276	1
CG8996-PB___KOG3954	contig10621	66.67	324	105	2	6	327	10	332	2e-122	433	1
CG8975-PA___KOG1567	contig12141	66.93	378	117	4	24	393	22	399	5e-148	518	1
CG8340-PA___KOG1487	contig09744	56.87	364	155	2	4	367	3	364	1e-120	427	1
CG8877-PA___KOG1795	contig09276	82.81	384	63	2	2012	2395	1	381	0	671	1
CG8877-PA___KOG1795	contig24497	96.36	220	8	0	1712	1931	1	220	2e-125	446	0
CG8439-PA___KOG0357	contig09067	72.2	536	147	1	6	539	5	540	0	829	1
CG8439-PA___KOG0357	contig08527	38.04	510	294	10	37	534	21	520	9e-93	335	0
CG8439-PA___KOG0357	contig08220	30.9	534	355	8	16	541	4	531	4e-74	273	0
CG8439-PA___KOG0357	contig13111	31.18	465	298	9	41	493	26	480	1e-54	209	0
CG8439-PA___KOG0357	contig09163	26.39	523	375	8	23	541	3	519	2e-47	185	0
CG16792-PA___KOG3482	contig25439	76.74	86	20	0	3	88	2	87	1e-37	149	1
CG16792-PA___KOG3482	contig18230	76.74	86	20	0	3	88	2	87	1e-37	149	0
CG8857-PA___KOG1728	contig22477	74.52	157	38	2	1	155	1	157	9e-62	230	1
CG3821-PA___KOG0556	contig23902	54.19	203	84	5	105	302	2	200	5e-56	213	1
CG3821-PA___KOG0556	contig08464	27.68	542	341	18	2	531	58	560	3e-43	171	0
CG3821-PA___KOG0556	contig08688	27.84	334	213	6	218	526	140	470	4e-31	130	0
CG4016-PB___KOG1358	contig25077	48.26	201	103	1	245	445	1	200	2e-52	201	1
CG4016-PB___KOG1358	contig24183	50.54	186	88	2	9	190	37	222	2e-49	191	0
CG5970-PA___KOG2749	contig11607	52.06	413	196	2	9	421	12	422	5e-128	452	1
CG6016-PA___KOG2877	contig16493	51.35	370	177	2	12	379	7	375	4e-105	376	1
CG6016-PA___KOG2877	contig17583	47.64	296	146	2	7	297	55	346	4e-78	286	0
CG6016-PA___KOG2877	contig14351	27.66	376	238	12	37	386	1	368	9e-29	122	0
CG6050-PA___KOG0460	contig08460	59.65	461	181	3	17	474	4	462	2e-162	566	1
CG6050-PA___KOG0460	contig18954	64.99	337	117	1	76	411	7	343	5e-135	475	0
CG6050-PA___KOG0460	contig20458	62.13	301	110	3	73	371	3	301	2e-108	387	0
CG6050-PA___KOG0460	contig18778	57.88	292	123	0	80	371	59	350	1e-104	375	0
CG6050-PA___KOG0460	contig01710	35.06	251	132	7	162	384	1	248	1e-30	129	0
CG6197-PA___KOG2047	contig16319	68.15	383	121	1	26	408	23	404	1e-156	548	1
CG6197-PA___KOG2047	contig18659	48.98	245	95	4	630	872	1	217	1e-58	223	0
CG16935-PA___KOG0025	contig07216	43.52	193	105	2	163	353	2	192	7e-42	166	1
CG13348-PA___KOG2783	contig07876	47.72	438	208	4	19	453	49	468	2e-122	434	1
CG8542-PA___KOG0102	contig08511	80.03	621	123	1	41	661	45	664	0	1045	1
CG8542-PA___KOG0102	contig07995	77.86	637	136	2	28	660	25	660	0	1035	0
CG8542-PA___KOG0102	contig07884	50.24	629	297	9	52	669	39	662	2e-166	580	0
CG8542-PA___KOG0102	contig15926	61.54	416	156	3	52	466	2	414	3e-146	513	0
CG8542-PA___KOG0102	contig12625	55.79	466	192	6	111	566	2	463	3e-143	503	0
CG10149-PB___KOG1463	contig04951	72.94	303	80	1	122	422	1	303	8e-129	455	1
CG10149-PB___KOG1463	contig24218	56.06	198	86	1	46	243	36	232	7e-63	236	0
CG10212-PA___KOG0933	contig03088	44.53	640	348	5	1	635	1	638	5e-159	556	1
CG10212-PA___KOG0933	contig03089	55.6	241	107	0	936	1176	5	245	4e-69	258	0
CG10212-PA___KOG0933	contig08324	23.92	832	506	28	1	757	1	780	7e-41	164	0
CG8210-PA___KOG3432	contig24474	72.5	120	33	0	3	122	1	120	1e-49	189	1
CG8392-PA___KOG0174	contig17215	61.81	199	76	0	10	208	12	210	1e-69	257	1
CG8392-PA___KOG0174	contig26894	58.68	121	49	1	12	132	9	128	3e-37	149	0
CG8048-PC___KOG2909	contig08350	62.63	289	106	1	153	441	118	404	5e-109	389	1
CG4311-PA___KOG1393	contig07918	61.39	461	168	3	6	461	5	460	6e-172	598	1
CG8332-PA___KOG0898	contig26741	70.92	141	41	0	8	148	2	142	9e-59	220	1
CG8905-PA___KOG0876	contig07962	62	200	74	1	16	213	30	229	1e-76	280	1
CG8648-PA___KOG2519	contig10898	64.16	385	133	3	1	385	1	380	8e-150	524	1
CG6341-PA___KOG1668	contig18945	57.33	232	88	3	40	261	1	231	2e-68	253	1
CG6341-PA___KOG1668	contig03882	50	230	97	5	50	261	12	241	2e-55	210	0
CG6341-PA___KOG1668	contig11553	52.6	192	78	3	80	261	101	289	3e-47	183	0
CG6341-PA___KOG1668	contig04726	50.46	216	76	4	54	261	17	209	4e-44	172	0
CG9000-PA___KOG2719	contig09619	41.08	499	231	5	5	443	10	505	1e-106	381	1
CG10938-PA___KOG0176	contig12552	68.72	243	74	1	1	243	1	241	8e-97	347	1
CG10938-PA___KOG0176	contig01859	36.13	238	140	4	3	237	1	229	1e-37	151	0
CG10938-PA___KOG0176	contig23605	34.63	205	127	1	8	212	5	202	1e-31	131	0
CG10938-PA___KOG0176	contig26256	37.84	185	108	1	8	192	8	185	2e-31	130	0
CG10938-PA___KOG0176	contig25247	36.1	205	121	4	8	209	5	202	2e-30	127	0
CG6546-PA___KOG0679	contig04016	48.66	411	192	3	1	398	1	405	7e-117	415	1
CG6546-PA___KOG0679	contig12156	32.7	419	230	8	11	424	4	375	4e-63	236	0
CG6546-PA___KOG0679	contig09752	32.46	419	231	8	11	424	17	388	6e-63	236	0
CG6546-PA___KOG0679	contig12211	33.41	419	227	9	11	424	4	375	1e-62	235	0
CG6546-PA___KOG0679	contig09255	33.41	419	227	9	11	424	4	375	1e-62	235	0
CG4866-PA___KOG4655	contig19179	56.04	182	79	1	1	181	1	182	3e-59	222	1
CG6510-PA___KOG0829	contig24311	60.8	176	69	0	1	176	1	176	2e-59	222	1
CG6510-PA___KOG0829	contig14250	60	160	64	0	17	176	2	161	9e-53	200	0
CG5033-PA___KOG0650	contig18004	59.72	144	58	0	640	783	4	147	3e-53	205	1
CG5033-PA___KOG0650	contig20567	46.26	147	72	2	118	264	173	312	3e-33	138	0
CG5519-PA___KOG0289	contig08408	71.83	465	126	5	42	502	1	464	0	685	1
CG15081-PC___KOG3090	contig09474	77.41	239	53	1	1	239	1	238	7e-111	394	1
CG15081-PC___KOG3090	contig10144	51.67	240	102	1	1	240	1	226	1e-67	250	0
CG15081-PC___KOG3090	contig13728	51.36	220	101	2	21	240	13	226	9e-58	218	0
CG15081-PC___KOG3090	contig22495	57.66	137	58	0	28	164	21	157	7e-46	178	0
CG15081-PC___KOG3090	contig26051	56.74	141	61	0	100	240	1	141	8e-44	171	0
CG11001-PA___KOG0544	contig11855	71.3	108	31	0	1	108	1	108	5e-42	164	1
CG11001-PA___KOG0544	contig18085	61.11	108	42	0	1	108	1	108	2e-38	152	0
CG11001-PA___KOG0544	contig08700	55.77	104	46	0	2	105	50	153	2e-28	119	0
CG7726-PA___KOG0397	contig18370	78.02	182	37	1	2	183	10	188	1e-82	300	1
CG7726-PA___KOG0397	contig19177	81.07	169	32	0	15	183	18	186	4e-81	295	0
CG7726-PA___KOG0397	contig25289	73.68	171	45	0	13	183	10	180	5e-74	271	0
CG11208-PA___KOG1185	contig24644	54.03	211	97	0	4	214	6	216	3e-64	241	1
CG11208-PA___KOG1185	contig12237	27.88	452	279	10	8	419	49	493	3e-41	164	0
CG11208-PA___KOG1185	contig05921	50.33	153	74	1	276	426	1	153	1e-39	159	0
CG9193-PB___KOG1636	contig15919	77.99	259	57	0	1	259	1	259	3e-123	436	1
CG8900-PB___KOG3311	contig23953	80.26	152	30	0	1	152	1	152	3e-69	255	1
CG8900-PB___KOG3311	contig26564	72.08	154	41	1	1	152	1	154	6e-65	240	0
CG9090-PA___KOG0767	contig03753	74.24	229	59	0	145	373	1	229	4e-87	316	1
CG9090-PA___KOG0767	contig03751	74.03	181	47	0	193	373	1	181	2e-72	267	0
CG9090-PA___KOG0767	contig26082	45	160	86	2	80	237	29	188	4e-34	140	0
CG4279-PA___KOG1782	contig19105	65.38	130	45	0	7	136	6	135	8e-46	177	1
CG4046-PA___KOG1753	contig25550	82.73	139	24	0	10	148	8	146	7e-66	243	1
CG2852-PA___KOG0880	contig12949	71.92	203	48	3	5	200	12	212	3e-78	285	1
CG2852-PA___KOG0880	contig16099	59.04	166	63	2	27	190	1	163	3e-52	199	0
CG2852-PA___KOG0880	contig25308	59.63	161	64	1	30	190	5	164	4e-52	199	0
CG2852-PA___KOG0880	contig07376	59.01	161	65	1	30	190	4	163	8e-51	194	0
CG2852-PA___KOG0880	contig14628	55.35	159	70	1	30	188	152	309	1e-47	184	0
CG3612-PA___KOG1353	contig03956	83.25	406	62	3	8	409	7	410	0	672	1
CG3612-PA___KOG1353	contig14604	82.2	382	68	0	94	475	1	382	0	652	0
CG3612-PA___KOG1353	contig03957	92.96	142	10	0	268	409	1	142	1e-75	278	0
CG3612-PA___KOG1353	contig26952	86.79	159	20	1	116	274	1	158	6e-74	273	0
CG3612-PA___KOG1353	contig03955	72.87	129	35	0	423	551	2	130	3e-51	197	0
CG3499-PB___KOG0734	contig08728	40.63	256	145	4	287	538	126	378	2e-45	179	1
CG3499-PB___KOG0734	contig12534	43.3	224	122	4	296	516	198	419	6e-45	177	0
CG3499-PB___KOG0734	contig08312	41.22	245	140	3	298	538	68	312	4e-44	174	0
CG3499-PB___KOG0734	contig04507	34.44	302	167	7	428	711	1	289	5e-44	174	0
CG3499-PB___KOG0734	contig10630	41.88	234	131	4	288	517	141	373	9e-44	173	0
CG9888-PA___KOG1596	contig22276	81.14	228	43	0	105	332	1	228	6e-112	398	1
CG3931-PA___KOG3013	contig13734	57.19	292	122	2	2	293	3	291	3e-97	349	1
CG17611-PA___KOG3185	contig13237	75.51	245	60	0	1	245	1	245	1e-112	400	1
CG17611-PA___KOG3185	contig09862	73.09	223	60	0	1	223	1	223	2e-100	359	0
CG2827-PA___KOG2772	contig08956	71.26	247	71	0	84	330	1	247	1e-106	380	1
CG3186-PA___KOG3271	contig12955	55.97	159	63	2	5	156	6	164	2e-45	176	1
CG3186-PA___KOG3271	contig08160	51.67	120	51	1	44	156	1	120	8e-29	120	0
CG3333-PA___KOG2529	contig12295	71.05	411	115	1	24	434	19	425	0	631	1
CG3416-PA___KOG1556	contig10487	72.85	291	78	1	2	292	3	292	5e-119	422	1
CG3416-PA___KOG1556	contig10333	30.15	262	168	8	19	275	14	265	9e-28	119	0
CG4634-PA___KOG1626	contig02719	59.79	286	114	1	52	337	5	289	7e-98	352	1
CG4634-PA___KOG1626	contig11402	52.22	293	133	2	52	338	3	294	1e-87	317	0
CG7961-PA___KOG0292	contig13474	77.68	448	96	3	1	445	1	447	0	752	1
CG7961-PA___KOG0292	contig13316	63.93	305	110	0	930	1234	3	307	3e-115	411	0
CG12018-PA___KOG2732	contig08163	40.44	450	237	11	4	428	8	451	8e-85	308	1
CG2021-PA___KOG1784	contig14877	60.64	94	37	0	2	95	3	96	9e-33	133	1
CG1263-PA___KOG2309	contig13300	82.8	250	43	0	1	250	1	250	1e-122	433	1
CG1291-PA___KOG0853	contig07903	46.35	384	191	6	37	417	2	373	8e-93	335	1
CG1242-PA___KOG0019	contig08255	77.01	722	159	3	3	717	10	731	0	1118	1
CG1242-PA___KOG0019	contig20021	50.96	314	151	2	336	646	1	314	9e-93	336	0
CG1242-PA___KOG0019	contig22341	61.63	245	94	0	387	631	1	245	3e-85	311	0
CG1242-PA___KOG0019	contig08207	29.33	641	362	19	56	681	8	572	3e-71	264	0
CG1242-PA___KOG0019	contig03466	58.49	212	84	1	1	208	4	215	7e-64	240	0
CG17737-PA___KOG1770	contig14968	72.07	111	26	2	3	110	6	114	1e-42	166	1
CG1065-PA___KOG1255	contig14004	73.54	325	83	2	3	324	2	326	1e-121	431	1
CG14999-PA___KOG0991	contig12896	68.3	224	71	0	102	325	1	224	4e-90	326	1
CG14999-PA___KOG0991	contig10835	37.62	311	184	4	17	317	37	347	4e-56	213	0
CG14999-PA___KOG0991	contig11800	38.43	242	147	2	82	322	2	242	1e-41	164	0
CG15811-PA___KOG1300	contig17317	61.94	268	96	3	333	594	1	268	2e-95	345	1
CG15811-PA___KOG1300	contig04513	65.75	254	85	2	58	309	1	254	2e-91	331	0
CG15811-PA___KOG1300	contig04514	50.25	197	87	6	343	528	1	197	4e-45	177	0
CG32253-PA___KOG2971	contig18800	53.7	257	117	1	39	295	22	276	1e-87	317	1
CG4659-PA___KOG0780	contig08993	74.83	294	74	0	205	498	1	294	2e-133	470	1
CG4769-PA___KOG3052	contig10379	57.89	304	127	1	3	306	2	304	3e-96	346	1
CG17498-PA___KOG3285	contig13026	42.86	203	114	1	4	206	3	203	8e-48	184	1
CG6610-PA___KOG1775	contig16720	83.95	81	13	0	11	91	8	88	3e-35	141	1
CG7375-PA___KOG0420	contig11412	74.32	183	43	1	1	179	1	183	2e-77	282	1
CG7108-PA___KOG2851	contig13060	45.36	366	195	2	17	381	4	365	1e-100	361	1
CG7176-PC___KOG1526	contig16296	70.72	362	104	2	56	415	50	411	1e-153	537	1
CG7176-PC___KOG1526	contig24320	73.66	224	57	2	54	275	1	224	2e-95	343	0
CG13667-PA___KOG1159	contig09779	38.41	565	288	11	67	582	1	554	5e-97	350	1
CG13667-PA___KOG1159	contig08774	28.09	623	379	18	3	582	8	604	2e-59	224	0
CG13667-PA___KOG1159	contig09289	27.75	627	376	17	3	582	65	661	6e-59	223	0
CG4347-PA___KOG2638	contig07989	68.71	425	126	5	99	520	5	425	6e-169	588	1
CG4347-PA___KOG2638	contig17011	72.61	230	62	1	291	520	1	229	2e-94	341	0
CG4347-PA___KOG2638	contig16658	44.63	177	90	4	42	215	1	172	3e-38	154	0
CG3911-PA___KOG3330	contig25607	59.35	155	62	1	25	178	1	155	2e-55	209	1
CG3395-PD___KOG3301	contig19026	84.82	191	27	1	5	195	3	191	4e-89	321	1
CG6767-PB___KOG1448	contig12087	77.65	340	53	1	48	387	1	317	4e-158	552	1
CG6767-PB___KOG1448	contig08503	38.11	307	132	4	115	387	1	283	1e-48	188	0
CG8284-PA___KOG0418	contig15243	71.36	199	57	0	1	199	1	199	7e-79	287	1
CG8284-PA___KOG0418	contig16652	70.85	199	58	0	1	199	1	199	3e-77	282	0
CG8284-PA___KOG0418	contig08212	44.08	152	81	3	2	153	24	171	1e-30	127	0
CG8284-PA___KOG0418	contig12401	44	150	80	3	4	153	1	146	3e-30	125	0
CG8284-PA___KOG0418	contig08118	55.86	111	48	1	43	153	42	151	3e-30	125	0
CG11793-PA___KOG0441	contig01885	62.99	154	55	1	1	152	1	154	4e-50	191	1
CG6233-PA___KOG1816	contig16519	52.19	320	119	7	10	316	1	299	2e-85	310	1
CG11660-PB___KOG2270	contig10319	53.18	472	196	7	122	572	6	473	3e-136	480	1
CG11660-PB___KOG2270	contig08851	41.52	277	154	4	163	432	179	454	1e-57	218	0
CG11611-PA___KOG1733	contig11810	66.23	77	26	0	7	83	15	91	2e-28	119	1
CG17146-PA___KOG3079	contig24130	45.22	157	84	1	6	162	25	179	3e-39	156	1
CG17146-PA___KOG3079	contig16489	45.22	157	84	1	6	162	16	170	3e-38	152	0
CG10627-PA___KOG2537	contig08880	55.89	501	208	6	45	536	1	497	8e-157	548	1
CG10753-PA___KOG3428	contig22003	81.72	93	17	0	1	93	1	93	2e-41	161	1
CG11267-PA___KOG1641	contig07401	60.2	98	36	2	6	103	1	95	2e-27	115	1
CG11271-PA___KOG3406	contig23148	65	120	42	0	17	136	23	142	2e-42	166	1
CG11271-PA___KOG3406	contig12763	65.83	120	41	0	17	136	25	144	5e-42	164	0
CG10222-PA___KOG1533	contig17466	51.37	292	140	2	16	307	2	291	6e-88	318	1
CG10222-PA___KOG1533	contig02837	45.32	139	71	3	14	150	2	137	8e-29	122	0
CG10724-PA___KOG0318	contig08546	53.76	612	268	6	8	607	2	610	0	689	1
CG6603-PA___KOG0103	contig07884	28.51	663	398	18	2	650	40	640	7e-69	256	1
CG6603-PA___KOG0103	contig12625	31.59	440	283	12	59	490	2	431	4e-58	221	0
CG6603-PA___KOG0103	contig07995	29.25	612	358	16	3	576	55	629	8e-57	216	0
CG6603-PA___KOG0103	contig08511	27.24	646	368	18	3	624	58	625	3e-55	211	0
CG6603-PA___KOG0103	contig07804	26.46	567	366	13	1	520	24	586	4e-54	207	0
CG5258-PA___KOG3167	contig14880	45.96	161	79	3	1	160	1	154	1e-30	126	1
CG3329-PA___KOG0173	contig11272	65.61	253	85	2	6	256	6	258	3e-96	346	1
CG6854-PC___KOG2387	contig07980	58.55	427	174	1	156	579	1	427	5e-149	522	1
CG6854-PC___KOG2387	contig22963	75	232	57	1	1	231	1	232	1e-98	355	0
CG6988-PA___KOG0190	contig07810	51.57	477	226	2	1	476	6	478	2e-145	510	1
CG6988-PA___KOG0190	contig12998	35.97	467	272	16	21	469	14	471	9e-68	252	0
CG6988-PA___KOG0190	contig08113	31.34	469	292	15	29	473	175	637	3e-55	211	0
CG6988-PA___KOG0190	contig08113	50.44	113	56	0	26	138	57	169	1e-29	126	0
CG6988-PA___KOG0190	contig14095	40.19	214	124	2	275	486	4	215	4e-46	180	0
CG6876-PA___KOG2574	contig20844	53.24	278	127	2	1	278	1	275	2e-75	277	1
CG6876-PA___KOG2574	contig10136	64	125	43	2	370	493	1	124	7e-39	156	0
CG6876-PA___KOG2574	contig09445	30.17	242	167	1	100	341	161	400	2e-29	125	0
CG7857-PA___KOG2606	contig21356	36.29	259	145	5	19	263	9	261	1e-33	138	1
CG5949-PA___KOG0969	contig07803	27.66	640	388	14	372	967	688	1296	3e-44	175	1
CG4573-PA___KOG1149	contig11105	32.77	354	153	10	223	500	1	345	4e-49	190	1
CG4097-PA___KOG0179	contig07821	51.63	215	101	2	22	235	18	230	3e-61	229	1
CG4083-PA___KOG1566	contig14600	62.35	340	120	4	1	336	1	336	4e-119	422	1
CG4083-PA___KOG1566	contig21147	72.4	192	52	1	145	336	1	191	1e-81	298	0
CG4083-PA___KOG1566	contig03256	82.21	163	28	1	174	336	1	162	4e-70	259	0
CG4083-PA___KOG1566	contig03257	56.65	173	68	3	1	169	1	170	2e-51	197	0
CG11661-PC___KOG0450	contig03253	65.26	285	96	1	727	1008	1	285	7e-114	406	1
CG11661-PC___KOG0450	contig03255	69.65	201	61	0	727	927	1	201	3e-87	318	0
CG11661-PC___KOG0450	contig26755	70.48	166	48	1	239	403	1	166	1e-66	249	0
CG11661-PC___KOG0450	contig03254	59.89	177	69	1	514	690	1	175	2e-59	226	0
CG11661-PC___KOG0450	contig22618	38.32	167	93	4	842	1003	5	166	4e-28	121	0
CG7724-PA___KOG1430	contig09225	31	371	221	11	15	381	29	368	4e-34	140	1
CG5589-PA___KOG0344	contig09240	52.77	487	213	3	84	553	202	688	3e-136	480	1
CG5589-PA___KOG0344	contig08367	33.18	431	263	11	92	510	297	714	2e-52	201	0
CG5589-PA___KOG0344	contig10605	31.31	444	270	14	122	544	12	441	4e-41	164	0
CG5589-PA___KOG0344	contig13646	30.66	362	231	8	99	453	76	424	1e-39	159	0
CG5589-PA___KOG0344	contig20299	33.44	305	178	5	188	471	2	302	5e-39	157	0
CG7430-PA___KOG1335	contig01727	70.17	409	121	1	96	504	1	408	7e-170	592	1
CG7430-PA___KOG1335	contig07986	29.72	461	261	16	55	489	57	480	1e-41	165	0
CG7430-PA___KOG1335	contig08561	24.8	492	343	10	32	500	110	597	8e-31	129	0
CG4108-PA___KOG3232	contig17678	71.14	201	57	1	1	201	1	200	3e-81	295	1
CG4108-PA___KOG3232	contig07977	50	202	96	2	4	200	2	203	1e-49	190	0
CG6877-PA___KOG2981	contig16105	50	246	110	5	96	329	1	245	2e-55	211	1
CG6871-PA___KOG0047	contig08148	68.4	500	155	3	1	499	1	498	0	726	1
CG6841-PA___KOG0495	contig24621	70.18	218	60	2	128	340	1	218	3e-88	321	1
CG6841-PA___KOG0495	contig23932	72.62	168	42	2	1	168	1	164	1e-59	226	0
CG10424-PA___KOG3974	contig10870	39.91	218	99	7	106	296	1	213	1e-29	125	1
CG9750-PA___KOG2680	contig09461	78.97	409	86	0	42	450	1	409	0	683	1
CG9750-PA___KOG2680	contig10726	45.47	453	232	6	8	447	5	455	4e-110	393	0
CG9330-PA___KOG0062	contig07889	47.35	547	268	8	171	704	237	776	2e-125	444	1
CG9330-PA___KOG0062	contig07976	41.1	528	300	7	175	697	111	632	7e-117	416	0
CG9330-PA___KOG0062	contig25445	60.59	170	67	0	535	704	1	170	7e-60	226	0
CG8798-PA___KOG2004	contig14420	46.91	307	113	5	85	389	192	450	3e-69	258	1
CG8798-PA___KOG2004	contig02574	31.95	241	154	4	347	577	1	241	4e-30	128	0
CG7823-PA___KOG3205	contig08378	59.34	182	72	1	21	200	16	197	1e-59	224	1
CG7823-PA___KOG3205	contig07799	56.25	192	80	2	13	200	6	197	5e-58	218	0
CG5605-PC___KOG0688	contig09283	84.58	389	57	3	51	438	1	387	0	683	1
CG5605-PC___KOG0688	contig03709	90.83	240	22	0	51	290	1	240	3e-129	456	0
CG5517-PA___KOG0959	contig09219	35.29	476	299	3	99	565	216	691	1e-90	329	1
CG5517-PA___KOG0959	contig02162	67.18	131	43	0	66	196	13	143	4e-47	184	0
CG4858-PA___KOG3022	contig09838	54.37	263	112	1	2	256	18	280	1e-82	300	1
CG4858-PA___KOG3022	contig11068	39.47	228	114	4	5	222	77	290	5e-41	162	0
CG12975-PA___KOG1088	contig15762	52.42	124	59	0	1	124	1	124	2e-33	135	1
CG7338-PA___KOG1980	contig16459	53.24	216	89	3	582	786	1	215	2e-63	238	1
CG7338-PA___KOG1980	contig13284	36.55	476	267	11	7	469	10	463	2e-62	235	0
CG11246-PA___KOG3400	contig25260	74.5	149	37	1	1	149	1	148	1e-64	239	1
CG7490-PA___KOG0815	contig07431	67.84	227	73	0	1	227	1	227	8e-83	301	1
CG7490-PA___KOG0815	contig26030	61.11	180	70	0	40	219	1	180	6e-62	232	0
CG7490-PA___KOG0815	contig26058	63.03	165	61	0	40	204	1	165	7e-58	219	0
CG11471-PC___KOG0434	contig14631	62.85	428	159	0	13	440	5	432	5e-171	597	1
CG11471-PC___KOG0434	contig10814	42.81	320	165	4	785	1099	1	307	6e-69	257	0
CG11471-PC___KOG0434	contig07985	23.82	592	398	17	294	850	119	692	2e-32	136	0
CG11137-PA___KOG3318	contig19308	69	100	31	0	65	164	1	100	2e-36	146	1
CG11115-PA___KOG2807	contig14809	46.15	403	197	5	1	403	1	383	1e-112	401	1
CG17521-PA___KOG0857	contig21535	79.34	213	44	0	1	213	1	213	2e-101	363	1
CG17521-PA___KOG0857	contig24743	78.77	146	31	0	1	146	1	146	2e-66	246	0
CG9779-PA___KOG3229	contig18557	52.34	214	96	1	10	223	13	220	2e-52	199	1
CG1129-PB___KOG1322	contig09081	70.96	334	90	2	43	369	1	334	4e-143	502	1
CG1129-PB___KOG1322	contig11919	28.57	434	233	12	12	369	3	435	2e-43	171	0
CG2013-PA___KOG0419	contig26459	86.09	151	21	0	1	151	1	151	5e-77	280	1
CG2013-PA___KOG0419	contig03563	85.43	151	22	0	1	151	1	151	8e-76	276	0
CG2013-PA___KOG0419	contig08212	41.84	141	82	0	2	142	24	164	3e-34	139	0
CG2013-PA___KOG0419	contig12335	42.03	138	80	0	5	142	2	139	5e-34	138	0
CG2013-PA___KOG0419	contig12401	41.3	138	81	0	5	142	2	139	7e-34	137	0
CG1163-PA___KOG3405	contig18060	73.96	96	19	1	41	130	33	128	6e-36	144	1
CG2128-PA___KOG1342	contig10951	62.72	405	142	2	25	424	1	401	1e-156	547	1
CG2128-PA___KOG1342	contig07856	56.54	405	169	4	25	429	1	398	3e-144	506	0
CG2128-PA___KOG1342	contig09961	40.61	330	191	4	46	372	1	328	9e-72	265	0
CG2925-PA___KOG2636	contig08806	60.31	509	186	6	1	503	1	499	1e-176	614	1
CG1088-PB___KOG1664	contig11148	61.5	226	87	0	1	226	1	226	2e-79	290	1
CG1088-PB___KOG1664	contig13946	60.62	226	89	0	1	226	1	226	8e-78	284	0
CG1475-PB___KOG3204	contig21792	55.72	201	89	0	3	203	2	202	9e-67	247	1
CG1475-PB___KOG3204	contig26543	65.77	149	50	1	9	157	1	148	6e-57	214	0
CG1475-PB___KOG3204	contig06518	75	88	22	0	6	93	5	92	2e-35	143	0
CG1250-PA___KOG1986	contig14305	79.44	107	20	1	614	720	1	105	6e-44	174	1
CG1100-PA___KOG1498	contig09027	43.49	499	225	8	5	497	5	452	1e-111	398	1
CG10279-PF___KOG0331	contig13646	63.28	384	138	2	94	476	43	424	3e-143	503	1
CG10279-PF___KOG0331	contig08367	39.45	469	267	8	101	560	280	740	5e-97	350	0
CG10279-PF___KOG0331	contig20299	41.37	307	149	4	213	494	2	302	5e-60	226	0
CG10279-PF___KOG0331	contig12277	33.59	384	238	6	142	525	34	400	2e-55	211	0
CG10279-PF___KOG0331	contig07896	33.07	378	234	6	141	504	177	549	1e-53	206	0
CG1249-PA___KOG3459	contig09656	89.91	109	11	0	5	113	7	115	5e-44	170	1
CG2656-PA___KOG1534	contig17466	40	260	143	5	3	259	2	251	1e-49	191	1
CG2656-PA___KOG1534	contig02837	54.48	145	57	1	2	146	3	138	1e-43	171	0
CG10903-PA___KOG1541	contig14615	64.31	255	83	5	29	276	1	254	1e-92	333	1
CG7538-PA___KOG0477	contig08245	68.3	448	134	3	440	882	5	449	0	637	1
CG7538-PA___KOG0477	contig17281	59.61	359	136	5	26	381	31	383	3e-118	421	0
CG7538-PA___KOG0477	contig03130	31.37	663	380	16	174	784	16	655	4e-84	308	0
CG7538-PA___KOG0477	contig08711	37.77	511	282	12	279	775	150	638	3e-82	301	0
CG7538-PA___KOG0477	contig10053	40.76	368	172	6	466	792	1	363	2e-68	255	0
CG7483-PA___KOG0328	contig12277	90.79	391	36	0	9	399	15	405	0	751	1
CG7483-PA___KOG0328	contig08512	72.41	377	104	0	23	399	73	449	6e-160	558	0
CG7483-PA___KOG0328	contig03800	70.49	244	72	0	23	266	13	256	1e-104	374	0
CG7483-PA___KOG0328	contig06709	69.8	202	61	0	44	245	1	202	2e-82	300	0
CG7483-PA___KOG0328	contig08367	33.25	385	247	5	5	380	300	683	3e-57	217	0
CG7435-PA___KOG0073	contig14734	74.46	184	47	0	1	184	1	184	2e-80	292	1
CG7435-PA___KOG0073	contig16645	46.11	167	88	2	14	179	15	180	1e-39	157	0
CG7435-PA___KOG0073	contig08855	44.91	167	90	2	14	179	15	180	7e-39	154	0
CG7435-PA___KOG0073	contig08514	44.91	167	90	2	14	179	15	180	9e-39	154	0
CG7435-PA___KOG0073	contig25190	44.79	163	88	2	15	176	12	173	5e-37	148	0
CG8036-PB___KOG0523	contig08677	62.46	618	223	3	11	625	12	623	0	809	1
CG8351-PA___KOG0361	contig15024	74.73	376	95	0	1	376	3	378	1e-169	591	1
CG8351-PA___KOG0361	contig08220	32.47	542	345	7	1	532	1	531	6e-82	299	0
CG8351-PA___KOG0361	contig08527	34.06	508	317	6	23	519	21	521	8e-82	299	0
CG8351-PA___KOG0361	contig09067	30.97	507	339	5	23	522	36	538	2e-68	254	0
CG8351-PA___KOG0361	contig09163	27.34	534	365	10	7	529	1	522	7e-58	219	0
CG9836-PA___KOG3361	contig13326	85.48	124	18	0	24	147	28	151	7e-62	230	1
CG11980-PB___KOG2948	contig14065	40.43	324	169	7	44	349	1	318	4e-60	226	1
CG11981-PA___KOG0180	contig11182	64.88	205	72	0	1	205	1	205	3e-83	302	1
CG9388-PA___KOG0937	contig10942	84.51	426	62	3	1	426	1	422	0	753	1
CG9388-PA___KOG0937	contig10631	85.2	392	54	3	35	426	1	388	0	706	0
CG9388-PA___KOG0937	contig26552	43.89	180	94	4	4	180	2	177	2e-37	151	0
CG8228-PA___KOG1299	contig09834	50.27	565	265	7	1	558	1	556	4e-166	579	1
CG8327-PA___KOG1562	contig12032	52.82	284	129	3	4	283	47	329	7e-84	305	1
CG8402-PA___KOG0376	contig13538	71.38	304	87	0	217	520	1	304	5e-137	482	1
CG8402-PA___KOG0376	contig09362	45.08	244	127	4	244	486	48	285	5e-59	223	0
CG8402-PA___KOG0376	contig09285	38.61	303	164	6	216	504	47	341	1e-57	218	0
CG8402-PA___KOG0376	contig12530	44.26	244	129	4	244	486	47	284	9e-57	216	0
CG8402-PA___KOG0376	contig12784	41.22	245	137	4	244	487	49	287	3e-51	197	0
CG9475-PA___KOG0727	contig03363	88.73	204	23	0	217	420	1	204	2e-106	380	1
CG9475-PA___KOG0727	contig03362	88.24	204	24	0	217	420	1	204	5e-106	379	0
CG9475-PA___KOG0727	contig01794	47.23	379	181	3	43	418	1	363	5e-105	375	0
CG9475-PA___KOG0727	contig10630	40.3	402	192	4	41	421	31	405	2e-82	300	0
CG9475-PA___KOG0727	contig11322	39.26	377	213	1	31	407	33	393	1e-81	298	0
CG8417-PA___KOG2757	contig13164	39.29	397	203	6	1	363	1	393	3e-76	280	1
CG4003-PA___KOG1942	contig10726	77.8	455	101	0	1	455	1	455	0	750	1
CG4003-PA___KOG1942	contig09461	43.57	420	222	5	39	456	1	407	4e-99	356	0
CG4082-PA___KOG0481	contig11727	73.84	302	78	1	431	732	1	301	5e-133	469	1
CG4082-PA___KOG0481	contig08711	38.37	529	275	15	132	646	150	641	2e-86	315	0
CG4082-PA___KOG0481	contig03130	32.49	674	390	14	17	648	1	651	4e-83	304	0
CG4082-PA___KOG0481	contig08245	41.71	350	181	6	309	643	4	345	5e-71	263	0
CG4082-PA___KOG0481	contig10053	39.61	356	167	5	336	646	1	353	2e-63	238	0
CG6719-PA___KOG3313	contig10034	52.5	160	73	1	36	192	1	160	2e-42	166	1
CG31305-PG___KOG0756	contig17870	78.25	285	60	2	34	316	2	286	1e-127	450	1
CG5266-PA___KOG0181	contig08034	73.16	231	60	1	3	231	2	232	4e-96	345	1
CG5266-PA___KOG0181	contig23605	67.49	203	66	0	4	206	3	205	6e-79	288	0
CG5266-PA___KOG0181	contig12552	33.9	236	150	2	5	234	7	242	4e-40	159	0
CG5266-PA___KOG0181	contig01859	36.24	218	136	3	1	216	1	217	6e-39	155	0
CG5266-PA___KOG0181	contig10894	38.03	213	128	4	3	211	2	214	2e-38	153	0
CG12276-PA___KOG2014	contig12208	41.23	342	182	5	14	337	17	357	1e-63	238	1
CG17369-PA___KOG1351	contig08263	91.3	483	42	0	8	490	17	499	0	922	1
CG3731-PA___KOG0960	contig09555	56	450	194	2	24	470	30	478	2e-156	546	1
CG3731-PA___KOG0960	contig09015	64.8	375	130	1	89	461	1	375	1e-145	511	0
CG3731-PA___KOG0960	contig08890	28.48	460	282	9	41	465	54	501	2e-47	184	0
CG3731-PA___KOG0960	contig25583	50.43	117	57	1	267	382	39	155	8e-30	126	0
CG3731-PA___KOG0960	contig01239	27.07	447	291	14	22	456	29	452	7e-27	116	0
CG7007-PA___KOG0233	contig09542	61.11	198	75	1	16	211	15	212	3e-62	233	1
CG7007-PA___KOG0233	contig19010	58.88	197	77	2	18	210	16	212	1e-59	224	0
CG4236-PA___KOG0264	contig08329	87.06	425	55	0	6	430	3	427	0	784	1
CG6476-PB___KOG0466	contig10981	78.99	457	96	0	13	469	5	461	0	732	1
CG4307-PA___KOG1662	contig07587	49.75	203	101	1	7	208	8	210	3e-57	216	1
CG4938-PA___KOG2509	contig08733	47.84	370	150	8	76	407	3	367	2e-94	340	1
CG4938-PA___KOG2509	contig09178	32.99	294	172	6	122	394	172	461	3e-42	167	0
CG5205-PA___KOG0952	contig12355	36.95	406	241	8	1783	2178	2	402	1e-65	247	1
CG5268-PA___KOG3442	contig04940	52.31	130	50	2	1	118	1	130	4e-28	118	1
CG17565-PA___KOG0365	contig11972	52.15	349	156	3	61	401	1	346	1e-99	358	1
CG17565-PA___KOG0365	contig13902	30.43	299	187	7	91	386	4	284	2e-33	138	0
CG8977-PA___KOG0364	contig08220	69.69	541	155	3	7	541	4	541	0	787	1
CG8977-PA___KOG0364	contig09067	32.21	534	344	6	6	527	14	541	2e-69	258	0
CG8977-PA___KOG0364	contig08527	31.08	518	337	9	17	522	12	521	3e-64	241	0
CG8977-PA___KOG0364	contig13111	29.61	493	311	13	14	485	8	485	9e-54	206	0
CG8977-PA___KOG0364	contig15024	29.97	387	247	6	5	380	4	377	3e-50	194	0
CG3534-PA___KOG2531	contig09601	42.54	543	294	8	9	547	4	532	1e-124	441	1
CG3590-PA___KOG2700	contig08068	64.21	461	163	1	21	481	1	459	0	630	1
CG5220-PA___KOG1099	contig07696	59.76	251	98	2	1	251	1	248	9e-84	305	1
CG5220-PA___KOG1099	contig16334	34.1	217	133	2	3	219	6	212	8e-32	132	0
CG12334-PA___KOG1654	contig11017	78.45	116	25	0	3	118	1	116	8e-52	196	1
CG12334-PA___KOG1654	contig10938	70.69	116	34	0	3	118	4	119	6e-49	186	0
CG12334-PA___KOG1654	contig25546	47.83	115	60	0	6	120	2	116	4e-30	124	0
CG12334-PA___KOG1654	contig08944	48.72	117	59	1	3	118	5	121	1e-26	113	0
CG7993-PA___KOG3031	contig10602	45.58	294	156	3	1	292	1	292	1e-74	275	1
CG7998-PA___KOG1494	contig09606	64.61	308	109	0	26	333	2	309	9e-115	408	1
CG7998-PA___KOG1494	contig20377	57.23	311	125	5	15	319	7	315	3e-86	313	0
CG7998-PA___KOG1494	contig19853	61.11	198	77	0	136	333	1	198	3e-68	253	0
CG7998-PA___KOG1494	contig05861	65.45	110	37	1	21	130	5	113	1e-36	148	0
CG7998-PA___KOG1494	contig05862	66.97	109	35	1	21	129	5	112	2e-36	147	0
CG7698-PA___KOG1137	contig25984	42.78	194	100	4	44	228	1	192	1e-36	149	1
CG7698-PA___KOG1137	contig18123	34.02	194	117	3	271	462	4	188	2e-30	129	0
CG6007-PA___KOG1211	contig10813	52.12	543	206	7	5	501	2	536	8e-142	498	1
CG6007-PA___KOG1211	contig08882	28.05	467	282	10	50	490	65	503	1e-32	135	0
CG6007-PA___KOG1211	contig20270	38.91	239	132	5	71	306	92	319	5e-27	117	0
CG5629-PB___KOG2728	contig11920	50.57	263	124	2	44	306	1	257	5e-70	259	1
CG6213-PA___KOG1772	contig20677	50	114	57	0	1	114	1	114	7e-27	114	1
CG17273-PA___KOG1355	contig25543	64.36	188	66	1	28	214	16	203	2e-71	264	1
CG17273-PA___KOG1355	contig08454	49.11	112	56	1	335	446	1	111	5e-30	127	0
CG6056-PA___KOG0935	contig09957	95.77	142	6	0	1	142	1	142	2e-76	279	1
CG6056-PA___KOG0935	contig21847	45.77	142	77	0	1	142	1	142	3e-36	145	0
CG5919-PA___KOG0142	contig24911	52.63	114	52	2	35	148	108	219	6e-28	119	1
CG6439-PA___KOG0784	contig13227	63.17	315	116	0	55	369	3	317	2e-118	420	1
CG6439-PA___KOG0784	contig09597	43.66	339	177	5	33	365	18	348	6e-80	292	0
CG6439-PA___KOG0784	contig11753	61.65	133	51	0	237	369	1	133	2e-45	177	0
CG7073-PA___KOG0077	contig07954	76.68	193	45	0	1	193	1	193	1e-86	313	1
CG7073-PA___KOG0077	contig18465	33.86	189	108	2	5	193	6	177	1e-27	117	0
CG5378-PA___KOG0687	contig13681	64.27	389	139	0	1	389	1	389	2e-152	533	1
CG5378-PA___KOG0687	contig20635	50.43	230	113	1	73	301	1	230	2e-65	244	0
CG7057-PA___KOG0938	contig10942	41.47	434	233	5	5	436	6	420	4e-95	343	1
CG7057-PA___KOG0938	contig26552	89.2	176	19	0	2	177	1	176	5e-92	332	0
CG7057-PA___KOG0938	contig10631	41.98	393	207	4	45	436	14	386	3e-90	327	0
CG7048-PA___KOG3048	contig07937	41.51	159	86	3	1	159	1	152	1e-29	124	1
CG10230-PA___KOG2908	contig08848	48.42	380	190	3	7	381	4	382	2e-98	353	1
CG5163-PA___KOG3463	contig22529	77.45	102	22	1	1	102	1	101	9e-41	159	1
CG5338-PB___KOG3411	contig24031	51.35	148	70	1	3	150	2	147	1e-39	156	1
CG5864-PA___KOG0934	contig21847	77.07	157	35	1	1	156	1	157	4e-69	254	1
CG5864-PA___KOG0934	contig05528	87.5	96	12	0	2	97	1	96	2e-46	179	0
CG5864-PA___KOG0934	contig05529	82.29	96	17	0	2	97	1	96	5e-44	171	0
CG5864-PA___KOG0934	contig09957	47.41	135	71	0	1	135	1	135	5e-35	141	0
CG5915-PA___KOG0394	contig14236	75.98	204	49	0	2	205	3	206	2e-93	336	1
CG5915-PA___KOG0394	contig07934	74.27	206	51	1	2	207	3	206	4e-91	328	0
CG5915-PA___KOG0394	contig22049	45.97	211	101	3	1	200	16	224	1e-48	187	0
CG5915-PA___KOG0394	contig11775	42.33	163	88	3	10	171	46	203	1e-32	134	0
CG5915-PA___KOG0394	contig10778	36.71	207	119	5	8	207	21	222	4e-32	132	0
CG6057-PA___KOG0018	contig08798	48.67	750	383	2	25	773	3	751	0	691	1
CG6057-PA___KOG0018	contig12083	48.06	360	172	3	894	1238	5	364	1e-96	349	0
CG6057-PA___KOG0018	contig09620	26.23	671	399	19	13	624	33	666	4e-37	152	0
CG5677-PA___KOG3372	contig08280	59.55	178	72	0	1	178	1	178	4e-62	231	1
CG5706-PA___KOG2472	contig08948	59	600	227	4	1	589	1	592	0	714	1
CG13628-PA___KOG3497	contig15907	94.03	67	4	0	1	67	1	67	7e-33	133	1
CG11089-PA___KOG2555	contig08127	69.44	589	176	3	6	590	5	593	0	851	1
CG11785-PA___KOG1691	contig08268	56.22	201	88	0	6	206	10	210	2e-63	236	1
CG11920-PA___KOG2781	contig07961	46.08	293	147	4	1	286	5	293	3e-77	283	1
CG11920-PA___KOG2781	contig11258	35.78	218	135	4	61	274	75	291	3e-34	140	0
CG10423-PA___KOG1779	contig15954	82.93	82	14	0	1	82	1	82	1e-36	145	1
CG10423-PA___KOG1779	contig07610	76.83	82	19	0	1	82	1	82	2e-33	135	0
CG11857-PA___KOG1688	contig09498	51.47	204	88	3	1	202	1	195	1e-58	220	1
CG10506-PA___KOG1148	contig10501	54.36	241	108	2	538	777	2	241	2e-73	271	1
CG10506-PA___KOG1148	contig08390	34.81	362	230	3	265	621	202	562	1e-58	223	0
CG4685-PB___KOG2451	contig09626	37.47	475	290	7	30	501	19	489	5e-85	310	1
CG4685-PB___KOG2451	contig20489	51.88	293	138	2	158	448	3	294	1e-84	308	0
CG4685-PB___KOG2451	contig09646	36.01	511	308	9	10	506	39	544	2e-80	294	0
CG4685-PB___KOG2451	contig09404	39.53	339	202	3	166	503	9	345	2e-68	254	0
CG4685-PB___KOG2451	contig14437	32.2	441	252	7	33	453	24	437	2e-61	231	0
CG4759-PA___KOG3418	contig00951	60.58	137	51	3	1	135	1	136	1e-39	156	1
CG4849-PA___KOG0468	contig11696	89.95	368	37	0	606	973	1	368	0	705	1
CG4849-PA___KOG0468	contig14093	67.35	441	143	1	118	558	1	440	0	652	0
CG4849-PA___KOG0468	contig12983	44.98	269	131	3	690	957	1	253	4e-65	244	0
CG4849-PA___KOG0468	contig16528	31.67	401	256	5	167	551	1	399	1e-62	236	0
CG4849-PA___KOG0468	contig16674	28.36	335	183	8	166	455	4	326	8e-33	137	0
CG1345-PA___KOG1268	contig22045	58.82	289	96	4	109	384	1	279	1e-90	328	1
CG12413-PA___KOG1145	contig17196	49.57	230	109	2	474	696	7	236	2e-63	238	1
CG11837-PA___KOG0820	contig20133	57.38	122	52	0	184	305	1	122	1e-38	155	1
CG11876-PA___KOG0524	contig08471	70.52	363	101	2	4	361	7	368	3e-150	526	1
CG11876-PA___KOG0524	contig22048	39.15	212	124	3	27	237	8	215	9e-38	152	0
CG11958-PB___KOG0675	contig08077	53.3	531	227	8	21	538	6	528	2e-150	527	1
CG11958-PB___KOG0675	contig13587	49.06	426	212	4	57	481	60	481	8e-118	419	0
CG11958-PB___KOG0675	contig09154	36.06	391	184	11	73	462	23	348	6e-52	200	0
CG11958-PB___KOG0675	contig04591	36.5	274	121	5	190	462	5	226	3e-41	164	0
CG7581-PA___KOG1036	contig10004	57.45	322	136	1	5	326	4	324	2e-111	397	1
CG7581-PA___KOG1036	contig09460	32.27	313	189	9	5	297	31	340	3e-42	167	0
CG7610-PC___KOG1531	contig14200	59.57	277	109	2	22	296	29	304	8e-95	341	1
CG7834-PB___KOG3180	contig26603	55.56	171	67	2	3	168	6	172	1e-48	188	1
CG7808-PC___KOG3283	contig10880	68.75	208	63	1	1	208	1	206	5e-75	275	1
CG7883-PA___KOG1466	contig11162	50.34	298	143	3	12	304	5	302	2e-77	283	1
CG7939-PA___KOG0878	contig24070	71.43	133	38	0	2	134	3	135	9e-54	203	1
CG7948-PA___KOG1433	contig01384	68.39	329	101	2	9	335	16	343	4e-130	459	1
CG2171-PC___KOG1643	contig09385	64.92	248	84	1	3	247	5	252	5e-88	318	1
CG2171-PC___KOG1643	contig11889	58.87	248	99	1	1	245	1	248	5e-83	301	0
CG1883-PA___KOG3320	contig18650	69.27	192	59	0	1	192	2	193	6e-76	278	1
CG1883-PA___KOG3320	contig24309	55.37	177	75	3	17	191	1	175	1e-50	194	0
CG2241-PA___KOG0728	contig08312	89.91	327	32	1	74	399	1	327	1e-174	607	1
CG2241-PA___KOG0728	contig08728	51.48	338	158	3	53	384	41	378	8e-95	342	0
CG2241-PA___KOG0728	contig01794	50.79	317	155	1	74	389	43	359	7e-94	338	0
CG2241-PA___KOG0728	contig11322	47.46	354	185	1	31	383	42	395	9e-92	332	0
CG2241-PA___KOG0728	contig10630	50.16	309	153	1	79	386	88	396	2e-87	317	0
CG11334-PB___KOG1468	contig11209	55.89	365	150	3	1	362	1	357	1e-110	394	1
CG2210-PA___KOG0888	contig10484	77.27	154	34	1	20	172	1	154	6e-69	254	1
CG2245-PA___KOG0567	contig15184	56.86	299	127	2	3	300	5	302	2e-95	343	1
CG11154-PA___KOG1350	contig01483	93.89	180	11	0	153	332	1	180	2e-94	340	1
CG11154-PA___KOG1350	contig24550	82.41	199	34	1	90	288	1	198	9e-90	325	0
CG11154-PA___KOG1350	contig01482	88.24	170	20	0	334	503	1	170	2e-85	311	0
CG11154-PA___KOG1350	contig01486	87.65	170	21	0	334	503	1	170	2e-85	311	0
CG11154-PA___KOG1350	contig01485	66.42	137	46	0	4	140	18	154	1e-45	179	0
CG13369-PA___KOG2855	contig14861	47.9	309	151	6	5	303	2	310	3e-67	249	1
CG16982-PA___KOG2930	contig12241	85.98	107	15	0	2	108	10	116	1e-51	196	1
CG3704-PA___KOG1532	contig11685	60.08	258	101	2	21	277	30	286	7e-91	328	1
CG4406-PA___KOG1349	contig10466	69.69	287	87	0	40	326	37	323	1e-122	434	1
CG4406-PA___KOG1349	contig14527	30.21	288	188	8	7	285	1	284	6e-31	129	0
CG3460-PA___KOG2613	contig10352	55.26	494	214	5	24	514	1	490	1e-164	574	1
CG3193-PA___KOG1915	contig12899	71.7	477	134	1	5	480	14	490	0	749	1
CG7925-PB___KOG1750	contig18675	79.31	87	18	0	51	137	111	197	8e-36	144	1
CG8636-PA___KOG0122	contig08093	41.35	266	128	6	32	269	10	275	3e-53	203	1
CG2934-PA___KOG2957	contig14776	77.26	343	77	1	8	350	9	350	3e-162	565	1
CG2934-PA___KOG2957	contig26307	88.65	185	21	0	9	193	1	185	2e-96	347	0
CG3564-PA___KOG1692	contig13190	57.73	194	80	1	15	208	23	214	3e-66	245	1
CG3564-PA___KOG1692	contig04664	52.5	120	55	2	24	143	23	140	8e-32	131	0
CG6998-PB___KOG3430	contig18313	96.63	89	3	0	1	89	1	89	2e-48	185	1
CG6998-PB___KOG3430	contig18119	94.38	89	5	0	1	89	1	89	1e-47	182	0
CG7024-PA___KOG0225	contig04700	58.75	320	131	1	38	356	46	365	2e-116	414	1
CG7024-PA___KOG0225	contig12866	29.7	330	212	9	53	370	83	404	2e-26	115	0
CG3319-PA___KOG0659	contig11399	59.54	262	98	4	94	353	1	256	2e-82	300	1
CG3319-PA___KOG0659	contig18178	42.56	289	160	3	10	295	2	287	2e-66	247	0
CG3319-PA___KOG0659	contig12444	40	305	172	6	12	311	46	344	2e-60	227	0
CG3319-PA___KOG0659	contig04027	42.15	261	147	2	37	296	1	258	4e-60	226	0
CG3319-PA___KOG0659	contig09167	35.51	321	178	6	2	301	14	326	2e-50	194	0
CG4111-PB___KOG3436	contig04480	59.35	123	50	0	1	123	1	123	2e-31	129	1
CG3011-PA___KOG2467	contig08597	61.05	344	133	1	194	537	1	343	1e-130	461	1
CG3011-PA___KOG2467	contig04108	56.98	344	145	2	194	536	1	342	7e-121	429	0
CG3011-PA___KOG2467	contig04109	70	80	24	0	80	159	40	119	4e-28	120	0
CG3861-PA___KOG2617	contig14063	67.93	449	141	2	1	446	1	449	0	642	1
CG3861-PA___KOG2617	contig17110	67.15	277	89	2	68	342	1	277	2e-107	384	0
CG12217-PA___KOG0373	contig09304	77.02	235	54	0	69	303	1	235	8e-110	391	1
CG12217-PA___KOG0373	contig21153	58.91	258	106	0	1	258	7	264	3e-93	336	0
CG12217-PA___KOG0373	contig11679	62.28	228	85	1	77	303	1	228	9e-85	308	0
CG12217-PA___KOG0373	contig03143	55.75	226	100	0	3	228	9	234	4e-78	286	0
CG12217-PA___KOG0373	contig09362	47.29	258	134	2	17	273	30	286	4e-68	252	0
CG10932-PA___KOG1390	contig24057	63.59	217	75	1	10	226	20	232	1e-76	281	1
CG10932-PA___KOG1390	contig08945	36.27	397	247	4	19	410	4	399	1e-67	251	0
CG10932-PA___KOG1390	contig11665	71.21	132	38	0	279	410	1	132	2e-52	201	0
CG10932-PA___KOG1390	contig08652	34.17	398	236	9	24	408	39	423	1e-49	191	0
CG10932-PA___KOG1390	contig09018	29.95	404	240	8	45	409	9	408	7e-41	162	0
CG10944-PA___KOG1646	contig20520	68.88	196	60	1	5	199	36	231	2e-68	253	1
CG10944-PA___KOG1646	contig26462	72.55	153	41	1	1	152	1	153	4e-63	235	0
CG10944-PA___KOG1646	contig17147	64.77	176	61	1	32	206	1	176	1e-58	220	0
CG1515-PA___KOG0861	contig12895	67.31	156	51	0	41	196	1	156	4e-59	222	1
CG1524-PB___KOG0407	contig24859	86.43	140	18	1	1	140	1	139	4e-66	244	1
CG2260-PA___KOG1272	contig11221	46.51	473	236	6	136	602	1	462	4e-120	426	1
CG2263-PA___KOG2784	contig09661	64.11	496	173	5	4	496	3	496	0	655	1
CG1994-PA___KOG2036	contig12629	37.5	392	199	11	608	971	2	375	3e-56	215	1
CG1789-PA___KOG3237	contig16578	52.9	138	65	0	1	138	1	138	1e-34	141	1
CG10648-PA___KOG3064	contig19345	62.63	190	70	1	1	189	1	190	4e-69	256	1
CG7033-PC___KOG0363	contig08955	70.96	334	97	0	200	533	1	334	5e-142	499	1
CG7033-PC___KOG0363	contig08527	32.13	526	332	8	15	525	12	527	1e-74	275	0
CG7033-PC___KOG0363	contig09067	34.2	538	329	11	5	527	15	542	4e-71	263	0
CG7033-PC___KOG0363	contig08220	30.71	534	348	10	5	525	4	528	5e-65	243	0
CG7033-PC___KOG0363	contig25822	68.67	166	51	1	1	166	3	167	4e-61	230	0
CG9113-PB___KOG1062	contig03322	24.39	369	210	7	142	502	1	308	4e-28	122	1
CG9022-PA___KOG2754	contig10102	62.53	411	149	3	26	436	4	409	4e-153	535	1
CG9060-PA___KOG2703	contig10325	45.55	472	223	6	4	454	1	459	3e-114	406	1
CG12141-PB___KOG1885	contig08717	75.48	420	103	0	173	592	1	420	0	690	1
CG1354-PA___KOG1491	contig02559	66.55	287	94	2	1	285	1	287	2e-113	404	1
CG2968-PA___KOG1758	contig12229	60	135	53	1	21	155	37	170	5e-39	154	1
CG2885-PA___KOG0084	contig10732	47.34	169	89	0	3	171	7	175	2e-45	176	1
CG2885-PA___KOG0084	contig17842	45.83	168	91	0	4	171	6	173	2e-41	163	0
CG2885-PA___KOG0084	contig20145	45	180	96	1	4	180	6	185	6e-41	161	0
CG2885-PA___KOG0084	contig16164	41.07	168	99	0	4	171	3	170	2e-36	146	0
CG2885-PA___KOG0084	contig10778	40.74	162	96	0	3	164	17	178	8e-35	141	0
CG17333-PA___KOG3147	contig19889	36.51	241	144	4	6	239	10	248	3e-40	160	1
CG1639-PA___KOG3404	contig19644	82.64	144	25	0	1	144	1	144	3e-71	261	1
CG1743-PC___KOG0683	contig03202	65.45	356	123	0	14	369	10	365	1e-147	517	1
CG1743-PC___KOG0683	contig03479	67.12	292	95	1	14	305	5	295	8e-123	434	0
CG4147-PC___KOG0100	contig07884	81.43	630	113	2	28	656	38	664	0	1028	1
CG4147-PC___KOG0100	contig12625	65.8	462	155	2	88	546	2	463	0	629	0
CG4147-PC___KOG0100	contig08511	52.72	626	273	12	6	624	35	644	3e-173	603	0
CG4147-PC___KOG0100	contig07995	52.88	607	265	12	25	624	49	641	4e-171	596	0
CG4147-PC___KOG0100	contig10610	56.81	551	233	3	88	634	2	551	2e-169	590	0
CG1796-PA___KOG0285	contig08505	71.59	345	98	0	138	482	40	384	2e-162	566	1
CG1796-PA___KOG0285	contig11887	26.3	308	209	6	162	460	61	359	9e-31	129	0
CG2453-PA___KOG1540	contig11376	52.35	298	112	4	20	301	21	304	2e-84	306	1
CG1618-PA___KOG0741	contig18426	59.1	335	132	3	5	338	4	334	7e-112	399	1
CG1618-PA___KOG0741	contig21382	52.51	259	117	3	358	614	1	255	9e-72	266	0
CG1618-PA___KOG0741	contig12534	34.81	316	181	8	169	480	156	450	1e-39	159	0
CG1618-PA___KOG0741	contig11322	37.5	248	137	7	203	448	140	371	1e-36	150	0
CG1618-PA___KOG0741	contig11233	41.01	217	113	5	247	463	261	462	1e-35	146	0
CG1633-PB___KOG0852	contig07816	68.42	190	60	0	1	190	40	229	1e-79	290	1
CG1633-PB___KOG0852	contig19378	58.79	182	75	0	1	182	8	189	1e-64	240	0
CG2033-PE___KOG1754	contig23202	83.85	130	21	0	1	130	1	130	4e-62	231	1
CG1640-PB___KOG0258	contig09376	57.65	477	201	1	99	574	23	499	1e-167	584	1
CG9091-PA___KOG3475	contig20432	81.72	93	16	1	1	92	1	93	5e-38	150	1
CG9091-PA___KOG3475	contig20542	76.47	85	20	0	1	85	1	85	6e-33	133	0
CG11654-PA___KOG1370	contig10971	79.81	431	87	0	2	432	3	433	0	730	1
CG11654-PA___KOG1370	contig16306	54.28	304	138	1	6	309	107	409	3e-97	350	0
CG11654-PA___KOG1370	contig05233	72.73	77	20	1	66	141	24	100	4e-30	127	0
CG9281-PC___KOG0927	contig07976	70.33	546	162	0	50	595	90	635	0	847	1
CG9281-PC___KOG0927	contig07889	42.12	565	299	9	49	595	218	772	4e-123	436	0
CG9281-PC___KOG0927	contig25445	43.68	174	97	1	429	602	1	173	1e-36	149	0
CG8231-PA___KOG0359	contig13111	71.25	487	138	1	1	487	1	485	0	730	1
CG8231-PA___KOG0359	contig08527	31.43	509	333	5	23	524	22	521	4e-66	247	0
CG8231-PA___KOG0359	contig09067	31.76	510	328	7	23	523	37	535	4e-63	237	0
CG8231-PA___KOG0359	contig08220	28.54	508	348	7	23	524	24	522	7e-63	236	0
CG8231-PA___KOG0359	contig09163	24.95	513	359	8	23	526	19	514	5e-42	167	0
CG8239-PA___KOG2833	contig14374	48.87	399	180	6	4	387	8	397	2e-96	347	1
CG17209-PA___KOG0261	contig12639	45.95	346	171	5	974	1304	1	345	8e-74	274	1
CG17209-PA___KOG0261	contig24437	46.21	145	75	2	461	604	1	143	8e-32	134	0
CG9012-PB___KOG0985	contig07901	78.01	532	116	1	1121	1651	1	532	0	866	1
CG9012-PB___KOG0985	contig06672	75.64	78	19	0	95	172	1	78	2e-33	140	0
CG9177-PG___KOG2767	contig19583	59.47	190	59	4	1	175	1	187	7e-62	233	1
CG8939-PA___KOG1098	contig16334	56.93	332	137	3	1	328	1	330	2e-111	398	1
CG8939-PA___KOG1098	contig13794	50.29	175	82	3	627	797	120	293	3e-39	158	0
CG8939-PA___KOG1098	contig07696	35.94	217	129	2	1	210	1	214	1e-33	140	0
CG3422-PA___KOG0183	contig01859	68.3	224	71	0	2	225	3	226	5e-93	335	1
CG3422-PA___KOG0183	contig12552	35.68	241	145	4	3	236	6	243	7e-39	155	0
CG3422-PA___KOG0183	contig23605	38.46	182	109	3	1	181	1	180	1e-38	154	0
CG3422-PA___KOG0183	contig25247	36.36	198	124	2	1	197	1	197	6e-33	135	0
CG3422-PA___KOG0183	contig10894	32.72	217	141	3	1	213	1	216	2e-32	134	0
CG9947-PA___KOG2952	contig11437	53.97	315	117	9	64	356	1	309	8e-86	311	1
CG9947-PA___KOG2952	contig23260	54.08	196	78	6	16	199	12	207	1e-55	212	0
CG9947-PA___KOG2952	contig21288	44.96	238	111	8	89	317	13	239	4e-47	183	0
CG9946-PA___KOG2916	contig04432	47.75	178	92	1	137	313	2	179	1e-46	181	1
CG9946-PA___KOG2916	contig04433	84.42	77	12	0	3	79	4	80	6e-31	129	0
CG9802-PA___KOG0964	contig08324	53.06	914	414	2	1	914	1	899	0	936	1
CG9802-PA___KOG0964	contig10994	62.06	282	100	3	926	1200	2	283	1e-96	349	0
CG9802-PA___KOG0964	contig03088	32.76	232	148	4	1	226	1	230	4e-30	128	0
CG9742-PA___KOG1780	contig14282	69.74	76	23	0	1	76	1	76	3e-29	121	1
CG8922-PA___KOG3291	contig22854	81.36	220	23	2	10	228	4	206	1e-100	360	1
CG8142-PA___KOG0989	contig10835	53.71	350	156	1	1	344	1	350	1e-107	384	1
CG8142-PA___KOG0989	contig11800	34.8	250	151	5	96	344	2	240	2e-38	154	0
CG6769-PA___KOG2785	contig13530	39.31	435	218	9	1	404	1	420	4e-81	296	1
CG6223-PA___KOG1058	contig12757	72.96	503	133	3	3	502	4	506	0	780	1
CG6223-PA___KOG1058	contig08843	68.83	324	96	2	640	960	2	323	1e-129	459	0
CG6335-PA___KOG1936	contig26233	67.05	176	55	2	2	176	1	174	2e-62	234	1
CG12233-PB___KOG0785	contig09597	78.76	339	72	0	39	377	14	352	2e-164	573	1
CG12233-PB___KOG0785	contig13227	43.26	319	173	4	64	377	2	317	5e-74	273	0
CG12233-PB___KOG0785	contig11753	46.21	132	68	2	248	377	3	133	3e-27	117	0
CG14214-PA___KOG3498	contig17779	82.35	68	12	0	1	68	1	68	2e-29	122	1
CG12529-PA___KOG0563	contig15433	61.56	372	127	4	7	366	44	411	1e-131	464	1
CG14231-PA___KOG2707	contig07951	43.62	376	205	5	27	401	53	422	2e-82	301	1
CG11738-PA___KOG3273	contig08752	57.79	244	92	4	2	240	9	246	3e-78	286	1
CG32505-PA___KOG0372	contig11679	89.91	228	23	0	80	307	1	228	2e-125	443	1
CG32505-PA___KOG0372	contig21153	66.28	261	88	0	1	261	4	264	2e-106	380	0
CG32505-PA___KOG0372	contig03143	67.7	226	73	0	6	231	9	234	6e-95	342	0
CG32505-PA___KOG0372	contig09304	61.86	236	89	1	72	307	1	235	7e-90	325	0
CG32505-PA___KOG0372	contig09362	48.36	275	140	2	20	293	30	303	7e-79	288	0
CG1518-PA___KOG2292	contig07957	77.57	700	149	1	13	712	1	692	0	1155	1
CG1518-PA___KOG2292	contig08145	58.53	668	252	4	64	711	1	663	0	798	0
CG1666-PA___KOG0346	contig13796	56.08	469	199	3	14	480	1	464	9e-151	528	1
CG1666-PA___KOG0346	contig11436	30.35	402	241	6	1	400	1	365	4e-42	167	0
CG1666-PA___KOG0346	contig10605	29.6	402	246	7	1	399	1	368	4e-39	157	0
CG1666-PA___KOG0346	contig08199	27.55	392	237	8	10	384	60	421	3e-36	148	0
CG1666-PA___KOG0346	contig08367	25	404	264	5	11	408	323	693	2e-30	129	0
CG17420-RA___KOG1678	contig09557	71.57	204	58	0	1	204	1	204	3e-80	292	1
										1.63e-28		395

## Sheet: cegma_DropvsEnch_AAlevel_10-10
Table S3 CEGMA analysis with threshold expect value of 10-10
Dros_gene	ench_contig	similarity	alignment lenght	mismatch	gap-open	query start	query end	subject start	subject end	e-score	bitscore	unique?
CG10149-PB___KOG1463	contig04951	72.94	303	80	1	122	422	1	303	8e-129	455	1
CG10149-PB___KOG1463	contig24218	56.06	198	86	1	46	243	36	232	7e-63	236	0
CG10149-PB___KOG1463	contig04952	58.82	85	34	1	37	120	37	121	2e-22	102	0
CG10149-PB___KOG1463	contig10648	23.13	320	235	5	78	391	94	408	1e-18	89.4	0
CG10174-PA___KOG2104	contig04190	45.35	86	43	3	7	91	8	90	3e-15	75.1	1
CG10206-PA___KOG2572	contig09445	65.03	469	163	1	1	469	1	468	1e-163	571	1
CG10206-PA___KOG2572	contig09045	41.79	414	225	5	1	402	6	415	2e-86	314	0
CG10206-PA___KOG2572	contig20844	30.9	178	121	1	162	337	97	274	1e-20	95.9	0
CG10212-PA___KOG0933	contig03088	44.53	640	348	5	1	635	1	638	5e-159	556	1
CG10212-PA___KOG0933	contig03089	55.6	241	107	0	936	1176	5	245	4e-69	258	0
CG10212-PA___KOG0933	contig08324	23.92	832	506	28	1	757	1	780	7e-41	164	0
CG10212-PA___KOG0933	contig08798	25.11	705	438	25	3	666	5	660	6e-22	101	0
CG10212-PA___KOG0933	contig10994	29.94	177	103	2	1011	1166	88	264	6e-19	91.7	0
CG10222-PA___KOG1533	contig17466	51.37	292	140	2	16	307	2	291	6e-88	318	1
CG10222-PA___KOG1533	contig02837	45.32	139	71	3	14	150	2	137	8e-29	122	0
CG10222-PA___KOG1533	contig11685	29.17	192	125	5	19	208	36	218	3e-19	90.9	0
CG10230-PA___KOG2908	contig08848	48.42	380	190	3	7	381	4	382	2e-98	353	1
CG10279-PF___KOG0331	contig13646	63.28	384	138	2	94	476	43	424	3e-143	503	1
CG10279-PF___KOG0331	contig08367	39.45	469	267	8	101	560	280	740	5e-97	350	0
CG10279-PF___KOG0331	contig20299	41.37	307	149	4	213	494	2	302	5e-60	226	0
CG10279-PF___KOG0331	contig12277	33.59	384	238	6	142	525	34	400	2e-55	211	0
CG10279-PF___KOG0331	contig07896	33.07	378	234	6	141	504	177	549	1e-53	206	0
CG10354-PA___KOG2044	contig25895	73.13	160	42	1	1	160	1	159	8e-66	246	1
CG10423-PA___KOG1779	contig15954	82.93	82	14	0	1	82	1	82	1e-36	145	1
CG10423-PA___KOG1779	contig07610	76.83	82	19	0	1	82	1	82	2e-33	135	0
CG10423-PA___KOG1779	contig23319	70.45	44	13	0	3	46	31	74	3e-12	65.1	0
CG10424-PA___KOG3974	contig10870	39.91	218	99	7	106	296	1	213	1e-29	125	1
CG10506-PA___KOG1148	contig10501	54.36	241	108	2	538	777	2	241	2e-73	271	1
CG10506-PA___KOG1148	contig08390	34.81	362	230	3	265	621	202	562	1e-58	223	0
CG10602-PB___KOG1047	contig24610	40.1	197	110	4	8	199	12	205	3e-32	134	1
CG10602-PB___KOG1047	contig07908	25.9	417	239	14	54	427	146	535	7e-20	94	0
CG10602-PB___KOG1047	contig08171	24.68	316	200	11	138	427	180	483	7e-15	77	0
CG10627-PA___KOG2537	contig08880	55.89	501	208	6	45	536	1	497	8e-157	548	1
CG10648-PA___KOG3064	contig19345	62.63	190	70	1	1	189	1	190	4e-69	256	1
CG10652-PA___KOG2988	contig17608	81.08	111	21	0	1	111	1	111	4e-50	191	1
CG10652-PA___KOG2988	contig07766	83.33	90	15	0	22	111	1	90	7e-42	163	0
CG1065-PA___KOG1255	contig14004	73.54	325	83	2	3	324	2	326	1e-121	431	1
CG1065-PA___KOG1255	contig18189	30.04	243	150	7	88	315	2	239	5e-16	79.7	0
CG10724-PA___KOG0318	contig08546	53.76	612	268	6	8	607	2	610	0	689	1
CG10724-PA___KOG0318	contig09863	29.22	219	146	6	52	269	292	502	4e-18	87.8	0
CG10724-PA___KOG0318	contig09750	24.88	217	152	6	63	277	49	256	4e-15	77.8	0
CG10724-PA___KOG0318	contig10540	22.68	388	262	16	194	560	144	514	7e-13	70.5	0
CG10724-PA___KOG0318	contig10540	30.43	115	77	2	164	277	371	483	3e-12	68.6	0
CG10724-PA___KOG0318	contig11887	26.89	212	133	7	63	266	70	267	8e-13	70.5	0
CG10753-PA___KOG3428	contig22003	81.72	93	17	0	1	93	1	93	2e-41	161	1
CG1088-PB___KOG1664	contig11148	61.5	226	87	0	1	226	1	226	2e-79	290	1
CG1088-PB___KOG1664	contig13946	60.62	226	89	0	1	226	1	226	8e-78	284	0
CG10903-PA___KOG1541	contig14615	64.31	255	83	5	29	276	1	254	1e-92	333	1
CG10932-PA___KOG1390	contig24057	63.59	217	75	1	10	226	20	232	1e-76	281	1
CG10932-PA___KOG1390	contig08945	36.27	397	247	4	19	410	4	399	1e-67	251	0
CG10932-PA___KOG1390	contig11665	71.21	132	38	0	279	410	1	132	2e-52	201	0
CG10932-PA___KOG1390	contig08652	34.17	398	236	9	24	408	39	423	1e-49	191	0
CG10932-PA___KOG1390	contig09018	29.95	404	240	8	45	409	9	408	7e-41	162	0
CG10938-PA___KOG0176	contig12552	68.72	243	74	1	1	243	1	241	8e-97	347	1
CG10938-PA___KOG0176	contig01859	36.13	238	140	4	3	237	1	229	1e-37	151	0
CG10938-PA___KOG0176	contig23605	34.63	205	127	1	8	212	5	202	1e-31	131	0
CG10938-PA___KOG0176	contig26256	37.84	185	108	1	8	192	8	185	2e-31	130	0
CG10938-PA___KOG0176	contig25247	36.1	205	121	4	8	209	5	202	2e-30	127	0
CG10944-PA___KOG1646	contig20520	68.88	196	60	1	5	199	36	231	2e-68	253	1
CG10944-PA___KOG1646	contig26462	72.55	153	41	1	1	152	1	153	4e-63	235	0
CG10944-PA___KOG1646	contig17147	64.77	176	61	1	32	206	1	176	1e-58	220	0
CG11001-PA___KOG0544	contig11855	71.3	108	31	0	1	108	1	108	5e-42	164	1
CG11001-PA___KOG0544	contig18085	61.11	108	42	0	1	108	1	108	2e-38	152	0
CG11001-PA___KOG0544	contig08700	55.77	104	46	0	2	105	50	153	2e-28	119	0
CG11001-PA___KOG0544	contig18508	51.43	105	50	1	2	105	44	148	1e-25	109	0
CG11001-PA___KOG0544	contig11776	47	100	53	0	8	107	38	137	2e-23	102	0
CG1100-PA___KOG1498	contig09027	43.49	499	225	8	5	497	5	452	1e-111	398	1
CG11089-PA___KOG2555	contig08127	69.44	589	176	3	6	590	5	593	0	851	1
CG11110-PA___KOG1568	contig12816	38.16	76	42	1	74	144	3	78	2e-11	63.2	1
CG11115-PA___KOG2807	contig14809	46.15	403	197	5	1	403	1	383	1e-112	401	1
CG11137-PA___KOG3318	contig19308	69	100	31	0	65	164	1	100	2e-36	146	1
CG11154-PA___KOG1350	contig01483	93.89	180	11	0	153	332	1	180	2e-94	340	1
CG11154-PA___KOG1350	contig24550	82.41	199	34	1	90	288	1	198	9e-90	325	0
CG11154-PA___KOG1350	contig01482	88.24	170	20	0	334	503	1	170	2e-85	311	0
CG11154-PA___KOG1350	contig01486	87.65	170	21	0	334	503	1	170	2e-85	311	0
CG11154-PA___KOG1350	contig01485	66.42	137	46	0	4	140	18	154	1e-45	179	0
CG11208-PA___KOG1185	contig24644	54.03	211	97	0	4	214	6	216	3e-64	241	1
CG11208-PA___KOG1185	contig12237	27.88	452	279	10	8	419	49	493	3e-41	164	0
CG11208-PA___KOG1185	contig05921	50.33	153	74	1	276	426	1	153	1e-39	159	0
CG11208-PA___KOG1185	contig05922	67.69	65	21	0	207	271	1	65	2e-19	92	0
CG11246-PA___KOG3400	contig25260	74.5	149	37	1	1	149	1	148	1e-64	239	1
CG11267-PA___KOG1641	contig07401	60.2	98	36	2	6	103	1	95	2e-27	115	1
CG11271-PA___KOG3406	contig23148	65	120	42	0	17	136	23	142	2e-42	166	1
CG11271-PA___KOG3406	contig12763	65.83	120	41	0	17	136	25	144	5e-42	164	0
CG1129-PB___KOG1322	contig09081	70.96	334	90	2	43	369	1	334	4e-143	502	1
CG1129-PB___KOG1322	contig11919	28.57	434	233	12	12	369	3	435	2e-43	171	0
CG11334-PB___KOG1468	contig11209	55.89	365	150	3	1	362	1	357	1e-110	394	1
CG11334-PB___KOG1468	contig11162	31.87	160	100	5	203	362	153	303	3e-13	71.2	0
CG11397-PA___KOG0996	contig09620	41.55	645	369	3	68	707	28	669	2e-128	455	1
CG11397-PA___KOG0996	contig12083	37.02	181	103	3	1112	1281	162	342	2e-30	129	0
CG11397-PA___KOG0996	contig03088	24.28	696	410	27	87	727	1	634	4e-21	99.4	0
CG11397-PA___KOG0996	contig08798	35.58	163	91	5	88	249	4	153	2e-20	97.1	0
CG11397-PA___KOG0996	contig08324	20.95	778	523	24	87	829	1	721	5e-15	79	0
CG11471-PC___KOG0434	contig14631	62.85	428	159	0	13	440	5	432	5e-171	597	1
CG11471-PC___KOG0434	contig10814	42.81	320	165	4	785	1099	1	307	6e-69	257	0
CG11471-PC___KOG0434	contig07985	23.82	592	398	17	294	850	119	692	2e-32	136	0
CG11471-PC___KOG0434	contig15102	28.99	338	205	12	49	370	90	408	7e-26	114	0
CG11482-PA___KOG1979	contig20093	58.79	199	81	1	60	257	1	199	8e-69	256	1
CG11482-PA___KOG1979	contig13141	29.67	337	207	6	17	325	1	335	1e-34	142	0
CG11567-PA___KOG1158	contig09289	56.69	658	279	5	26	679	6	661	0	783	1
CG11567-PA___KOG1158	contig08774	58.58	606	246	4	77	679	1	604	0	767	0
CG11567-PA___KOG1158	contig09779	30.4	546	338	9	167	679	18	554	2e-67	252	0
CG11567-PA___KOG1158	contig26524	32.89	152	91	4	73	213	2	153	9e-14	73.6	0
CG11611-PA___KOG1733	contig11810	66.23	77	26	0	7	83	15	91	2e-28	119	1
CG1163-PA___KOG3405	contig18060	73.96	96	19	1	41	130	33	128	6e-36	144	1
CG11654-PA___KOG1370	contig10971	79.81	431	87	0	2	432	3	433	0	730	1
CG11654-PA___KOG1370	contig16306	54.28	304	138	1	6	309	107	409	3e-97	350	0
CG11654-PA___KOG1370	contig05233	72.73	77	20	1	66	141	24	100	4e-30	127	0
CG11660-PB___KOG2270	contig10319	53.18	472	196	7	122	572	6	473	3e-136	480	1
CG11660-PB___KOG2270	contig08851	41.52	277	154	4	163	432	179	454	1e-57	218	0
CG11661-PC___KOG0450	contig03253	65.26	285	96	1	727	1008	1	285	7e-114	406	1
CG11661-PC___KOG0450	contig03255	69.65	201	61	0	727	927	1	201	3e-87	318	0
CG11661-PC___KOG0450	contig26755	70.48	166	48	1	239	403	1	166	1e-66	249	0
CG11661-PC___KOG0450	contig03254	59.89	177	69	1	514	690	1	175	2e-59	226	0
CG11661-PC___KOG0450	contig22618	38.32	167	93	4	842	1003	5	166	4e-28	121	0
CG11738-PA___KOG3273	contig08752	57.79	244	92	4	2	240	9	246	3e-78	286	1
CG11785-PA___KOG1691	contig08268	56.22	201	88	0	6	206	10	210	2e-63	236	1
CG11785-PA___KOG1691	contig07926	27.78	198	132	1	19	205	25	222	1e-18	87.8	0
CG11793-PA___KOG0441	contig01885	62.99	154	55	1	1	152	1	154	4e-50	191	1
CG11793-PA___KOG0441	contig13196	42.76	152	79	3	5	148	32	183	2e-25	109	0
CG11793-PA___KOG0441	contig06289	52.81	89	40	1	62	148	4	92	6e-17	81.6	0
CG11793-PA___KOG0441	contig06718	55.22	67	30	0	79	145	1	67	4e-14	72	0
CG11837-PA___KOG0820	contig20133	57.38	122	52	0	184	305	1	122	1e-38	155	1
CG11837-PA___KOG0820	contig13492	28.7	216	122	7	22	208	25	237	2e-12	67.8	0
CG11857-PA___KOG1688	contig09498	51.47	204	88	3	1	202	1	195	1e-58	220	1
CG11876-PA___KOG0524	contig08471	70.52	363	101	2	4	361	7	368	3e-150	526	1
CG11876-PA___KOG0524	contig22048	39.15	212	124	3	27	237	8	215	9e-38	152	0
CG11920-PA___KOG2781	contig07961	46.08	293	147	4	1	286	5	293	3e-77	283	1
CG11920-PA___KOG2781	contig11258	35.78	218	135	4	61	274	75	291	3e-34	140	0
CG11958-PB___KOG0675	contig08077	53.3	531	227	8	21	538	6	528	2e-150	527	1
CG11958-PB___KOG0675	contig13587	49.06	426	212	4	57	481	60	481	8e-118	419	0
CG11958-PB___KOG0675	contig09154	36.06	391	184	11	73	462	23	348	6e-52	200	0
CG11958-PB___KOG0675	contig04591	36.5	274	121	5	190	462	5	226	3e-41	164	0
CG11979-PA___KOG3218	contig14975	74.64	209	53	0	1	209	1	209	3e-96	345	1
CG11980-PB___KOG2948	contig14065	40.43	324	169	7	44	349	1	318	4e-60	226	1
CG11981-PA___KOG0180	contig11182	64.88	205	72	0	1	205	1	205	3e-83	302	1
CG11981-PA___KOG0180	contig07821	23.59	195	138	3	5	190	22	214	2e-13	70.9	0
CG12000-PB___KOG0185	contig25979	40.58	138	76	1	23	154	19	156	3e-26	113	1
CG12018-PA___KOG2732	contig08163	40.44	450	237	11	4	428	8	451	8e-85	308	1
CG12140-PA___KOG2415	contig13254	63.05	452	160	4	51	497	1	450	1e-166	581	1
CG12141-PB___KOG1885	contig08717	75.48	420	103	0	173	592	1	420	0	690	1
CG12217-PA___KOG0373	contig09304	77.02	235	54	0	69	303	1	235	8e-110	391	1
CG12217-PA___KOG0373	contig21153	58.91	258	106	0	1	258	7	264	3e-93	336	0
CG12217-PA___KOG0373	contig11679	62.28	228	85	1	77	303	1	228	9e-85	308	0
CG12217-PA___KOG0373	contig03143	55.75	226	100	0	3	228	9	234	4e-78	286	0
CG12217-PA___KOG0373	contig09362	47.29	258	134	2	17	273	30	286	4e-68	252	0
CG12233-PB___KOG0785	contig09597	78.76	339	72	0	39	377	14	352	2e-164	573	1
CG12233-PB___KOG0785	contig13227	43.26	319	173	4	64	377	2	317	5e-74	273	0
CG12233-PB___KOG0785	contig11753	46.21	132	68	2	248	377	3	133	3e-27	117	0
CG12264-PA___KOG1549	contig11045	76.37	419	92	1	44	462	61	472	0	662	1
CG12264-PA___KOG1549	contig09142	36.61	407	218	13	66	436	1	403	6e-57	216	0
CG12276-PA___KOG2014	contig12208	41.23	342	182	5	14	337	17	357	1e-63	238	1
CG12276-PA___KOG2014	contig14865	32.57	175	115	1	15	189	12	183	4e-24	106	0
CG12276-PA___KOG2014	contig23659	31.06	161	108	1	22	179	23	183	7e-17	82.8	0
CG12323-PB___KOG0175	contig09687	57.86	280	108	4	1	275	1	275	3e-89	322	1
CG12323-PB___KOG0175	contig11545	54.55	275	125	0	1	275	1	275	2e-87	316	0
CG12323-PB___KOG0175	contig26848	68.63	102	32	0	67	168	46	147	2e-40	160	0
CG12323-PB___KOG0175	contig17215	29.73	185	128	2	73	256	17	200	9e-20	92	0
CG12323-PB___KOG0175	contig11272	33.18	211	134	3	47	255	17	222	4e-19	90.1	0
CG12325-PA___KOG0291	contig11674	44.85	408	217	5	493	894	1	406	3e-101	364	1
CG12325-PA___KOG0291	contig03347	60	135	54	0	1	135	1	135	1e-42	169	0
CG12325-PA___KOG0291	contig11887	27.85	219	153	4	391	608	69	283	3e-19	92.4	0
CG12325-PA___KOG0291	contig11887	26.51	249	175	4	344	591	112	353	1e-16	84	0
CG12325-PA___KOG0291	contig11887	23.6	178	130	4	377	550	181	356	6e-16	81.3	0
CG12325-PA___KOG0291	contig09863	25.85	205	140	5	351	551	304	500	8e-17	84.3	0
CG12325-PA___KOG0291	contig09863	22.18	293	211	7	311	592	213	499	2e-12	69.7	0
CG12325-PA___KOG0291	contig19913	29.28	263	168	8	391	651	32	278	1e-15	80.9	0
CG12334-PA___KOG1654	contig11017	78.45	116	25	0	3	118	1	116	8e-52	196	1
CG12334-PA___KOG1654	contig10938	70.69	116	34	0	3	118	4	119	6e-49	186	0
CG12334-PA___KOG1654	contig25546	47.83	115	60	0	6	120	2	116	4e-30	124	0
CG12334-PA___KOG1654	contig08944	48.72	117	59	1	3	118	5	121	1e-26	113	0
CG12390-PA___KOG1800	contig10822	42.32	371	185	5	114	462	1	364	5e-75	276	1
CG12413-PA___KOG1145	contig17196	49.57	230	109	2	474	696	7	236	2e-63	238	1
CG12413-PA___KOG1145	contig03073	33.83	266	124	7	155	370	635	898	2e-24	109	0
CG12413-PA___KOG1145	contig18954	30.58	242	125	10	161	367	11	244	1e-11	66.6	0
CG12413-PA___KOG1145	contig20458	34.88	172	82	7	165	312	15	180	4e-11	65.1	0
CG1242-PA___KOG0019	contig08255	77.01	722	159	3	3	717	10	731	0	1118	1
CG1242-PA___KOG0019	contig20021	50.96	314	151	2	336	646	1	314	9e-93	336	0
CG1242-PA___KOG0019	contig22341	61.63	245	94	0	387	631	1	245	3e-85	311	0
CG1242-PA___KOG0019	contig08207	29.33	641	362	19	56	681	8	572	3e-71	264	0
CG1242-PA___KOG0019	contig03466	58.49	212	84	1	1	208	4	215	7e-64	240	0
CG1249-PA___KOG3459	contig09656	89.91	109	11	0	5	113	7	115	5e-44	170	1
CG1249-PA___KOG3459	contig06094	89.09	55	6	0	61	115	1	55	2e-19	89.4	0
CG1250-PA___KOG1986	contig14305	79.44	107	20	1	614	720	1	105	6e-44	174	1
CG12529-PA___KOG0563	contig15433	61.56	372	127	4	7	366	44	411	1e-131	464	1
CG12602-PA___KOG2189	contig12969	46.39	485	252	4	1	479	1	483	8e-129	456	1
CG12602-PA___KOG2189	contig08269	54.01	324	142	3	1	319	1	322	7e-96	346	0
CG12602-PA___KOG2189	contig16265	40.44	366	178	4	61	395	1	357	2e-79	292	0
CG12602-PA___KOG2189	contig13732	43.29	328	124	7	533	807	1	319	8e-70	260	0
CG12602-PA___KOG2189	contig21018	39.66	295	174	3	1	294	1	292	2e-58	221	0
CG1263-PA___KOG2309	contig13300	82.8	250	43	0	1	250	1	250	1e-122	433	1
CG12770-PA___KOG3284	contig04292	71.43	203	58	0	6	208	21	223	1e-85	310	1
CG12792-PA___KOG0302	contig10255	53.74	428	177	5	42	456	13	432	7e-131	462	1
CG12792-PA___KOG0302	contig08329	31.29	294	176	10	157	444	122	395	1e-30	129	0
CG12792-PA___KOG0302	contig11887	26.48	219	147	8	202	420	51	255	4e-14	73.9	0
CG12792-PA___KOG0302	contig11561	25.66	226	151	7	176	392	114	331	1e-13	72.8	0
CG12792-PA___KOG0302	contig16273	25	192	135	7	213	402	89	273	3e-12	67.8	0
CG1291-PA___KOG0853	contig07903	46.35	384	191	6	37	417	2	373	8e-93	335	1
CG1291-PA___KOG0853	contig14112	25.87	259	176	7	159	412	107	354	2e-13	71.6	0
CG12975-PA___KOG1088	contig15762	52.42	124	59	0	1	124	1	124	2e-33	135	1
CG13090-PA___KOG2017	contig20927	73.56	87	23	0	62	148	126	212	3e-32	134	1
CG13090-PA___KOG2017	contig09515	28.97	145	101	2	96	239	1	144	1e-13	72.8	0
CG13281-PA___KOG1992	contig09921	45.83	408	212	6	576	975	1	407	1e-96	349	1
CG13281-PA___KOG1992	contig02978	25.55	321	199	9	11	307	6	310	2e-14	76.6	0
CG13348-PA___KOG2783	contig07876	47.72	438	208	4	19	453	49	468	2e-122	434	1
CG13369-PA___KOG2855	contig14861	47.9	309	151	6	5	303	2	310	3e-67	249	1
CG13389-PA___KOG0400	contig20721	84.77	151	23	0	1	151	1	151	8e-73	266	1
CG13391-PB___KOG0188	contig22970	76.35	241	57	0	5	245	6	246	5e-115	410	1
CG13391-PB___KOG0188	contig08904	32.52	452	292	8	326	772	1	444	6e-63	237	0
CG13393-PA___KOG1746	contig13451	80	110	22	0	3	112	4	113	6e-47	180	1
CG1341-PA___KOG0729	contig08728	90.84	393	36	0	41	433	2	394	0	753	1
CG1341-PA___KOG0729	contig08312	56.09	312	137	0	107	418	2	313	1e-101	365	0
CG1341-PA___KOG0729	contig11322	51.14	307	150	0	110	416	89	395	3e-94	340	0
CG1341-PA___KOG0729	contig01794	45.54	336	177	2	92	427	33	362	9e-87	315	0
CG1341-PA___KOG0729	contig10630	47.7	304	151	2	126	429	108	403	2e-81	298	0
CG1345-PA___KOG1268	contig22045	58.82	289	96	4	109	384	1	279	1e-90	328	1
CG1354-PA___KOG1491	contig02559	66.55	287	94	2	1	285	1	287	2e-113	404	1
CG13628-PA___KOG3497	contig15907	94.03	67	4	0	1	67	1	67	7e-33	133	1
CG13667-PA___KOG1159	contig09779	38.41	565	288	11	67	582	1	554	5e-97	350	1
CG13667-PA___KOG1159	contig08774	28.09	623	379	18	3	582	8	604	2e-59	224	0
CG13667-PA___KOG1159	contig09289	27.75	627	376	17	3	582	65	661	6e-59	223	0
CG13667-PA___KOG1159	contig16950	33.33	150	97	2	3	151	6	153	4e-13	71.2	0
CG13667-PA___KOG1159	contig15358	22.73	440	279	17	2	414	4	409	2e-12	68.9	0
CG1406-PA___KOG1644	contig21564	50.2	249	115	1	1	240	1	249	5e-53	202	1
CG14214-PA___KOG3498	contig17779	82.35	68	12	0	1	68	1	68	2e-29	122	1
CG14231-PA___KOG2707	contig07951	43.62	376	205	5	27	401	53	422	2e-82	301	1
CG14231-PA___KOG2707	contig11907	25.68	366	221	12	28	381	5	331	7e-21	96.7	0
CG14512-PA___KOG3349	contig10445	34.32	169	98	4	6	171	3	161	1e-24	107	1
CG14618-PA___KOG2967	contig03195	46.32	95	51	0	181	275	2	96	5e-22	100	1
CG1475-PB___KOG3204	contig21792	55.72	201	89	0	3	203	2	202	9e-67	247	1
CG1475-PB___KOG3204	contig26543	65.77	149	50	1	9	157	1	148	6e-57	214	0
CG1475-PB___KOG3204	contig06518	75	88	22	0	6	93	5	92	2e-35	143	0
CG14999-PA___KOG0991	contig12896	68.3	224	71	0	102	325	1	224	4e-90	326	1
CG14999-PA___KOG0991	contig10835	37.62	311	184	4	17	317	37	347	4e-56	213	0
CG14999-PA___KOG0991	contig11800	38.43	242	147	2	82	322	2	242	1e-41	164	0
CG14999-PA___KOG0991	contig11450	31.7	224	125	3	18	213	4	227	4e-24	106	0
CG15081-PC___KOG3090	contig09474	77.41	239	53	1	1	239	1	238	7e-111	394	1
CG15081-PC___KOG3090	contig10144	51.67	240	102	1	1	240	1	226	1e-67	250	0
CG15081-PC___KOG3090	contig13728	51.36	220	101	2	21	240	13	226	9e-58	218	0
CG15081-PC___KOG3090	contig22495	57.66	137	58	0	28	164	21	157	7e-46	178	0
CG15081-PC___KOG3090	contig26051	56.74	141	61	0	100	240	1	141	8e-44	171	0
CG1515-PA___KOG0861	contig12895	67.31	156	51	0	41	196	1	156	4e-59	222	1
CG1518-PA___KOG2292	contig07957	77.57	700	149	1	13	712	1	692	0	1155	1
CG1518-PA___KOG2292	contig08145	58.53	668	252	4	64	711	1	663	0	798	0
CG1519-PA___KOG0184	contig09609	57.94	252	104	2	1	251	1	251	1e-77	283	1
CG1519-PA___KOG0184	contig26256	56.59	182	78	1	1	182	1	181	1e-54	207	0
CG1519-PA___KOG0184	contig12952	33.91	230	146	4	7	231	8	236	7e-33	135	0
CG1519-PA___KOG0184	contig01859	35.26	173	112	0	7	179	5	177	8e-30	125	0
CG1519-PA___KOG0184	contig25247	36.65	161	101	1	8	167	5	165	7e-29	122	0
CG1524-PB___KOG0407	contig24859	86.43	140	18	1	1	140	1	139	4e-66	244	1
CG15433-PA___KOG2535	contig08623	87.5	312	39	0	237	548	1	312	8e-160	558	1
CG15481-PA___KOG1068	contig08645	45.51	167	89	2	75	240	2	167	2e-40	160	1
CG15481-PA___KOG1068	contig15157	37.75	151	91	1	8	155	26	176	4e-23	102	0
CG15527-PA___KOG3502	contig07570	78.33	60	13	0	5	64	9	68	2e-21	95.9	1
CG15527-PA___KOG3502	contig23585	78.33	60	13	0	5	64	8	67	2e-21	95.5	0
CG15811-PA___KOG1300	contig17317	61.94	268	96	3	333	594	1	268	2e-95	345	1
CG15811-PA___KOG1300	contig04513	65.75	254	85	2	58	309	1	254	2e-91	331	0
CG15811-PA___KOG1300	contig04514	50.25	197	87	6	343	528	1	197	4e-45	177	0
CG15811-PA___KOG1300	contig09834	20.57	593	392	18	25	590	8	548	1e-19	93.2	0
CG1598-PA___KOG2825	contig09672	66.8	244	80	1	87	330	1	243	2e-98	353	1
CG1618-PA___KOG0741	contig18426	59.1	335	132	3	5	338	4	334	7e-112	399	1
CG1618-PA___KOG0741	contig21382	52.51	259	117	3	358	614	1	255	9e-72	266	0
CG1618-PA___KOG0741	contig12534	34.81	316	181	8	169	480	156	450	1e-39	159	0
CG1618-PA___KOG0741	contig11322	37.5	248	137	7	203	448	140	371	1e-36	150	0
CG1618-PA___KOG0741	contig11233	41.01	217	113	5	247	463	261	462	1e-35	146	0
CG1633-PB___KOG0852	contig07816	68.42	190	60	0	1	190	40	229	1e-79	290	1
CG1633-PB___KOG0852	contig19378	58.79	182	75	0	1	182	8	189	1e-64	240	0
CG1639-PA___KOG3404	contig19644	82.64	144	25	0	1	144	1	144	3e-71	261	1
CG1640-PB___KOG0258	contig09376	57.65	477	201	1	99	574	23	499	1e-167	584	1
CG1660-PA___KOG3479	contig14365	56	75	33	0	5	79	2	76	2e-21	95.9	1
CG1666-PA___KOG0346	contig13796	56.08	469	199	3	14	480	1	464	9e-151	528	1
CG1666-PA___KOG0346	contig11436	30.35	402	241	6	1	400	1	365	4e-42	167	0
CG1666-PA___KOG0346	contig10605	29.6	402	246	7	1	399	1	368	4e-39	157	0
CG1666-PA___KOG0346	contig08199	27.55	392	237	8	10	384	60	421	3e-36	148	0
CG1666-PA___KOG0346	contig12277	23.81	420	243	9	2	400	25	388	4e-31	130	0
CG16792-PA___KOG3482	contig25439	76.74	86	20	0	3	88	2	87	1e-37	149	1
CG16792-PA___KOG3482	contig18230	76.74	86	20	0	3	88	2	87	1e-37	149	0
CG16792-PA___KOG3482	contig15459	48.48	66	34	0	9	74	7	72	1e-13	70.1	0
CG16935-PA___KOG0025	contig07216	43.52	193	105	2	163	353	2	192	7e-42	166	1
CG16935-PA___KOG0025	contig08861	29.19	298	168	9	38	325	89	353	3e-18	87.4	0
CG16935-PA___KOG0025	contig13433	28.16	309	201	7	36	337	13	307	1e-16	82.4	0
CG16935-PA___KOG0025	contig09530	32.4	179	115	3	20	193	11	188	3e-16	81.3	0
CG16935-PA___KOG0025	contig07218	52.05	73	34	1	28	99	23	95	1e-15	79	0
CG16982-PA___KOG2930	contig12241	85.98	107	15	0	2	108	10	116	1e-51	196	1
CG16982-PA___KOG2930	contig03789	45.28	106	54	2	2	107	4	105	1e-21	96.3	0
CG16982-PA___KOG2930	contig13308	36.36	88	48	2	21	105	2	84	7e-13	67.4	0
CG17146-PA___KOG3079	contig24130	45.22	157	84	1	6	162	25	179	3e-39	156	1
CG17146-PA___KOG3079	contig16489	45.22	157	84	1	6	162	16	170	3e-38	152	0
CG17146-PA___KOG3079	contig08584	28.57	210	118	4	9	187	18	226	1e-22	100	0
CG17146-PA___KOG3079	contig15686	26.37	182	107	2	9	165	11	190	2e-14	73.9	0
CG17146-PA___KOG3079	contig03239	25.37	201	132	5	1	198	96	281	1e-13	71.2	0
CG17158-PA___KOG3174	contig09248	82.56	258	45	0	13	270	1	258	4e-128	452	1
CG17209-PA___KOG0261	contig12639	45.95	346	171	5	974	1304	1	345	8e-74	274	1
CG17209-PA___KOG0261	contig24437	46.21	145	75	2	461	604	1	143	8e-32	134	0
CG17209-PA___KOG0261	contig11482	34.07	182	106	2	1110	1277	278	459	1e-22	104	0
CG17209-PA___KOG0261	contig11482	44.17	120	65	1	919	1036	40	159	5e-21	99	0
CG17209-PA___KOG0261	contig18673	45.74	94	48	2	942	1032	204	297	2e-17	86.7	0
CG17273-PA___KOG1355	contig25543	64.36	188	66	1	28	214	16	203	2e-71	264	1
CG17273-PA___KOG1355	contig08454	49.11	112	56	1	335	446	1	111	5e-30	127	0
CG1728-PA___KOG3489	contig11491	57.69	78	31	1	7	82	1	78	7e-22	97.1	1
CG1728-PA___KOG3489	contig19319	42.03	69	39	1	11	78	6	74	7e-13	67	0
CG17331-PA___KOG0177	contig17615	47.24	199	105	0	1	199	1	199	2e-54	206	1
CG17333-PA___KOG3147	contig19889	36.51	241	144	4	6	239	10	248	3e-40	160	1
CG17369-PA___KOG1351	contig08263	91.3	483	42	0	8	490	17	499	0	922	1
CG17369-PA___KOG1351	contig14604	26.32	342	223	8	63	392	10	334	6e-23	103	0
CG17369-PA___KOG1351	contig03956	26.69	296	190	6	90	374	131	410	9e-22	99.8	0
CG17369-PA___KOG1351	contig03957	29.32	133	91	2	244	374	11	142	7e-11	63.5	0
CG17420-RA___KOG1678	contig09557	71.57	204	58	0	1	204	1	204	3e-80	292	1
CG1743-PC___KOG0683	contig03202	65.45	356	123	0	14	369	10	365	1e-147	517	1
CG1743-PC___KOG0683	contig03479	67.12	292	95	1	14	305	5	295	8e-123	434	0
CG1743-PC___KOG0683	contig03478	75	60	15	0	308	367	2	61	3e-20	94.4	0
CG1743-PC___KOG0683	contig03480	59.26	54	22	0	14	67	9	62	2e-15	77.8	0
CG17498-PA___KOG3285	contig13026	42.86	203	114	1	4	206	3	203	8e-48	184	1
CG17521-PA___KOG0857	contig21535	79.34	213	44	0	1	213	1	213	2e-101	363	1
CG17521-PA___KOG0857	contig24743	78.77	146	31	0	1	146	1	146	2e-66	246	0
CG17565-PA___KOG0365	contig11972	52.15	349	156	3	61	401	1	346	1e-99	358	1
CG17565-PA___KOG0365	contig13902	30.43	299	187	7	91	386	4	284	2e-33	138	0
CG17611-PA___KOG3185	contig13237	75.51	245	60	0	1	245	1	245	1e-112	400	1
CG17611-PA___KOG3185	contig09862	73.09	223	60	0	1	223	1	223	2e-100	359	0
CG17652-PA___KOG3164	contig19347	36.68	229	138	3	1	223	1	228	9e-37	148	1
CG17654-PA___KOG2670	contig11320	73.15	432	116	0	1	432	1	432	0	672	1
CG17654-PA___KOG2670	contig18140	72.62	336	91	1	1	336	1	335	1e-143	504	0
CG17654-PA___KOG2670	contig16560	68.93	206	64	0	216	421	14	219	4e-83	303	0
CG17654-PA___KOG2670	contig26300	77.01	187	40	2	13	197	1	186	4e-78	286	0
CG17654-PA___KOG2670	contig24887	45.1	204	109	1	165	365	1	204	2e-54	208	0
CG17737-PA___KOG1770	contig14968	72.07	111	26	2	3	110	6	114	1e-42	166	1
CG1789-PA___KOG3237	contig16578	52.9	138	65	0	1	138	1	138	1e-34	141	1
CG17903-PA___KOG3453	contig20762	84.91	106	16	0	3	108	5	110	1e-50	192	1
CG17903-PA___KOG3453	contig12450	83.96	106	17	0	3	108	5	110	3e-50	191	0
CG1796-PA___KOG0285	contig08505	71.59	345	98	0	138	482	40	384	2e-162	566	1
CG1796-PA___KOG0285	contig11887	26.3	308	209	6	162	460	61	359	9e-31	129	0
CG1796-PA___KOG0285	contig08189	26.64	274	186	8	167	428	45	315	2e-21	98.6	0
CG1796-PA___KOG0285	contig08189	25.85	205	142	4	166	361	129	332	2e-13	72	0
CG1796-PA___KOG0285	contig09863	28.7	230	153	3	166	384	246	475	8e-21	96.7	0
CG1796-PA___KOG0285	contig09863	26.8	250	165	5	125	370	267	502	1e-20	95.9	0
CG1796-PA___KOG0285	contig13474	24.07	270	171	5	171	406	50	319	5e-20	94	0
CG18174-PA___KOG1555	contig07311	89.63	270	28	0	39	308	1	270	4e-146	512	1
CG18174-PA___KOG1555	contig08588	37.77	233	129	7	29	256	35	256	2e-34	141	0
CG18495-PA___KOG0182	contig12952	61.54	247	92	2	1	244	1	247	2e-89	323	1
CG18495-PA___KOG0182	contig12552	32.03	231	149	4	9	234	8	235	2e-33	137	0
CG18495-PA___KOG0182	contig10894	33.33	234	147	6	9	235	5	236	4e-33	136	0
CG18495-PA___KOG0182	contig25247	34.67	199	125	4	9	204	5	201	1e-30	127	0
CG18495-PA___KOG0182	contig23605	35.05	194	121	3	10	200	3	194	5e-30	125	0
CG18591-PA___KOG1774	contig18473	73.91	92	24	0	1	92	1	92	9e-37	146	1
CG18627-PA___KOG0366	contig13902	62.37	287	105	3	58	344	1	284	9e-104	371	1
CG18627-PA___KOG0366	contig11972	31.64	275	165	9	62	317	32	302	2e-30	128	0
CG1883-PA___KOG3320	contig18650	69.27	192	59	0	1	192	2	193	6e-76	278	1
CG1883-PA___KOG3320	contig24309	55.37	177	75	3	17	191	1	175	1e-50	194	0
CG1994-PA___KOG2036	contig12629	37.5	392	199	11	608	971	2	375	3e-56	215	1
CG2013-PA___KOG0419	contig26459	86.09	151	21	0	1	151	1	151	5e-77	280	1
CG2013-PA___KOG0419	contig03563	85.43	151	22	0	1	151	1	151	8e-76	276	0
CG2013-PA___KOG0419	contig08212	41.84	141	82	0	2	142	24	164	3e-34	139	0
CG2013-PA___KOG0419	contig12335	42.03	138	80	0	5	142	2	139	5e-34	138	0
CG2013-PA___KOG0419	contig12401	41.3	138	81	0	5	142	2	139	7e-34	137	0
CG2021-PA___KOG1784	contig14877	60.64	94	37	0	2	95	3	96	9e-33	133	1
CG2033-PE___KOG1754	contig23202	83.85	130	21	0	1	130	1	130	4e-62	231	1
CG2128-PA___KOG1342	contig10951	62.72	405	142	2	25	424	1	401	1e-156	547	1
CG2128-PA___KOG1342	contig07856	56.54	405	169	4	25	429	1	398	3e-144	506	0
CG2128-PA___KOG1342	contig09961	40.61	330	191	4	46	372	1	328	9e-72	265	0
CG2128-PA___KOG1342	contig14931	23.26	301	187	7	23	306	60	333	3e-16	81.3	0
CG2171-PC___KOG1643	contig09385	64.92	248	84	1	3	247	5	252	5e-88	318	1
CG2171-PC___KOG1643	contig11889	58.87	248	99	1	1	245	1	248	5e-83	301	0
CG2210-PA___KOG0888	contig10484	77.27	154	34	1	20	172	1	154	6e-69	254	1
CG2210-PA___KOG0888	contig07973	27.82	133	91	2	25	154	30	160	6e-13	68.6	0
CG2238-PB___KOG0469	contig16528	77.31	401	89	1	43	443	2	400	0	640	1
CG2238-PB___KOG0469	contig12983	77.25	255	58	0	578	832	1	255	2e-122	434	0
CG2238-PB___KOG0469	contig11696	44.23	355	177	4	494	830	1	352	1e-86	316	0
CG2238-PB___KOG0469	contig14093	35.4	452	270	6	1	449	8	440	3e-80	294	0
CG2238-PB___KOG0469	contig16674	34.99	343	170	7	39	346	2	326	2e-52	202	0
CG2241-PA___KOG0728	contig08312	89.91	327	32	1	74	399	1	327	1e-174	607	1
CG2241-PA___KOG0728	contig08728	51.48	338	158	3	53	384	41	378	8e-95	342	0
CG2241-PA___KOG0728	contig01794	50.79	317	155	1	74	389	43	359	7e-94	338	0
CG2241-PA___KOG0728	contig11322	47.46	354	185	1	31	383	42	395	9e-92	332	0
CG2241-PA___KOG0728	contig10630	50.16	309	153	1	79	386	88	396	2e-87	317	0
CG2245-PA___KOG0567	contig15184	56.86	299	127	2	3	300	5	302	2e-95	343	1
CG2245-PA___KOG0567	contig15184	38.81	134	82	0	153	286	3	136	2e-22	100	0
CG2260-PA___KOG1272	contig11221	46.51	473	236	6	136	602	1	462	4e-120	426	1
CG2263-PA___KOG2784	contig09661	64.11	496	173	5	4	496	3	496	0	655	1
CG2453-PA___KOG1540	contig11376	52.35	298	112	4	20	301	21	304	2e-84	306	1
CG2637-PA___KOG1241	contig12280	62.19	484	183	0	7	490	4	487	0	638	1
CG2637-PA___KOG1241	contig23121	50.58	257	126	1	619	874	1	257	2e-75	278	0
CG2656-PA___KOG1534	contig17466	40	260	143	5	3	259	2	251	1e-49	191	1
CG2656-PA___KOG1534	contig02837	54.48	145	57	1	2	146	3	138	1e-43	171	0
CG2656-PA___KOG1534	contig11685	30.77	182	116	3	6	187	36	207	1e-18	88.2	0
CG2656-PA___KOG1534	contig02840	48.39	62	32	0	148	209	2	63	4e-14	73.6	0
CG2656-PA___KOG1534	contig02838	48.39	62	32	0	148	209	2	63	4e-14	73.6	0
CG2674-PE___KOG1506	contig07897	75.25	404	95	2	1	404	1	399	4e-169	588	1
CG2674-PE___KOG1506	contig02296	69.4	183	56	0	57	239	8	190	1e-74	275	0
CG2674-PE___KOG1506	contig02295	75.76	165	40	0	241	405	1	165	1e-63	238	0
CG2674-PE___KOG1506	contig15679	66.23	77	26	0	330	406	1	77	6e-26	113	0
CG2827-PA___KOG2772	contig08956	71.26	247	71	0	84	330	1	247	1e-106	380	1
CG2852-PA___KOG0880	contig12949	71.92	203	48	3	5	200	12	212	3e-78	285	1
CG2852-PA___KOG0880	contig16099	59.04	166	63	2	27	190	1	163	3e-52	199	0
CG2852-PA___KOG0880	contig25308	59.63	161	64	1	30	190	5	164	4e-52	199	0
CG2852-PA___KOG0880	contig07376	59.01	161	65	1	30	190	4	163	8e-51	194	0
CG2852-PA___KOG0880	contig14628	55.35	159	70	1	30	188	152	309	1e-47	184	0
CG2862-PA___KOG3275	contig13175	61.24	129	45	2	27	150	2	130	4e-43	168	1
CG2862-PA___KOG3275	contig05830	64.2	81	29	0	70	150	2	82	3e-27	115	0
CG2863-PA___KOG0271	contig10540	56.29	469	200	4	22	486	47	514	5e-159	555	1
CG2863-PA___KOG0271	contig10540	26.11	337	156	12	114	403	225	515	5e-16	80.9	0
CG2863-PA___KOG0271	contig11887	27.78	342	193	7	152	486	62	356	9e-30	126	0
CG2863-PA___KOG0271	contig11887	28.69	244	131	3	247	488	67	269	5e-24	107	0
CG2863-PA___KOG0271	contig11887	26.18	191	122	3	110	291	146	326	3e-14	74.7	0
CG2863-PA___KOG0271	contig08189	30	300	188	10	200	485	46	337	2e-24	108	0
CG2863-PA___KOG0271	contig08189	24.5	302	203	7	115	401	46	337	5e-18	87.4	0
CG2863-PA___KOG0271	contig08189	30.28	142	93	3	348	486	108	246	2e-14	75.5	0
CG2863-PA___KOG0271	contig08189	30.53	131	75	4	114	236	214	336	5e-11	63.9	0
CG2863-PA___KOG0271	contig09863	29.46	224	124	5	264	486	224	414	1e-21	99.4	0
CG2863-PA___KOG0271	contig09863	26.48	287	161	7	118	402	261	499	9e-20	93.2	0
CG2863-PA___KOG0271	contig09863	24.7	332	193	11	167	486	213	499	1e-17	86.3	0
CG2863-PA___KOG0271	contig09863	20	280	174	5	219	488	220	459	1e-11	66.2	0
CG2863-PA___KOG0271	contig09863	28.66	164	107	4	117	277	343	499	6e-11	63.9	0
CG2863-PA___KOG0271	contig09073	26.32	342	193	10	110	445	123	411	1e-21	99	0
CG2885-PA___KOG0084	contig10732	47.34	169	89	0	3	171	7	175	2e-45	176	1
CG2885-PA___KOG0084	contig17842	45.83	168	91	0	4	171	6	173	2e-41	163	0
CG2885-PA___KOG0084	contig20145	45	180	96	1	4	180	6	185	6e-41	161	0
CG2885-PA___KOG0084	contig16164	41.07	168	99	0	4	171	3	170	2e-36	146	0
CG2885-PA___KOG0084	contig10778	40.74	162	96	0	3	164	17	178	8e-35	141	0
CG2925-PA___KOG2636	contig08806	60.31	509	186	6	1	503	1	499	1e-176	614	1
CG2934-PA___KOG2957	contig14776	77.26	343	77	1	8	350	9	350	3e-162	565	1
CG2934-PA___KOG2957	contig26307	88.65	185	21	0	9	193	1	185	2e-96	347	0
CG2960-PA___KOG0003	contig26610	95.31	128	6	0	1	128	1	128	4e-69	254	1
CG2960-PA___KOG0003	contig05557	97.4	77	2	0	1	77	1	77	1e-39	155	0
CG2960-PA___KOG0003	contig05557	67.12	73	24	0	1	73	77	149	8e-24	103	0
CG2960-PA___KOG0003	contig26586	97.4	77	2	0	1	77	1	77	2e-39	155	0
CG2960-PA___KOG0003	contig26586	98.15	54	1	0	1	54	77	130	7e-26	110	0
CG2960-PA___KOG0003	contig10514	98.68	76	1	0	1	76	1	76	3e-39	154	0
CG2968-PA___KOG1758	contig12229	60	135	53	1	21	155	37	170	5e-39	154	1
CG2976-PA___KOG0530	contig10106	49.55	331	154	7	2	328	13	334	8e-87	315	1
CG3011-PA___KOG2467	contig08597	61.05	344	133	1	194	537	1	343	1e-130	461	1
CG3011-PA___KOG2467	contig04108	56.98	344	145	2	194	536	1	342	7e-121	429	0
CG3011-PA___KOG2467	contig04109	70	80	24	0	80	159	40	119	4e-28	120	0
CG3018-PA___KOG0424	contig12795	88.82	152	17	0	1	152	1	152	3e-80	291	1
CG3018-PA___KOG0424	contig24732	88.64	88	10	0	54	141	3	90	1e-44	173	0
CG3018-PA___KOG0424	contig26459	40.91	154	84	2	1	154	1	147	3e-28	119	0
CG3018-PA___KOG0424	contig03563	40.54	148	81	2	1	148	1	141	9e-27	114	0
CG3018-PA___KOG0424	contig08212	33.78	148	91	2	2	149	24	164	3e-22	99.4	0
CG3127-PA___KOG1367	contig08355	71.91	388	109	0	28	415	1	388	8e-165	574	1
CG3127-PA___KOG1367	contig10702	64.41	413	147	0	3	415	4	416	8e-149	521	0
CG31305-PG___KOG0756	contig17870	78.25	285	60	2	34	316	2	286	1e-127	450	1
CG31305-PG___KOG0756	contig09026	28.37	289	192	7	35	313	8	291	5e-20	93.2	0
CG31305-PG___KOG0756	contig10100	25.35	288	190	7	38	306	5	286	6e-17	83.2	0
CG31305-PG___KOG0756	contig19615	23.32	283	207	5	40	314	19	299	2e-15	78.2	0
CG31305-PG___KOG0756	contig10491	25.26	293	183	7	50	312	57	343	4e-14	73.6	0
CG3157-PA___KOG1374	contig12877	78.63	454	92	1	1	454	1	449	0	756	1
CG3157-PA___KOG1374	contig11494	31.07	441	282	10	4	442	60	480	6e-58	219	0
CG3157-PA___KOG1374	contig03454	34.53	333	203	6	4	333	3	323	2e-47	185	0
CG3157-PA___KOG1374	contig03980	34.52	281	171	6	74	353	1	269	1e-42	169	0
CG3157-PA___KOG1374	contig01764	43.16	190	104	3	4	192	3	189	1e-38	155	0
CG31692-PA___KOG1458	contig08542	71.43	329	93	1	7	334	3	331	2e-141	496	1
CG31692-PA___KOG1458	contig24593	52.75	182	86	0	59	240	1	182	3e-53	203	0
CG3186-PA___KOG3271	contig12955	55.97	159	63	2	5	156	6	164	2e-45	176	1
CG3186-PA___KOG3271	contig08160	51.67	120	51	1	44	156	1	120	8e-29	120	0
CG3193-PA___KOG1915	contig12899	71.7	477	134	1	5	480	14	490	0	749	1
CG3193-PA___KOG1915	contig12899	26.85	257	126	10	371	621	88	288	1e-12	70.1	0
CG3193-PA___KOG1915	contig07278	68.92	74	23	0	488	561	1	74	8e-23	103	0
CG3193-PA___KOG1915	contig07277	56.76	74	32	0	594	667	1	74	2e-19	92.4	0
CG32253-PA___KOG2971	contig18800	53.7	257	117	1	39	295	22	276	1e-87	317	1
CG3225-PA___KOG0922	contig09981	40	565	320	9	117	672	2	556	3e-110	394	1
CG3225-PA___KOG0922	contig09623	39.39	490	273	10	199	675	2	480	2e-92	335	0
CG3225-PA___KOG0922	contig16467	35.05	214	132	4	466	678	1	208	3e-33	138	0
CG3225-PA___KOG0922	contig11813	32	175	115	3	498	672	1	171	4e-22	101	0
CG32505-PA___KOG0372	contig11679	89.91	228	23	0	80	307	1	228	2e-125	443	1
CG32505-PA___KOG0372	contig21153	66.28	261	88	0	1	261	4	264	2e-106	380	0
CG32505-PA___KOG0372	contig03143	67.7	226	73	0	6	231	9	234	6e-95	342	0
CG32505-PA___KOG0372	contig09304	61.86	236	89	1	72	307	1	235	7e-90	325	0
CG32505-PA___KOG0372	contig09362	48.36	275	140	2	20	293	30	303	7e-79	288	0
CG32527-PB___KOG0462	contig17200	39.22	153	83	3	96	242	61	209	4e-23	104	1
CG32527-PB___KOG0462	contig14093	40.6	133	76	2	99	228	14	146	7e-21	97.4	0
CG32527-PB___KOG0462	contig16674	41.41	99	58	0	130	228	2	100	9e-17	83.6	0
CG32527-PB___KOG0462	contig03073	36.22	127	76	2	104	228	645	768	5e-14	74.3	0
CG32527-PB___KOG0462	contig08460	34.09	132	77	4	101	228	71	196	9e-11	63.9	0
CG3319-PA___KOG0659	contig11399	59.54	262	98	4	94	353	1	256	2e-82	300	1
CG3319-PA___KOG0659	contig18178	42.56	289	160	3	10	295	2	287	2e-66	247	0
CG3319-PA___KOG0659	contig12444	40	305	172	6	12	311	46	344	2e-60	227	0
CG3319-PA___KOG0659	contig04027	42.15	261	147	2	37	296	1	258	4e-60	226	0
CG3319-PA___KOG0659	contig09167	35.51	321	178	6	2	301	14	326	2e-50	194	0
CG33297-PC___KOG0211	contig08224	72.16	467	130	0	125	591	3	469	0	692	1
CG33297-PC___KOG0211	contig08224	25.29	427	267	4	70	489	64	445	2e-24	108	0
CG33297-PC___KOG0211	contig20832	71.95	303	85	0	264	566	1	303	4e-128	453	0
CG33297-PC___KOG0211	contig20832	28.28	297	195	4	188	477	3	288	2e-20	95.9	0
CG3329-PA___KOG0173	contig11272	65.61	253	85	2	6	256	6	258	3e-96	346	1
CG3329-PA___KOG0173	contig17215	31.02	187	128	1	38	223	16	202	1e-25	111	0
CG3329-PA___KOG0173	contig11545	29.84	191	129	3	32	219	66	254	3e-20	93.6	0
CG3329-PA___KOG0173	contig09687	28.19	188	134	1	32	218	66	253	5e-19	89.7	0
CG3329-PA___KOG0173	contig26894	33.04	115	75	2	39	152	12	125	2e-16	80.9	0
CG3333-PA___KOG2529	contig12295	71.05	411	115	1	24	434	19	425	0	631	1
CG3395-PD___KOG3301	contig19026	84.82	191	27	1	5	195	3	191	4e-89	321	1
CG3416-PA___KOG1556	contig10487	72.85	291	78	1	2	292	3	292	5e-119	422	1
CG3416-PA___KOG1556	contig10333	30.15	262	168	8	19	275	14	265	9e-28	119	0
CG3416-PA___KOG1556	contig12006	25.46	271	182	7	19	280	1	260	9e-18	85.9	0
CG3422-PA___KOG0183	contig01859	68.3	224	71	0	2	225	3	226	5e-93	335	1
CG3422-PA___KOG0183	contig12552	35.68	241	145	4	3	236	6	243	7e-39	155	0
CG3422-PA___KOG0183	contig23605	38.46	182	109	3	1	181	1	180	1e-38	154	0
CG3422-PA___KOG0183	contig25247	36.36	198	124	2	1	197	1	197	6e-33	135	0
CG3422-PA___KOG0183	contig10894	32.72	217	141	3	1	213	1	216	2e-32	134	0
CG3460-PA___KOG2613	contig10352	55.26	494	214	5	24	514	1	490	1e-164	574	1
CG3469-PA___KOG0367	contig13902	34.8	227	141	4	112	336	48	269	3e-29	124	1
CG3469-PA___KOG0367	contig11972	29.25	335	194	10	43	348	8	328	2e-24	108	0
CG3476-PA___KOG0758	contig09026	52.07	290	136	3	11	298	3	291	9e-84	304	1
CG3476-PA___KOG0758	contig17870	30.6	268	176	8	15	278	2	263	2e-25	110	0
CG3476-PA___KOG0758	contig15757	29.15	319	191	8	3	297	10	317	5e-25	109	0
CG3476-PA___KOG0758	contig21563	33.16	193	116	4	15	198	15	203	1e-24	108	0
CG3476-PA___KOG0758	contig21563	29.67	182	112	5	120	289	20	197	6e-11	62.8	0
CG3476-PA___KOG0758	contig10491	28.39	317	191	9	8	297	36	343	2e-23	104	0
CG3499-PB___KOG0734	contig08728	40.63	256	145	4	287	538	126	378	2e-45	179	1
CG3499-PB___KOG0734	contig12534	43.3	224	122	4	296	516	198	419	6e-45	177	0
CG3499-PB___KOG0734	contig08312	41.22	245	140	3	298	538	68	312	4e-44	174	0
CG3499-PB___KOG0734	contig04507	34.44	302	167	7	428	711	1	289	5e-44	174	0
CG3499-PB___KOG0734	contig10630	41.88	234	131	4	288	517	141	373	9e-44	173	0
CG3534-PA___KOG2531	contig09601	42.54	543	294	8	9	547	4	532	1e-124	441	1
CG3539-PD___KOG1301	contig25528	59.01	161	66	0	82	242	1	161	1e-53	206	1
CG3539-PD___KOG1301	contig09834	21.78	629	377	21	30	643	20	548	5e-14	74.7	0
CG3539-PD___KOG1301	contig04513	25.75	268	165	11	51	310	1	242	7e-12	67.4	0
CG3564-PA___KOG1692	contig13190	57.73	194	80	1	15	208	23	214	3e-66	245	1
CG3564-PA___KOG1692	contig04664	52.5	120	55	2	24	143	23	140	8e-32	131	0
CG3564-PA___KOG1692	contig04663	76.56	64	15	0	145	208	1	64	6e-25	108	0
CG3564-PA___KOG1692	contig09558	31.55	168	113	2	36	202	41	207	2e-22	100	0
CG3564-PA___KOG1692	contig20205	30.73	192	127	4	20	207	9	198	1e-18	87.4	0
CG3590-PA___KOG2700	contig08068	64.21	461	163	1	21	481	1	459	0	630	1
CG3608-PA___KOG1235	contig11820	33.86	189	113	6	285	469	4	184	2e-20	95.5	1
CG3608-PA___KOG1235	contig08926	21.71	304	218	7	75	370	212	503	9e-14	73.2	0
CG3612-PA___KOG1353	contig03956	83.25	406	62	3	8	409	7	410	0	672	1
CG3612-PA___KOG1353	contig14604	82.2	382	68	0	94	475	1	382	0	652	0
CG3612-PA___KOG1353	contig03957	92.96	142	10	0	268	409	1	142	1e-75	278	0
CG3612-PA___KOG1353	contig26952	86.79	159	20	1	116	274	1	158	6e-74	273	0
CG3612-PA___KOG1353	contig03955	72.87	129	35	0	423	551	2	130	3e-51	197	0
CG3664-PA___KOG0092	contig10714	73.76	221	44	4	10	219	2	219	5e-90	325	1
CG3664-PA___KOG0092	contig14019	72.2	223	50	3	4	219	3	220	1e-89	323	0
CG3664-PA___KOG0092	contig17389	66.51	209	66	2	14	219	6	213	1e-77	283	0
CG3664-PA___KOG0092	contig11775	65	220	62	4	10	218	19	234	5e-76	278	0
CG3664-PA___KOG0092	contig20600	46.15	182	94	1	23	200	3	184	2e-45	176	0
CG3704-PA___KOG1532	contig11685	60.08	258	101	2	21	277	30	286	7e-91	328	1
CG3704-PA___KOG1532	contig17466	30.37	191	122	6	27	209	5	192	2e-16	81.3	0
CG3704-PA___KOG1532	contig02837	31.53	111	70	3	27	134	7	114	2e-11	65.5	0
CG3731-PA___KOG0960	contig09555	56	450	194	2	24	470	30	478	2e-156	546	1
CG3731-PA___KOG0960	contig09015	64.8	375	130	1	89	461	1	375	1e-145	511	0
CG3731-PA___KOG0960	contig08890	28.48	460	282	9	41	465	54	501	2e-47	184	0
CG3731-PA___KOG0960	contig25583	50.43	117	57	1	267	382	39	155	8e-30	126	0
CG3731-PA___KOG0960	contig01239	27.07	447	291	14	22	456	29	452	7e-27	116	0
CG3821-PA___KOG0556	contig23902	54.19	203	84	5	105	302	2	200	5e-56	213	1
CG3821-PA___KOG0556	contig08464	27.68	542	341	18	2	531	58	560	3e-43	171	0
CG3821-PA___KOG0556	contig08688	27.84	334	213	6	218	526	140	470	4e-31	130	0
CG3861-PA___KOG2617	contig14063	67.93	449	141	2	1	446	1	449	0	642	1
CG3861-PA___KOG2617	contig17110	67.15	277	89	2	68	342	1	277	2e-107	384	0
CG3911-PA___KOG3330	contig25607	59.35	155	62	1	25	178	1	155	2e-55	209	1
CG3931-PA___KOG3013	contig13734	57.19	292	122	2	2	293	3	291	3e-97	349	1
CG3949-PA___KOG3387	contig14851	77.95	127	28	0	1	127	1	127	2e-50	192	1
CG3949-PA___KOG3387	contig14880	36.75	117	72	1	9	125	36	150	3e-17	82	0
CG3997-PA___KOG0002	contig27152	80.39	51	10	0	1	51	11	61	1e-18	86.7	1
CG4003-PA___KOG1942	contig10726	77.8	455	101	0	1	455	1	455	0	750	1
CG4003-PA___KOG1942	contig09461	43.57	420	222	5	39	456	1	407	4e-99	356	0
CG4008-PA___KOG2775	contig01469	72.28	101	28	0	348	448	1	101	5e-42	167	1
CG4008-PA___KOG2775	contig01471	68.42	95	30	0	354	448	1	95	2e-39	158	0
CG4008-PA___KOG2775	contig09058	26.54	324	214	11	131	436	14	331	1e-18	89	0
CG4016-PB___KOG1358	contig25077	48.26	201	103	1	245	445	1	200	2e-52	201	1
CG4016-PB___KOG1358	contig24183	50.54	186	88	2	9	190	37	222	2e-49	191	0
CG4016-PB___KOG1358	contig11718	26.61	218	139	7	248	462	3	202	2e-13	71.6	0
CG4046-PA___KOG1753	contig25550	82.73	139	24	0	10	148	8	146	7e-66	243	1
CG4082-PA___KOG0481	contig11727	73.84	302	78	1	431	732	1	301	5e-133	469	1
CG4082-PA___KOG0481	contig08711	38.37	529	275	15	132	646	150	641	2e-86	315	0
CG4082-PA___KOG0481	contig03130	32.49	674	390	14	17	648	1	651	4e-83	304	0
CG4082-PA___KOG0481	contig08245	41.71	350	181	6	309	643	4	345	5e-71	263	0
CG4082-PA___KOG0481	contig10053	39.61	356	167	5	336	646	1	353	2e-63	238	0
CG4083-PA___KOG1566	contig14600	62.35	340	120	4	1	336	1	336	4e-119	422	1
CG4083-PA___KOG1566	contig21147	72.4	192	52	1	145	336	1	191	1e-81	298	0
CG4083-PA___KOG1566	contig03256	82.21	163	28	1	174	336	1	162	4e-70	259	0
CG4083-PA___KOG1566	contig03257	56.65	173	68	3	1	169	1	170	2e-51	197	0
CG4087-PA___KOG1762	contig14294	59.83	117	34	2	6	112	6	119	6e-24	103	1
CG4087-PA___KOG1762	contig05075	63.49	63	23	0	1	63	1	63	9e-19	86.7	0
CG4097-PA___KOG0179	contig07821	51.63	215	101	2	22	235	18	230	3e-61	229	1
CG4097-PA___KOG0179	contig11182	30	210	134	5	28	235	7	205	2e-19	90.5	0
CG4108-PA___KOG3232	contig17678	71.14	201	57	1	1	201	1	200	3e-81	295	1
CG4108-PA___KOG3232	contig07977	50	202	96	2	4	200	2	203	1e-49	190	0
CG4108-PA___KOG3232	contig08863	29.94	177	122	2	13	188	22	197	4e-12	65.9	0
CG4108-PA___KOG3232	contig10496	28.39	155	111	0	16	170	25	179	9e-12	65.1	0
CG4111-PB___KOG3436	contig04480	59.35	123	50	0	1	123	1	123	2e-31	129	1
CG4147-PC___KOG0100	contig07884	81.43	630	113	2	28	656	38	664	0	1028	1
CG4147-PC___KOG0100	contig12625	65.8	462	155	2	88	546	2	463	0	629	0
CG4147-PC___KOG0100	contig08511	52.72	626	273	12	6	624	35	644	3e-173	603	0
CG4147-PC___KOG0100	contig07995	52.88	607	265	12	25	624	49	641	4e-171	596	0
CG4147-PC___KOG0100	contig10610	56.81	551	233	3	88	634	2	551	2e-169	590	0
CG4152-PA___KOG0948	contig09941	66.72	622	175	6	4	621	9	602	0	867	1
CG4152-PA___KOG0948	contig16246	72.86	199	54	0	857	1055	2	200	2e-80	295	0
CG4152-PA___KOG0948	contig16089	66.99	103	34	0	145	247	283	385	1e-34	143	0
CG4185-PA___KOG0871	contig15418	30.71	127	78	3	20	136	26	152	1e-12	67.4	1
CG4236-PA___KOG0264	contig08329	87.06	425	55	0	6	430	3	427	0	784	1
CG4236-PA___KOG0264	contig10255	27.43	237	157	6	172	398	189	420	6e-23	103	0
CG4236-PA___KOG0264	contig16273	31.53	222	129	6	143	360	69	271	2e-20	94.7	0
CG4236-PA___KOG0264	contig11887	26.78	295	183	13	118	410	8	271	6e-17	83.6	0
CG4236-PA___KOG0264	contig15638	27.4	292	177	13	126	416	13	270	1e-13	72.8	0
CG4258-PA___KOG2874	contig18028	61.87	299	111	2	16	314	25	320	1e-105	377	1
CG4260-PA___KOG1077	contig23584	65.59	247	83	1	200	444	1	247	1e-96	349	1
CG4260-PA___KOG1077	contig03322	24.55	387	231	13	110	478	2	345	3e-23	105	0
CG4265-PA___KOG1415	contig10370	43.56	225	116	4	4	225	6	222	5e-52	198	1
CG4265-PA___KOG1415	contig08992	26.81	235	143	8	4	224	9	228	8e-15	75.5	0
CG4279-PA___KOG1782	contig19105	65.38	130	45	0	7	136	6	135	8e-46	177	1
CG4307-PA___KOG1662	contig07587	49.75	203	101	1	7	208	8	210	3e-57	216	1
CG4311-PA___KOG1393	contig07918	61.39	461	168	3	6	461	5	460	6e-172	598	1
CG4347-PA___KOG2638	contig07989	68.71	425	126	5	99	520	5	425	6e-169	588	1
CG4347-PA___KOG2638	contig17011	72.61	230	62	1	291	520	1	229	2e-94	341	0
CG4347-PA___KOG2638	contig16658	44.63	177	90	4	42	215	1	172	3e-38	154	0
CG4364-PA___KOG2481	contig10097	42.6	622	297	7	3	605	4	584	1e-130	461	1
CG4406-PA___KOG1349	contig10466	69.69	287	87	0	40	326	37	323	1e-122	434	1
CG4406-PA___KOG1349	contig14527	30.21	288	188	8	7	285	1	284	6e-31	129	0
CG4422-PA___KOG1439	contig08009	72.97	444	116	3	1	442	1	442	0	666	1
CG4422-PA___KOG1439	contig16906	69.13	392	117	3	22	411	1	390	4e-165	575	0
CG4422-PA___KOG1439	contig19447	30.46	325	200	7	1	307	4	320	1e-27	119	0
CG4494-PA___KOG1769	contig09700	70.79	89	24	1	1	89	1	87	4e-33	134	1
CG4573-PA___KOG1149	contig11105	32.77	354	153	10	223	500	1	345	4e-49	190	1
CG4573-PA___KOG1149	contig08390	24.62	264	166	8	20	273	203	443	6e-13	70.5	0
CG4634-PA___KOG1626	contig02719	59.79	286	114	1	52	337	5	289	7e-98	352	1
CG4634-PA___KOG1626	contig11402	52.22	293	133	2	52	338	3	294	1e-87	317	0
CG4651-PA___KOG3295	contig16748	59.72	211	80	3	1	210	1	207	1e-65	244	1
CG4659-PA___KOG0780	contig08993	74.83	294	74	0	205	498	1	294	2e-133	470	1
CG4659-PA___KOG0780	contig08991	28.11	217	132	6	103	295	455	671	5e-16	80.5	0
CG4685-PB___KOG2451	contig09626	37.47	475	290	7	30	501	19	489	5e-85	310	1
CG4685-PB___KOG2451	contig20489	51.88	293	138	2	158	448	3	294	1e-84	308	0
CG4685-PB___KOG2451	contig09646	36.01	511	308	9	10	506	39	544	2e-80	294	0
CG4685-PB___KOG2451	contig09404	39.53	339	202	3	166	503	9	345	2e-68	254	0
CG4685-PB___KOG2451	contig14437	32.2	441	252	7	33	453	24	437	2e-61	231	0
CG4759-PA___KOG3418	contig00951	60.58	137	51	3	1	135	1	136	1e-39	156	1
CG4769-PA___KOG3052	contig10379	57.89	304	127	1	3	306	2	304	3e-96	346	1
CG4800-PA___KOG1727	contig05989	50	84	36	3	89	171	3	81	2e-15	76.6	1
CG4849-PA___KOG0468	contig11696	89.95	368	37	0	606	973	1	368	0	705	1
CG4849-PA___KOG0468	contig14093	67.35	441	143	1	118	558	1	440	0	652	0
CG4849-PA___KOG0468	contig12983	44.98	269	131	3	690	957	1	253	4e-65	244	0
CG4849-PA___KOG0468	contig16528	31.67	401	256	5	167	551	1	399	1e-62	236	0
CG4849-PA___KOG0468	contig16674	28.36	335	183	8	166	455	4	326	8e-33	137	0
CG4858-PA___KOG3022	contig09838	54.37	263	112	1	2	256	18	280	1e-82	300	1
CG4858-PA___KOG3022	contig11068	39.47	228	114	4	5	222	77	290	5e-41	162	0
CG4866-PA___KOG4655	contig19179	56.04	182	79	1	1	181	1	182	3e-59	222	1
CG4918-PB___KOG3449	contig11706	58.46	65	27	0	1	65	1	65	1e-16	80.1	1
CG4938-PA___KOG2509	contig08733	47.84	370	150	8	76	407	3	367	2e-94	340	1
CG4938-PA___KOG2509	contig09178	32.99	294	172	6	122	394	172	461	3e-42	167	0
CG5029-PA___KOG0788	contig24735	46.58	146	75	2	197	342	1	143	1e-28	122	1
CG5033-PA___KOG0650	contig18004	59.72	144	58	0	640	783	4	147	3e-53	205	1
CG5033-PA___KOG0650	contig20567	46.26	147	72	2	118	264	173	312	3e-33	138	0
CG5091-PA___KOG2575	contig15716	48.07	414	195	6	18	414	1	411	2e-100	360	1
CG5163-PA___KOG3463	contig22529	77.45	102	22	1	1	102	1	101	9e-41	159	1
CG5183-PA___KOG3106	contig14870	73.58	212	56	0	1	212	1	212	3e-95	342	1
CG5183-PA___KOG3106	contig10474	75.47	212	52	0	1	212	1	212	4e-93	335	0
CG5183-PA___KOG3106	contig03652	74.06	212	55	0	1	212	1	212	2e-85	309	0
CG5188-PA___KOG2738	contig14281	52.53	297	129	3	26	314	33	325	7e-83	301	1
CG5188-PA___KOG2738	contig08754	41.34	283	155	3	42	315	129	409	1e-59	224	0
CG5193-PA___KOG1597	contig13629	68.57	315	97	2	1	313	1	315	1e-122	434	1
CG5205-PA___KOG0952	contig12355	36.95	406	241	8	1783	2178	2	402	1e-65	247	1
CG5205-PA___KOG0952	contig09941	28.23	464	249	18	1307	1722	114	541	2e-29	127	0
CG5214-PA___KOG0559	contig13824	34.25	146	93	2	265	408	322	466	4e-16	80.9	1
CG5214-PA___KOG0559	contig27085	48.1	79	40	1	63	140	62	140	7e-14	73.6	0
CG5220-PA___KOG1099	contig07696	59.76	251	98	2	1	251	1	248	9e-84	305	1
CG5220-PA___KOG1099	contig16334	34.1	217	133	2	3	219	6	212	8e-32	132	0
CG5220-PA___KOG1099	contig11737	33.94	109	70	2	6	113	49	156	7e-13	69.3	0
CG5258-PA___KOG3167	contig14880	45.96	161	79	3	1	160	1	154	1e-30	126	1
CG5266-PA___KOG0181	contig08034	73.16	231	60	1	3	231	2	232	4e-96	345	1
CG5266-PA___KOG0181	contig23605	67.49	203	66	0	4	206	3	205	6e-79	288	0
CG5266-PA___KOG0181	contig12552	33.9	236	150	2	5	234	7	242	4e-40	159	0
CG5266-PA___KOG0181	contig01859	36.24	218	136	3	1	216	1	217	6e-39	155	0
CG5266-PA___KOG0181	contig10894	38.03	213	128	4	3	211	2	214	2e-38	153	0
CG5268-PA___KOG3442	contig04940	52.31	130	50	2	1	118	1	130	4e-28	118	1
CG5338-PB___KOG3411	contig24031	51.35	148	70	1	3	150	2	147	1e-39	156	1
CG5353-PB___KOG1637	contig08628	75.52	478	115	1	213	688	1	478	0	782	1
CG5353-PB___KOG1637	contig06310	64.53	172	61	0	19	190	1	172	2e-66	248	0
CG5353-PB___KOG1637	contig13913	25	248	165	8	69	298	96	340	6e-16	80.9	0
CG5371-PA___KOG1112	contig03356	73.86	352	92	0	10	361	12	363	2e-158	554	1
CG5371-PA___KOG1112	contig03357	72.81	331	90	0	416	746	1	331	7e-150	526	0
CG5378-PA___KOG0687	contig13681	64.27	389	139	0	1	389	1	389	2e-152	533	1
CG5378-PA___KOG0687	contig20635	50.43	230	113	1	73	301	1	230	2e-65	244	0
CG5378-PA___KOG0687	contig10110	20	375	280	6	15	374	65	434	2e-17	85.1	0
CG5384-PA___KOG1872	contig07838	53.25	415	182	7	69	473	1	413	1e-126	448	1
CG5517-PA___KOG0959	contig09219	35.29	476	299	3	99	565	216	691	1e-90	329	1
CG5517-PA___KOG0959	contig02162	67.18	131	43	0	66	196	13	143	4e-47	184	0
CG5517-PA___KOG0959	contig11009	26.78	239	163	6	740	974	29	259	8e-13	71.2	0
CG5519-PA___KOG0289	contig08408	71.83	465	126	5	42	502	1	464	0	685	1
CG5519-PA___KOG0289	contig09863	26.64	259	178	4	258	505	245	502	3e-22	101	0
CG5519-PA___KOG0289	contig09863	23.16	177	134	2	244	419	324	499	6e-12	67.4	0
CG5519-PA___KOG0289	contig11887	25.77	194	141	2	232	422	122	315	1e-18	89.4	0
CG5519-PA___KOG0289	contig11887	25.93	216	157	2	261	474	67	281	2e-18	88.6	0
CG5519-PA___KOG0289	contig09073	21.64	268	203	5	238	502	147	410	5e-18	87.4	0
CG5519-PA___KOG0289	contig09750	25.74	272	192	6	238	503	21	288	2e-17	85.1	0
CG5525-PA___KOG0358	contig08527	74.42	520	131	1	12	529	2	521	0	803	1
CG5525-PA___KOG0358	contig09067	38.55	511	300	6	25	528	32	535	6e-91	329	0
CG5525-PA___KOG0358	contig08220	32.35	510	334	7	26	530	20	523	2e-70	261	0
CG5525-PA___KOG0358	contig13111	30.44	473	307	8	30	491	23	484	3e-55	211	0
CG5525-PA___KOG0358	contig09163	27.9	509	347	7	28	529	17	512	3e-51	197	0
CG5547-PB___KOG2803	contig03166	74.39	82	21	0	77	158	1	82	2e-32	134	1
CG5589-PA___KOG0344	contig09240	52.77	487	213	3	84	553	202	688	3e-136	480	1
CG5589-PA___KOG0344	contig08367	33.18	431	263	11	92	510	297	714	2e-52	201	0
CG5589-PA___KOG0344	contig10605	31.31	444	270	14	122	544	12	441	4e-41	164	0
CG5589-PA___KOG0344	contig13646	30.66	362	231	8	99	453	76	424	1e-39	159	0
CG5589-PA___KOG0344	contig20299	33.44	305	178	5	188	471	2	302	5e-39	157	0
CG5605-PC___KOG0688	contig09283	84.58	389	57	3	51	438	1	387	0	683	1
CG5605-PC___KOG0688	contig03709	90.83	240	22	0	51	290	1	240	3e-129	456	0
CG5629-PB___KOG2728	contig11920	50.57	263	124	2	44	306	1	257	5e-70	259	1
CG5677-PA___KOG3372	contig08280	59.55	178	72	0	1	178	1	178	4e-62	231	1
CG5705-PA___KOG2726	contig12305	53.39	251	116	1	131	381	193	442	1e-73	271	1
CG5706-PA___KOG2472	contig08948	59	600	227	4	1	589	1	592	0	714	1
CG5706-PA___KOG2472	contig11764	33.33	156	89	2	118	258	311	466	8e-24	107	0
CG5823-PA___KOG0894	contig03563	33.61	119	70	3	15	129	5	118	8e-14	72.4	1
CG5823-PA___KOG0894	contig26459	32.77	119	71	3	15	129	5	118	3e-13	70.9	0
CG5823-PA___KOG0894	contig08212	29.41	119	75	3	15	129	27	140	4e-12	67	0
CG5823-PA___KOG0894	contig12335	29.41	119	75	3	15	129	2	115	6e-12	66.2	0
CG5823-PA___KOG0894	contig07999	26.98	189	106	7	13	184	7	180	6e-12	66.2	0
CG5827-PA___KOG0402	contig26858	81.32	91	17	0	1	91	1	91	1e-38	152	1
CG5827-PA___KOG0402	contig26084	81.32	91	17	0	1	91	1	91	1e-38	152	0
CG5864-PA___KOG0934	contig21847	77.07	157	35	1	1	156	1	157	4e-69	254	1
CG5864-PA___KOG0934	contig05528	87.5	96	12	0	2	97	1	96	2e-46	179	0
CG5864-PA___KOG0934	contig05529	82.29	96	17	0	2	97	1	96	5e-44	171	0
CG5864-PA___KOG0934	contig09957	47.41	135	71	0	1	135	1	135	5e-35	141	0
CG5864-PA___KOG0934	contig05527	83.93	56	8	1	98	152	1	56	1e-20	93.6	0
CG5915-PA___KOG0394	contig14236	75.98	204	49	0	2	205	3	206	2e-93	336	1
CG5915-PA___KOG0394	contig07934	74.27	206	51	1	2	207	3	206	4e-91	328	0
CG5915-PA___KOG0394	contig22049	45.97	211	101	3	1	200	16	224	1e-48	187	0
CG5915-PA___KOG0394	contig11775	42.33	163	88	3	10	171	46	203	1e-32	134	0
CG5915-PA___KOG0394	contig10778	36.71	207	119	5	8	207	21	222	4e-32	132	0
CG5919-PA___KOG0142	contig24911	52.63	114	52	2	35	148	108	219	6e-28	119	1
CG5949-PA___KOG0969	contig07803	27.66	640	388	14	372	967	688	1296	3e-44	175	1
CG5970-PA___KOG2749	contig11607	52.06	413	196	2	9	421	12	422	5e-128	452	1
CG6007-PA___KOG1211	contig10813	52.12	543	206	7	5	501	2	536	8e-142	498	1
CG6007-PA___KOG1211	contig08882	28.05	467	282	10	50	490	65	503	1e-32	135	0
CG6007-PA___KOG1211	contig20270	38.91	239	132	5	71	306	92	319	5e-27	117	0
CG6007-PA___KOG1211	contig09607	24.83	439	261	16	73	490	122	512	8e-18	86.7	0
CG6016-PA___KOG2877	contig16493	51.35	370	177	2	12	379	7	375	4e-105	376	1
CG6016-PA___KOG2877	contig17583	47.64	296	146	2	7	297	55	346	4e-78	286	0
CG6016-PA___KOG2877	contig14351	27.66	376	238	12	37	386	1	368	9e-29	122	0
CG6050-PA___KOG0460	contig08460	59.65	461	181	3	17	474	4	462	2e-162	566	1
CG6050-PA___KOG0460	contig18954	64.99	337	117	1	76	411	7	343	5e-135	475	0
CG6050-PA___KOG0460	contig20458	62.13	301	110	3	73	371	3	301	2e-108	387	0
CG6050-PA___KOG0460	contig18778	57.88	292	123	0	80	371	59	350	1e-104	375	0
CG6050-PA___KOG0460	contig01710	35.06	251	132	7	162	384	1	248	1e-30	129	0
CG6056-PA___KOG0935	contig09957	95.77	142	6	0	1	142	1	142	2e-76	279	1
CG6056-PA___KOG0935	contig21847	45.77	142	77	0	1	142	1	142	3e-36	145	0
CG6056-PA___KOG0935	contig05528	43.75	96	54	0	2	97	1	96	3e-22	99	0
CG6056-PA___KOG0935	contig05529	44.79	96	53	0	2	97	1	96	3e-22	99	0
CG6056-PA___KOG0935	contig02195	41.88	117	62	1	1	111	1	117	7e-20	90.9	0
CG6057-PA___KOG0018	contig08798	48.67	750	383	2	25	773	3	751	0	691	1
CG6057-PA___KOG0018	contig12083	48.06	360	172	3	894	1238	5	364	1e-96	349	0
CG6057-PA___KOG0018	contig09620	26.23	671	399	19	13	624	33	666	4e-37	152	0
CG6057-PA___KOG0018	contig03088	23.54	667	425	22	26	644	2	631	2e-18	89.7	0
CG6057-PA___KOG0018	contig08324	26.88	186	125	4	26	204	2	183	1e-14	77	0
CG6197-PA___KOG2047	contig16319	68.15	383	121	1	26	408	23	404	1e-156	548	1
CG6197-PA___KOG2047	contig18659	48.98	245	95	4	630	872	1	217	1e-58	223	0
CG6197-PA___KOG2047	contig12899	23.16	367	232	13	397	725	88	442	5e-16	81.6	0
CG6213-PA___KOG1772	contig20677	50	114	57	0	1	114	1	114	7e-27	114	1
CG6223-PA___KOG1058	contig12757	72.96	503	133	3	3	502	4	506	0	780	1
CG6223-PA___KOG1058	contig08843	68.83	324	96	2	640	960	2	323	1e-129	459	0
CG6230-PA___KOG0209	contig17114	27.24	301	165	10	114	367	33	326	1e-23	107	1
CG6230-PA___KOG0209	contig10468	23.78	370	215	12	217	550	25	363	1e-13	73.9	0
CG6230-PA___KOG0209	contig12397	24.23	388	224	15	201	550	8	363	4e-13	72.4	0
CG6233-PA___KOG1816	contig16519	52.19	320	119	7	10	316	1	299	2e-85	310	1
CG6258-PA___KOG2035	contig11450	58.54	357	146	1	1	355	1	357	5e-133	468	1
CG6258-PA___KOG2035	contig10835	28.51	235	136	4	4	233	38	245	9e-23	102	0
CG6258-PA___KOG2035	contig11800	28.41	264	174	7	93	351	3	256	1e-17	85.9	0
CG6258-PA___KOG2035	contig12896	33.65	104	69	0	130	233	15	118	3e-12	67.8	0
CG6335-PA___KOG1936	contig26233	67.05	176	55	2	2	176	1	174	2e-62	234	1
CG6341-PA___KOG1668	contig18945	57.33	232	88	3	40	261	1	231	2e-68	253	1
CG6341-PA___KOG1668	contig03882	50	230	97	5	50	261	12	241	2e-55	210	0
CG6341-PA___KOG1668	contig11553	52.6	192	78	3	80	261	101	289	3e-47	183	0
CG6341-PA___KOG1668	contig04726	50.46	216	76	4	54	261	17	209	4e-44	172	0
CG6415-PA___KOG2770	contig09844	55.1	363	153	5	41	401	1	355	1e-108	388	1
CG6415-PA___KOG2770	contig10987	29.62	287	188	6	115	396	4	281	7e-22	99.8	0
CG6439-PA___KOG0784	contig13227	63.17	315	116	0	55	369	3	317	2e-118	420	1
CG6439-PA___KOG0784	contig09597	43.66	339	177	5	33	365	18	348	6e-80	292	0
CG6439-PA___KOG0784	contig11753	61.65	133	51	0	237	369	1	133	2e-45	177	0
CG6476-PB___KOG0466	contig10981	78.99	457	96	0	13	469	5	461	0	732	1
CG6476-PB___KOG0466	contig20458	28.18	291	162	9	41	319	13	268	3e-18	88.2	0
CG6476-PB___KOG0466	contig18954	27.4	281	132	8	41	295	14	248	1e-17	86.3	0
CG6476-PB___KOG0466	contig18778	29.21	267	142	10	42	295	63	295	2e-17	85.5	0
CG6476-PB___KOG0466	contig08460	24.65	357	209	10	41	385	70	378	2e-15	79	0
CG6510-PA___KOG0829	contig24311	60.8	176	69	0	1	176	1	176	2e-59	222	1
CG6510-PA___KOG0829	contig14250	60	160	64	0	17	176	2	161	9e-53	200	0
CG6546-PA___KOG0679	contig04016	48.66	411	192	3	1	398	1	405	7e-117	415	1
CG6546-PA___KOG0679	contig12156	32.7	419	230	8	11	424	4	375	4e-63	236	0
CG6546-PA___KOG0679	contig09752	32.46	419	231	8	11	424	17	388	6e-63	236	0
CG6546-PA___KOG0679	contig12211	33.41	419	227	9	11	424	4	375	1e-62	235	0
CG6546-PA___KOG0679	contig09255	33.41	419	227	9	11	424	4	375	1e-62	235	0
CG6601-PA___KOG0094	contig25096	89.94	179	18	0	4	182	5	183	2e-95	342	1
CG6601-PA___KOG0094	contig12560	75.61	205	50	0	3	207	4	208	2e-91	329	0
CG6601-PA___KOG0094	contig25969	67.98	203	45	2	15	208	1	192	2e-76	279	0
CG6601-PA___KOG0094	contig17389	40.91	198	114	1	9	206	17	211	8e-44	171	0
CG6601-PA___KOG0094	contig14019	41.21	199	115	1	8	206	22	218	1e-43	171	0
CG6603-PA___KOG0103	contig07884	28.51	663	398	18	2	650	40	640	7e-69	256	1
CG6603-PA___KOG0103	contig12625	31.59	440	283	12	59	490	2	431	4e-58	221	0
CG6603-PA___KOG0103	contig07995	29.25	612	358	16	3	576	55	629	8e-57	216	0
CG6603-PA___KOG0103	contig08511	27.24	646	368	18	3	624	58	625	3e-55	211	0
CG6603-PA___KOG0103	contig07804	26.46	567	366	13	1	520	24	586	4e-54	207	0
CG6610-PA___KOG1775	contig16720	83.95	81	13	0	11	91	8	88	3e-35	141	1
CG6699-PA___KOG0276	contig19833	79.85	268	53	1	79	346	1	267	4e-134	474	1
CG6699-PA___KOG0276	contig13474	30.25	400	221	11	10	372	4	382	4e-53	204	0
CG6699-PA___KOG0276	contig19913	29.84	191	126	4	72	256	2	190	2e-18	89.7	0
CG6699-PA___KOG0276	contig19913	24.63	268	173	8	8	257	27	283	3e-14	75.5	0
CG6699-PA___KOG0276	contig19913	26.32	209	134	8	113	314	1	196	5e-11	65.1	0
CG6699-PA___KOG0276	contig08550	32.94	170	106	3	96	260	89	255	3e-18	89	0
CG6699-PA___KOG0276	contig08550	24.85	165	115	3	139	297	89	250	3e-12	68.9	0
CG6699-PA___KOG0276	contig08408	28.13	192	123	5	72	256	198	381	5e-18	88.2	0
CG6719-PA___KOG3313	contig10034	52.5	160	73	1	36	192	1	160	2e-42	166	1
CG6724-PA___KOG0313	contig08996	46.05	354	180	4	75	417	1	354	3e-95	343	1
CG6724-PA___KOG0313	contig11887	26.58	316	194	15	105	409	70	358	2e-16	81.6	0
CG6724-PA___KOG0313	contig11887	28.57	224	137	7	192	412	69	272	8e-16	79.7	0
CG6724-PA___KOG0313	contig09863	26.33	300	185	12	119	407	225	499	1e-15	79.3	0
CG6724-PA___KOG0313	contig09863	23.26	215	138	7	111	321	310	501	1e-11	65.9	0
CG6724-PA___KOG0313	contig10540	22.89	463	238	21	1	409	35	432	3e-15	77.8	0
CG6724-PA___KOG0313	contig10540	26.3	327	197	14	116	408	199	515	9e-15	76.3	0
CG6724-PA___KOG0313	contig10075	25.21	238	141	7	165	374	88	316	2e-13	72	0
CG6750-PA___KOG3188	contig09168	64.66	249	84	2	1	246	1	248	7e-97	348	1
CG6764-PA___KOG1723	contig19372	52.63	57	27	0	1	57	1	57	2e-14	73.2	1
CG6767-PB___KOG1448	contig12087	77.65	340	53	1	48	387	1	317	4e-158	552	1
CG6767-PB___KOG1448	contig08503	38.11	307	132	4	115	387	1	283	1e-48	188	0
CG6769-PA___KOG2785	contig13530	39.31	435	218	9	1	404	1	420	4e-81	296	1
CG6840-PA___KOG4392	contig09294	73.64	110	29	0	1	110	1	110	3e-45	174	1
CG6840-PA___KOG4392	contig24056	39.24	79	47	1	33	111	27	104	1e-12	66.2	0
CG6841-PA___KOG0495	contig24621	70.18	218	60	2	128	340	1	218	3e-88	321	1
CG6841-PA___KOG0495	contig23932	72.62	168	42	2	1	168	1	164	1e-59	226	0
CG6841-PA___KOG0495	contig12899	21.64	439	269	14	302	703	88	488	9e-12	67.4	0
CG6841-PA___KOG0495	contig12899	23.39	295	209	6	532	810	87	380	3e-11	65.5	0
CG6854-PC___KOG2387	contig07980	58.55	427	174	1	156	579	1	427	5e-149	522	1
CG6854-PC___KOG2387	contig22963	75	232	57	1	1	231	1	232	1e-98	355	0
CG6871-PA___KOG0047	contig08148	68.4	500	155	3	1	499	1	498	0	726	1
CG6876-PA___KOG2574	contig20844	53.24	278	127	2	1	278	1	275	2e-75	277	1
CG6876-PA___KOG2574	contig10136	64	125	43	2	370	493	1	124	7e-39	156	0
CG6876-PA___KOG2574	contig09445	30.17	242	167	1	100	341	161	400	2e-29	125	0
CG6876-PA___KOG2574	contig09045	24.48	241	176	2	100	336	171	409	2e-21	99	0
CG6877-PA___KOG2981	contig16105	50	246	110	5	96	329	1	245	2e-55	211	1
CG6988-PA___KOG0190	contig07810	51.57	477	226	2	1	476	6	478	2e-145	510	1
CG6988-PA___KOG0190	contig12998	35.97	467	272	16	21	469	14	471	9e-68	252	0
CG6988-PA___KOG0190	contig12998	43.75	112	57	4	29	136	369	478	7e-20	93.6	0
CG6988-PA___KOG0190	contig08113	31.34	469	292	15	29	473	175	637	3e-55	211	0
CG6988-PA___KOG0190	contig08113	50.44	113	56	0	26	138	57	169	1e-29	126	0
CG6988-PA___KOG0190	contig08113	34.31	137	64	5	31	163	532	646	4e-16	80.9	0
CG6988-PA___KOG0190	contig08113	34.43	122	74	5	365	483	56	174	1e-13	72.8	0
CG6988-PA___KOG0190	contig14095	40.19	214	124	2	275	486	4	215	4e-46	180	0
CG6988-PA___KOG0190	contig10658	38.51	161	86	5	29	179	161	318	5e-25	110	0
CG6998-PB___KOG3430	contig18313	96.63	89	3	0	1	89	1	89	2e-48	185	1
CG6998-PB___KOG3430	contig18119	94.38	89	5	0	1	89	1	89	1e-47	182	0
CG6998-PB___KOG3430	contig10979	38.96	77	45	2	13	87	1	77	4e-11	61.6	0
CG7007-PA___KOG0233	contig09542	61.11	198	75	1	16	211	15	212	3e-62	233	1
CG7007-PA___KOG0233	contig19010	58.88	197	77	2	18	210	16	212	1e-59	224	0
CG7007-PA___KOG0233	contig08101	31.74	167	101	2	42	206	4	159	5e-16	79.3	0
CG7007-PA___KOG0233	contig12667	27.7	148	96	1	59	206	24	160	3e-13	70.1	0
CG7024-PA___KOG0225	contig04700	58.75	320	131	1	38	356	46	365	2e-116	414	1
CG7024-PA___KOG0225	contig12866	29.7	330	212	9	53	370	83	404	2e-26	115	0
CG7033-PC___KOG0363	contig08955	70.96	334	97	0	200	533	1	334	5e-142	499	1
CG7033-PC___KOG0363	contig08527	32.13	526	332	8	15	525	12	527	1e-74	275	0
CG7033-PC___KOG0363	contig09067	34.2	538	329	11	5	527	15	542	4e-71	263	0
CG7033-PC___KOG0363	contig08220	30.71	534	348	10	5	525	4	528	5e-65	243	0
CG7033-PC___KOG0363	contig25822	68.67	166	51	1	1	166	3	167	4e-61	230	0
CG7048-PA___KOG3048	contig07937	41.51	159	86	3	1	159	1	152	1e-29	124	1
CG7057-PA___KOG0938	contig10942	41.47	434	233	5	5	436	6	420	4e-95	343	1
CG7057-PA___KOG0938	contig26552	89.2	176	19	0	2	177	1	176	5e-92	332	0
CG7057-PA___KOG0938	contig10631	41.98	393	207	4	45	436	14	386	3e-90	327	0
CG7073-PA___KOG0077	contig07954	76.68	193	45	0	1	193	1	193	1e-86	313	1
CG7073-PA___KOG0077	contig18465	33.86	189	108	2	5	193	6	177	1e-27	117	0
CG7073-PA___KOG0077	contig16645	32.95	173	104	1	18	190	15	175	9e-24	104	0
CG7073-PA___KOG0077	contig08855	34.48	145	90	1	7	151	9	148	9e-23	101	0
CG7073-PA___KOG0077	contig15378	30.53	190	114	3	3	191	8	180	2e-22	100	0
CG7108-PA___KOG2851	contig13060	45.36	366	195	2	17	381	4	365	1e-100	361	1
CG7109-PA___KOG0371	contig21153	85.55	256	37	0	9	264	9	264	1e-135	477	1
CG7109-PA___KOG0371	contig03143	90.21	235	23	0	1	235	1	235	4e-129	455	0
CG7109-PA___KOG0371	contig11679	66.38	229	74	2	83	309	1	228	1e-91	331	0
CG7109-PA___KOG0371	contig09362	47.89	284	146	2	22	304	29	311	4e-80	292	0
CG7109-PA___KOG0371	contig12530	49.09	275	138	2	22	295	28	301	2e-79	290	0
CG7111-PA___KOG0279	contig15638	76.73	318	69	3	1	317	1	314	6e-143	501	1
CG7111-PA___KOG0279	contig19913	67.37	285	91	2	31	314	2	285	1e-113	404	0
CG7111-PA___KOG0279	contig11887	27.53	316	204	9	7	315	63	360	3e-22	100	0
CG7111-PA___KOG0279	contig09863	27.84	255	138	5	10	220	247	499	4e-20	93.6	0
CG7111-PA___KOG0279	contig09863	26.82	261	169	9	62	311	208	457	3e-17	84	0
CG7111-PA___KOG0279	contig08505	23.62	309	221	8	6	312	65	360	5e-20	93.2	0
CG7176-PC___KOG1526	contig16296	70.72	362	104	2	56	415	50	411	1e-153	537	1
CG7176-PC___KOG1526	contig24320	73.66	224	57	2	54	275	1	224	2e-95	343	0
CG7269-PB___KOG0329	contig03548	73.58	246	59	3	1	242	1	244	5e-106	379	1
CG7269-PB___KOG0329	contig03547	86.74	181	24	0	244	424	1	181	3e-93	336	0
CG7269-PB___KOG0329	contig12277	36.12	371	230	7	43	412	34	398	5e-66	246	0
CG7269-PB___KOG0329	contig08512	36.66	371	228	7	43	412	78	442	9e-62	232	0
CG7269-PB___KOG0329	contig11436	33.8	355	224	7	36	389	9	353	9e-49	189	0
CG7277-PA___KOG3855	contig09145	41.27	361	191	9	131	474	1	357	2e-66	248	1
CG7338-PA___KOG1980	contig16459	53.24	216	89	3	582	786	1	215	2e-63	238	1
CG7338-PA___KOG1980	contig13284	36.55	476	267	11	7	469	10	463	2e-62	235	0
CG7375-PA___KOG0420	contig11412	74.32	183	43	1	1	179	1	183	2e-77	282	1
CG7375-PA___KOG0420	contig08212	34.04	141	88	4	30	167	30	168	1e-21	97.4	0
CG7375-PA___KOG0420	contig12335	34.04	141	88	4	30	167	5	143	1e-21	97.4	0
CG7375-PA___KOG0420	contig26459	30.41	148	101	2	24	169	2	149	4e-21	95.9	0
CG7375-PA___KOG0420	contig03563	31.54	149	100	1	24	170	2	150	1e-20	94	0
CG7424-PA___KOG3464	contig27072	82.08	106	17	1	1	104	1	106	2e-43	168	1
CG7424-PA___KOG3464	contig17784	82.08	106	17	1	1	104	1	106	2e-43	168	0
CG7430-PA___KOG1335	contig01727	70.17	409	121	1	96	504	1	408	7e-170	592	1
CG7430-PA___KOG1335	contig07986	29.72	461	261	16	55	489	57	480	1e-41	165	0
CG7430-PA___KOG1335	contig08561	24.8	492	343	10	32	500	110	597	8e-31	129	0
CG7435-PA___KOG0073	contig14734	74.46	184	47	0	1	184	1	184	2e-80	292	1
CG7435-PA___KOG0073	contig16645	46.11	167	88	2	14	179	15	180	1e-39	157	0
CG7435-PA___KOG0073	contig08855	44.91	167	90	2	14	179	15	180	7e-39	154	0
CG7435-PA___KOG0073	contig08514	44.91	167	90	2	14	179	15	180	9e-39	154	0
CG7435-PA___KOG0073	contig25190	44.79	163	88	2	15	176	12	173	5e-37	148	0
CG7483-PA___KOG0328	contig12277	90.79	391	36	0	9	399	15	405	0	751	1
CG7483-PA___KOG0328	contig08512	72.41	377	104	0	23	399	73	449	6e-160	558	0
CG7483-PA___KOG0328	contig03800	70.49	244	72	0	23	266	13	256	1e-104	374	0
CG7483-PA___KOG0328	contig06709	69.8	202	61	0	44	245	1	202	2e-82	300	0
CG7483-PA___KOG0328	contig08367	33.25	385	247	5	5	380	300	683	3e-57	217	0
CG7490-PA___KOG0815	contig07431	67.84	227	73	0	1	227	1	227	8e-83	301	1
CG7490-PA___KOG0815	contig26030	61.11	180	70	0	40	219	1	180	6e-62	232	0
CG7490-PA___KOG0815	contig26058	63.03	165	61	0	40	204	1	165	7e-58	219	0
CG7490-PA___KOG0815	contig07432	58.89	90	36	1	229	317	1	90	2e-18	87.8	0
CG7516-PA___KOG2321	contig14955	52.04	392	183	1	1	387	1	392	3e-131	464	1
CG7538-PA___KOG0477	contig08245	68.3	448	134	3	440	882	5	449	0	637	1
CG7538-PA___KOG0477	contig17281	59.61	359	136	5	26	381	31	383	3e-118	421	0
CG7538-PA___KOG0477	contig03130	31.37	663	380	16	174	784	16	655	4e-84	308	0
CG7538-PA___KOG0477	contig08711	37.77	511	282	12	279	775	150	638	3e-82	301	0
CG7538-PA___KOG0477	contig10053	40.76	368	172	6	466	792	1	363	2e-68	255	0
CG7581-PA___KOG1036	contig10004	57.45	322	136	1	5	326	4	324	2e-111	397	1
CG7581-PA___KOG1036	contig09460	32.27	313	189	9	5	297	31	340	3e-42	167	0
CG7581-PA___KOG1036	contig08347	22.57	288	199	9	16	294	58	330	7e-12	66.2	0
CG7581-PA___KOG1036	contig19913	28.77	146	96	5	27	164	47	192	4e-11	63.5	0
CG7610-PC___KOG1531	contig14200	59.57	277	109	2	22	296	29	304	8e-95	341	1
CG7698-PA___KOG1137	contig25984	42.78	194	100	4	44	228	1	192	1e-36	149	1
CG7698-PA___KOG1137	contig18123	34.02	194	117	3	271	462	4	188	2e-30	129	0
CG7698-PA___KOG1137	contig11224	26.71	277	193	6	112	378	5	281	7e-25	110	0
CG7724-PA___KOG1430	contig09225	31	371	221	11	15	381	29	368	4e-34	140	1
CG7724-PA___KOG1430	contig12742	29.31	331	185	11	7	324	8	302	2e-20	95.1	0
CG7724-PA___KOG1430	contig08566	25.55	407	233	16	3	398	5	352	1e-18	89	0
CG7726-PA___KOG0397	contig18370	78.02	182	37	1	2	183	10	188	1e-82	300	1
CG7726-PA___KOG0397	contig19177	81.07	169	32	0	15	183	18	186	4e-81	295	0
CG7726-PA___KOG0397	contig25289	73.68	171	45	0	13	183	10	180	5e-74	271	0
CG7808-PC___KOG3283	contig10880	68.75	208	63	1	1	208	1	206	5e-75	275	1
CG7823-PA___KOG3205	contig08378	59.34	182	72	1	21	200	16	197	1e-59	224	1
CG7823-PA___KOG3205	contig07799	56.25	192	80	2	13	200	6	197	5e-58	218	0
CG7834-PB___KOG3180	contig26603	55.56	171	67	2	3	168	6	172	1e-48	188	1
CG7857-PA___KOG2606	contig21356	36.29	259	145	5	19	263	9	261	1e-33	138	1
CG7883-PA___KOG1466	contig11162	50.34	298	143	3	12	304	5	302	2e-77	283	1
CG7883-PA___KOG1466	contig09311	29.91	224	140	4	82	289	10	232	2e-17	85.1	0
CG7883-PA___KOG1466	contig09383	31.98	197	123	3	108	294	144	339	4e-15	76.6	0
CG7925-PB___KOG1750	contig18675	79.31	87	18	0	51	137	111	197	8e-36	144	1
CG7939-PA___KOG0878	contig24070	71.43	133	38	0	2	134	3	135	9e-54	203	1
CG7948-PA___KOG1433	contig01384	68.39	329	101	2	9	335	16	343	4e-130	459	1
CG7948-PA___KOG1433	contig17627	27.03	333	199	8	38	330	15	343	1e-21	99	0
CG7948-PA___KOG1433	contig17244	30.77	273	142	10	99	330	2	268	1e-17	85.5	0
CG7948-PA___KOG1433	contig17939	29.71	239	132	7	101	313	86	314	7e-17	82.8	0
CG7961-PA___KOG0292	contig13474	77.68	448	96	3	1	445	1	447	0	752	1
CG7961-PA___KOG0292	contig13316	63.93	305	110	0	930	1234	3	307	3e-115	411	0
CG7961-PA___KOG0292	contig19833	33.46	269	140	7	75	337	3	238	3e-36	149	0
CG7961-PA___KOG0292	contig19833	32.14	168	110	3	5	168	17	184	6e-21	98.6	0
CG7961-PA___KOG0292	contig11887	26.3	270	148	5	41	300	61	289	2e-20	96.7	0
CG7961-PA___KOG0292	contig11887	28	250	147	6	33	279	137	356	1e-18	90.5	0
CG7961-PA___KOG0292	contig11887	28.14	167	114	3	2	162	190	356	1e-15	80.9	0
CG7961-PA___KOG0292	contig11887	26.56	241	140	6	2	236	148	357	4e-15	79.3	0
CG7961-PA___KOG0292	contig08505	24.16	269	169	5	12	280	77	310	2e-19	93.2	0
CG7993-PA___KOG3031	contig10602	45.58	294	156	3	1	292	1	292	1e-74	275	1
CG7998-PA___KOG1494	contig09606	64.61	308	109	0	26	333	2	309	9e-115	408	1
CG7998-PA___KOG1494	contig20377	57.23	311	125	5	15	319	7	315	3e-86	313	0
CG7998-PA___KOG1494	contig19853	61.11	198	77	0	136	333	1	198	3e-68	253	0
CG7998-PA___KOG1494	contig05861	65.45	110	37	1	21	130	5	113	1e-36	148	0
CG7998-PA___KOG1494	contig05862	66.97	109	35	1	21	129	5	112	2e-36	147	0
CG8036-PB___KOG0523	contig08677	62.46	618	223	3	11	625	12	623	0	809	1
CG8048-PC___KOG2909	contig08350	62.63	289	106	1	153	441	118	404	5e-109	389	1
CG8142-PA___KOG0989	contig10835	53.71	350	156	1	1	344	1	350	1e-107	384	1
CG8142-PA___KOG0989	contig11800	34.8	250	151	5	96	344	2	240	2e-38	154	0
CG8142-PA___KOG0989	contig12896	37.2	164	100	1	131	294	10	170	4e-26	113	0
CG8142-PA___KOG0989	contig11450	31.47	232	133	4	32	239	4	233	2e-24	108	0
CG8210-PA___KOG3432	contig24474	72.5	120	33	0	3	122	1	120	1e-49	189	1
CG8228-PA___KOG1299	contig09834	50.27	565	265	7	1	558	1	556	4e-166	579	1
CG8228-PA___KOG1299	contig04513	25.23	218	151	4	42	249	2	217	2e-12	68.9	0
CG8231-PA___KOG0359	contig13111	71.25	487	138	1	1	487	1	485	0	730	1
CG8231-PA___KOG0359	contig08527	31.43	509	333	5	23	524	22	521	4e-66	247	0
CG8231-PA___KOG0359	contig09067	31.76	510	328	7	23	523	37	535	4e-63	237	0
CG8231-PA___KOG0359	contig08220	28.54	508	348	7	23	524	24	522	7e-63	236	0
CG8231-PA___KOG0359	contig09163	24.95	513	359	8	23	526	19	514	5e-42	167	0
CG8239-PA___KOG2833	contig14374	48.87	399	180	6	4	387	8	397	2e-96	347	1
CG8258-PA___KOG0362	contig09163	55.91	533	234	1	14	546	1	532	0	657	1
CG8258-PA___KOG0362	contig08527	30.26	509	340	7	30	528	20	523	4e-59	224	0
CG8258-PA___KOG0362	contig08220	28.68	516	346	9	32	533	24	531	1e-57	219	0
CG8258-PA___KOG0362	contig09067	30.95	504	333	7	32	525	37	535	4e-56	214	0
CG8258-PA___KOG0362	contig13111	26.37	474	322	8	27	483	18	481	1e-38	155	0
CG8284-PA___KOG0418	contig15243	71.36	199	57	0	1	199	1	199	7e-79	287	1
CG8284-PA___KOG0418	contig16652	70.85	199	58	0	1	199	1	199	3e-77	282	0
CG8284-PA___KOG0418	contig08212	44.08	152	81	3	2	153	24	171	1e-30	127	0
CG8284-PA___KOG0418	contig12401	44	150	80	3	4	153	1	146	3e-30	125	0
CG8284-PA___KOG0418	contig08118	55.86	111	48	1	43	153	42	151	3e-30	125	0
CG8327-PA___KOG1562	contig12032	52.82	284	129	3	4	283	47	329	7e-84	305	1
CG8332-PA___KOG0898	contig26741	70.92	141	41	0	8	148	2	142	9e-59	220	1
CG8340-PA___KOG1487	contig09744	56.87	364	155	2	4	367	3	364	1e-120	427	1
CG8340-PA___KOG1487	contig14882	31.76	170	92	4	42	188	119	287	7e-13	69.7	0
CG8340-PA___KOG1487	contig11066	32.54	126	80	2	65	185	198	323	4e-11	63.9	0
CG8351-PA___KOG0361	contig15024	74.73	376	95	0	1	376	3	378	1e-169	591	1
CG8351-PA___KOG0361	contig08220	32.47	542	345	7	1	532	1	531	6e-82	299	0
CG8351-PA___KOG0361	contig08527	34.06	508	317	6	23	519	21	521	8e-82	299	0
CG8351-PA___KOG0361	contig09067	30.97	507	339	5	23	522	36	538	2e-68	254	0
CG8351-PA___KOG0361	contig09163	27.34	534	365	10	7	529	1	522	7e-58	219	0
CG8392-PA___KOG0174	contig17215	61.81	199	76	0	10	208	12	210	1e-69	257	1
CG8392-PA___KOG0174	contig26894	58.68	121	49	1	12	132	9	128	3e-37	149	0
CG8392-PA___KOG0174	contig11272	29.84	191	133	1	10	200	36	225	1e-20	94.4	0
CG8392-PA___KOG0174	contig11545	30.69	189	127	4	15	201	73	259	8e-20	92	0
CG8392-PA___KOG0174	contig09687	30.69	189	127	4	15	201	73	259	5e-19	89	0
CG8402-PA___KOG0376	contig13538	71.38	304	87	0	217	520	1	304	5e-137	482	1
CG8402-PA___KOG0376	contig09362	45.08	244	127	4	244	486	48	285	5e-59	223	0
CG8402-PA___KOG0376	contig09285	38.61	303	164	6	216	504	47	341	1e-57	218	0
CG8402-PA___KOG0376	contig12530	44.26	244	129	4	244	486	47	284	9e-57	216	0
CG8402-PA___KOG0376	contig12784	41.22	245	137	4	244	487	49	287	3e-51	197	0
CG8417-PA___KOG2757	contig13164	39.29	397	203	6	1	363	1	393	3e-76	280	1
CG8439-PA___KOG0357	contig09067	72.2	536	147	1	6	539	5	540	0	829	1
CG8439-PA___KOG0357	contig08527	38.04	510	294	10	37	534	21	520	9e-93	335	0
CG8439-PA___KOG0357	contig08220	30.9	534	355	8	16	541	4	531	4e-74	273	0
CG8439-PA___KOG0357	contig13111	31.18	465	298	9	41	493	26	480	1e-54	209	0
CG8439-PA___KOG0357	contig09163	26.39	523	375	8	23	541	3	519	2e-47	185	0
CG8542-PA___KOG0102	contig08511	80.03	621	123	1	41	661	45	664	0	1045	1
CG8542-PA___KOG0102	contig07995	77.86	637	136	2	28	660	25	660	0	1035	0
CG8542-PA___KOG0102	contig07884	50.24	629	297	9	52	669	39	662	2e-166	580	0
CG8542-PA___KOG0102	contig15926	61.54	416	156	3	52	466	2	414	3e-146	513	0
CG8542-PA___KOG0102	contig12625	55.79	466	192	6	111	566	2	463	3e-143	503	0
CG8627-PA___KOG0817	contig10720	50	86	43	0	1	86	1	86	1e-20	93.2	1
CG8636-PA___KOG0122	contig08093	41.35	266	128	6	32	269	10	275	3e-53	203	1
CG8648-PA___KOG2519	contig10898	64.16	385	133	3	1	385	1	380	8e-150	524	1
CG8648-PA___KOG2519	contig09870	27.27	220	129	6	74	274	7	214	2e-11	64.7	0
CG8721-PA___KOG0622	contig09075	43.92	403	195	7	17	390	21	421	7e-91	328	1
CG8728-PA___KOG2067	contig08890	52.79	519	233	7	43	556	5	516	3e-152	533	1
CG8728-PA___KOG2067	contig09555	28.6	444	293	9	95	536	48	469	2e-39	158	0
CG8728-PA___KOG2067	contig09015	27.99	393	255	10	142	530	1	369	1e-35	145	0
CG8728-PA___KOG2067	contig01239	23.01	452	308	11	95	538	40	459	2e-27	118	0
CG8732-PE___KOG1180	contig14559	29.9	388	239	11	66	432	33	408	3e-37	151	1
CG8732-PE___KOG1180	contig06775	45.22	115	62	1	86	199	1	115	4e-26	115	0
CG8732-PE___KOG1180	contig03250	22.13	619	416	21	129	713	70	656	4e-24	108	0
CG8732-PE___KOG1180	contig06777	45.87	109	58	1	444	551	2	110	4e-24	108	0
CG8732-PE___KOG1180	contig09584	21.94	515	350	14	129	621	159	643	3e-20	95.5	0
CG8798-PA___KOG2004	contig14420	46.91	307	113	5	85	389	192	450	3e-69	258	1
CG8798-PA___KOG2004	contig02574	31.95	241	154	4	347	577	1	241	4e-30	128	0
CG8857-PA___KOG1728	contig22477	74.52	157	38	2	1	155	1	157	9e-62	230	1
CG8877-PA___KOG1795	contig09276	82.81	384	63	2	2012	2395	1	381	0	671	1
CG8877-PA___KOG1795	contig24497	96.36	220	8	0	1712	1931	1	220	2e-125	446	0
CG8885-PA___KOG2792	contig11930	54.59	218	99	0	29	246	84	301	7e-73	268	1
CG8891-PA___KOG3222	contig15637	55.15	194	77	2	3	186	8	201	3e-57	215	1
CG8900-PB___KOG3311	contig23953	80.26	152	30	0	1	152	1	152	3e-69	255	1
CG8900-PB___KOG3311	contig26564	72.08	154	41	1	1	152	1	154	6e-65	240	0
CG8905-PA___KOG0876	contig07962	62	200	74	1	16	213	30	229	1e-76	280	1
CG8922-PA___KOG3291	contig22854	81.36	220	23	2	10	228	4	206	1e-100	360	1
CG8939-PA___KOG1098	contig16334	56.93	332	137	3	1	328	1	330	2e-111	398	1
CG8939-PA___KOG1098	contig13794	50.29	175	82	3	627	797	120	293	3e-39	158	0
CG8939-PA___KOG1098	contig07696	35.94	217	129	2	1	210	1	214	1e-33	140	0
CG8975-PA___KOG1567	contig12141	66.93	378	117	4	24	393	22	399	5e-148	518	1
CG8977-PA___KOG0364	contig08220	69.69	541	155	3	7	541	4	541	0	787	1
CG8977-PA___KOG0364	contig09067	32.21	534	344	6	6	527	14	541	2e-69	258	0
CG8977-PA___KOG0364	contig08527	31.08	518	337	9	17	522	12	521	3e-64	241	0
CG8977-PA___KOG0364	contig13111	29.61	493	311	13	14	485	8	485	9e-54	206	0
CG8977-PA___KOG0364	contig15024	29.97	387	247	6	5	380	4	377	3e-50	194	0
CG8978-PA___KOG1523	contig23147	58.91	258	102	2	45	302	3	256	7e-89	322	1
CG8978-PA___KOG1523	contig05008	39.05	169	97	4	198	364	1	165	6e-30	126	0
CG8996-PB___KOG3954	contig10621	66.67	324	105	2	6	327	10	332	2e-122	433	1
CG9000-PA___KOG2719	contig09619	41.08	499	231	5	5	443	10	505	1e-106	381	1
CG9012-PB___KOG0985	contig07901	78.01	532	116	1	1121	1651	1	532	0	866	1
CG9012-PB___KOG0985	contig06672	75.64	78	19	0	95	172	1	78	2e-33	140	0
CG9022-PA___KOG2754	contig10102	62.53	411	149	3	26	436	4	409	4e-153	535	1
CG9042-PB___KOG2711	contig11647	61.41	355	133	3	6	357	4	357	3e-128	452	1
CG9042-PB___KOG2711	contig15008	66.24	314	103	3	39	350	1	313	1e-122	434	0
CG9042-PB___KOG2711	contig24219	51.28	195	94	1	7	201	5	198	4e-53	203	0
CG9060-PA___KOG2703	contig10325	45.55	472	223	6	4	454	1	459	3e-114	406	1
CG9075-PA___KOG0327	contig08512	76.65	394	92	0	10	403	56	449	6e-177	615	1
CG9075-PA___KOG0327	contig12277	71.35	377	108	0	27	403	29	405	3e-163	569	0
CG9075-PA___KOG0327	contig03800	73.83	256	67	0	15	270	1	256	6e-116	412	0
CG9075-PA___KOG0327	contig06709	74.63	201	51	0	48	248	1	201	6e-87	315	0
CG9075-PA___KOG0327	contig08367	32.18	376	245	5	36	402	327	701	2e-53	204	0
CG9090-PA___KOG0767	contig03753	74.24	229	59	0	145	373	1	229	4e-87	316	1
CG9090-PA___KOG0767	contig03751	74.03	181	47	0	193	373	1	181	2e-72	267	0
CG9090-PA___KOG0767	contig26082	45	160	86	2	80	237	29	188	4e-34	140	0
CG9090-PA___KOG0767	contig17870	27.93	290	171	11	80	345	2	277	5e-13	70.1	0
CG9090-PA___KOG0767	contig15757	26.67	300	181	11	81	350	27	317	2e-12	68.6	0
CG9091-PA___KOG3475	contig20432	81.72	93	16	1	1	92	1	93	5e-38	150	1
CG9091-PA___KOG3475	contig20542	76.47	85	20	0	1	85	1	85	6e-33	133	0
CG9113-PB___KOG1062	contig03322	24.39	369	210	7	142	502	1	308	4e-28	122	1
CG9113-PB___KOG1062	contig23584	27.98	218	134	6	264	461	33	247	8e-18	87.8	0
CG9177-PG___KOG2767	contig19583	59.47	190	59	4	1	175	1	187	7e-62	233	1
CG9193-PB___KOG1636	contig15919	77.99	259	57	0	1	259	1	259	3e-123	436	1
CG9207-PA___KOG3149	contig18901	29.41	136	75	3	30	160	18	137	2e-14	73.6	1
CG9253-PA___KOG0330	contig11436	71.56	422	120	0	57	478	5	426	0	630	1
CG9253-PA___KOG0330	contig10605	49.49	394	195	1	62	451	10	403	3e-108	387	0
CG9253-PA___KOG0330	contig12277	32.29	384	252	4	45	423	14	394	8e-57	216	0
CG9253-PA___KOG0330	contig08199	34.88	367	211	6	63	404	61	424	3e-56	214	0
CG9253-PA___KOG0330	contig08367	32.49	354	229	4	62	406	322	674	4e-56	213	0
CG9281-PC___KOG0927	contig07976	70.33	546	162	0	50	595	90	635	0	847	1
CG9281-PC___KOG0927	contig07889	42.12	565	299	9	49	595	218	772	4e-123	436	0
CG9281-PC___KOG0927	contig25445	43.68	174	97	1	429	602	1	173	1e-36	149	0
CG9282-PA___KOG1722	contig19372	61.29	155	59	1	1	155	1	154	1e-45	176	1
CG9330-PA___KOG0062	contig07889	47.35	547	268	8	171	704	237	776	2e-125	444	1
CG9330-PA___KOG0062	contig07976	41.1	528	300	7	175	697	111	632	7e-117	416	0
CG9330-PA___KOG0062	contig25445	60.59	170	67	0	535	704	1	170	7e-60	226	0
CG9330-PA___KOG0062	contig25445	29.2	113	80	0	311	423	61	173	3e-12	68.9	0
CG9388-PA___KOG0937	contig10942	84.51	426	62	3	1	426	1	422	0	753	1
CG9388-PA___KOG0937	contig10631	85.2	392	54	3	35	426	1	388	0	706	0
CG9388-PA___KOG0937	contig26552	43.89	180	94	4	4	180	2	177	2e-37	151	0
CG9433-PA___KOG1131	contig12500	31.84	201	123	4	432	625	229	422	6e-23	104	1
CG9475-PA___KOG0727	contig03363	88.73	204	23	0	217	420	1	204	2e-106	380	1
CG9475-PA___KOG0727	contig03362	88.24	204	24	0	217	420	1	204	5e-106	379	0
CG9475-PA___KOG0727	contig01794	47.23	379	181	3	43	418	1	363	5e-105	375	0
CG9475-PA___KOG0727	contig10630	40.3	402	192	4	41	421	31	405	2e-82	300	0
CG9475-PA___KOG0727	contig11322	39.26	377	213	1	31	407	33	393	1e-81	298	0
CG9539-PA___KOG1373	contig08878	92.65	476	35	0	1	476	1	476	0	892	1
CG9553-PB___KOG1755	contig10178	39.2	125	75	1	1	125	1	124	9e-23	100	1
CG9553-PB___KOG1755	contig01618	35.43	127	80	2	1	126	1	126	7e-19	87.4	0
CG9742-PA___KOG1780	contig14282	69.74	76	23	0	1	76	1	76	3e-29	121	1
CG9750-PA___KOG2680	contig09461	78.97	409	86	0	42	450	1	409	0	683	1
CG9750-PA___KOG2680	contig10726	45.47	453	232	6	8	447	5	455	4e-110	393	0
CG9779-PA___KOG3229	contig18557	52.34	214	96	1	10	223	13	220	2e-52	199	1
CG9779-PA___KOG3229	contig08952	30.43	184	123	2	1	181	1	182	1e-18	88.2	0
CG9799-PA___KOG1539	contig17047	34.29	105	69	0	815	919	1	105	5e-12	68.6	1
CG9802-PA___KOG0964	contig08324	53.06	914	414	2	1	914	1	899	0	936	1
CG9802-PA___KOG0964	contig10994	62.06	282	100	3	926	1200	2	283	1e-96	349	0
CG9802-PA___KOG0964	contig03088	32.76	232	148	4	1	226	1	230	4e-30	128	0
CG9802-PA___KOG0964	contig09620	23.32	386	251	9	1	366	47	407	4e-14	75.9	0
CG9802-PA___KOG0964	contig03089	28.16	206	130	3	981	1186	50	237	2e-12	70.5	0
CG9836-PA___KOG3361	contig13326	85.48	124	18	0	24	147	28	151	7e-62	230	1
CG9888-PA___KOG1596	contig22276	81.14	228	43	0	105	332	1	228	6e-112	398	1
CG9946-PA___KOG2916	contig04432	47.75	178	92	1	137	313	2	179	1e-46	181	1
CG9946-PA___KOG2916	contig04433	84.42	77	12	0	3	79	4	80	6e-31	129	0
CG9947-PA___KOG2952	contig11437	53.97	315	117	9	64	356	1	309	8e-86	311	1
CG9947-PA___KOG2952	contig23260	54.08	196	78	6	16	199	12	207	1e-55	212	0
CG9947-PA___KOG2952	contig21288	44.96	238	111	8	89	317	13	239	4e-47	183	0
												419
