# Supplementary material for: Transcriptome assembly and microarray construction for Enchytraeus crypticus, a model oligochaete to assess stress response mechanisms derived from soil conditions
Source: BMC Genomics. 2014 Apr 23;15:302. doi: 10.1186/1471-2164-15-302 (PMC4234436; doi:10.1186/1471-2164-15-302)
Supplement: Additional file 5 — Summary of annotations as performed by the transcriptome annotation pipeline at CGB, Indiana University (http://isga.cgb.indiana.edu/Pipeline/View?pipeline=248). The file is subdivided in annotations for singletons, contigs and isotigs. [file 1471-2164-15-302-S5.xlsx]

## Sheet: Enchytraeus454ContigsSummary
SID	GOID	PID	P_desc	e-value	Paralog	Start-End:FrameFS	DomainID:desc	length	OG_ID	E-value	Score
contig08482	-	XP_002122182.1	PREDICTED: similar to predicted protein [Ciona intestinalis]	0	par0_2614	1915-2250:+1	PS00001:ASN_GLYCOSYLATION N-glycosylation site.|PS00005:PKC_PHOSPHO_SITE Protein kinase C phosphorylation site.|PS00006:CK2_PHOSPHO_SITE Casein kinase II phosphorylation site.|PS00008:MYRISTYL N-myristoylation site.	2653	OG4_18744	0	680
contig06691	GO:0040009,GO:0016702,GO:0006570	XP_002642363.1	C. briggsae CBR-HPD-1 protein [Caenorhabditis briggsae]	1e-21	-	3-212:+3	PS00008:MYRISTYL N-myristoylation site.	214	OG4_12984	2e-22	105
contig22655	-	XP_791508.1	PREDICTED: similar to Nbr1 [Strongylocentrotus purpuratus]	3e-08	-	650-751:+2	PS00005:PKC_PHOSPHO_SITE Protein kinase C phosphorylation site.	806	-	-	-
contig00976	-	-	-	-	-	41-400:+2	PS00001:ASN_GLYCOSYLATION N-glycosylation site.|PS00005:PKC_PHOSPHO_SITE Protein kinase C phosphorylation site.|PS00006:CK2_PHOSPHO_SITE Casein kinase II phosphorylation site.|PS00008:MYRISTYL N-myristoylation site.	784	-	-	-
contig17871	-	XP_970217.2	PREDICTED: similar to AGAP000720-PA [Tribolium castaneum]	1e-19	-	95-1120:+2	PS00001:ASN_GLYCOSYLATION N-glycosylation site.|PS00005:PKC_PHOSPHO_SITE Protein kinase C phosphorylation site.|PS00006:CK2_PHOSPHO_SITE Casein kinase II phosphorylation site.|PS00008:MYRISTYL N-myristoylation site.|PS00029:LEUCINE_ZIPPER Leucine zipper pattern.	1122	-	-	-
contig18066	GO:0009058,GO:0006672,GO:0016410	EFN68447.1	LAG1 longevity assurance-like protein 6 [Camponotus floridanus]	3e-86	par2_2	1066-1110:+1	PS00001:ASN_GLYCOSYLATION N-glycosylation site.	1110	-	-	-
contig02026	-	-	-	-	-	3-128:+3	PS00001:ASN_GLYCOSYLATION N-glycosylation site.|PS00006:CK2_PHOSPHO_SITE Casein kinase II phosphorylation site.	145	-	-	-
contig04381	-	-	-	-	-	3-119:+3	PS00005:PKC_PHOSPHO_SITE Protein kinase C phosphorylation site.	680	-	-	-
contig27118	-	-	-	-	-	288-413:+3	PS00001:ASN_GLYCOSYLATION N-glycosylation site.|PS00004:CAMP_PHOSPHO_SITE cAMP- and cGMP-dependent protein kinase phosphorylation site.|PS00006:CK2_PHOSPHO_SITE Casein kinase II phosphorylation site.	413	-	-	-
contig04058	-	-	-	-	-	488-1003:+2	PS00001:ASN_GLYCOSYLATION N-glycosylation site.|PS00005:PKC_PHOSPHO_SITE Protein kinase C phosphorylation site.|PS00006:CK2_PHOSPHO_SITE Casein kinase II phosphorylation site.	1523	-	-	-
contig16347	GO:0022613,GO:0030529,GO:0031981	AAI68898.1	Mrto4 protein [Rattus norvegicus]	1e-63	-	1021-1200:+1	PS00004:CAMP_PHOSPHO_SITE cAMP- and cGMP-dependent protein kinase phosphorylation site.	1235	OG4_11505	2e-64	248
contig08498	-	XP_002423096.1	conserved hypothetical protein [Pediculus humanus corporis]	4e-33	par0_2614	131-769:+2	PS00004:CAMP_PHOSPHO_SITE cAMP- and cGMP-dependent protein kinase phosphorylation site.|PS00005:PKC_PHOSPHO_SITE Protein kinase C phosphorylation site.|PS00006:CK2_PHOSPHO_SITE Casein kinase II phosphorylation site.|PS00008:MYRISTYL N-myristoylation site.	2643	OG4_11970	7e-34	148
contig24015	-	-	-	-	-	2-103:+2	PS00001:ASN_GLYCOSYLATION N-glycosylation site.|PS00005:PKC_PHOSPHO_SITE Protein kinase C phosphorylation site.|PS00006:CK2_PHOSPHO_SITE Casein kinase II phosphorylation site.|PS00008:MYRISTYL N-myristoylation site.	720	-	-	-
contig20255	-	-	-	-	-	1-183:+1	PS00001:ASN_GLYCOSYLATION N-glycosylation site.|PS00004:CAMP_PHOSPHO_SITE cAMP- and cGMP-dependent protein kinase phosphorylation site.|PS00005:PKC_PHOSPHO_SITE Protein kinase C phosphorylation site.|PS00006:CK2_PHOSPHO_SITE Casein kinase II phosphorylation site.	965	-	-	-
contig08767	-	XP_001301665.1	Beige/BEACH domain containing protein [Trichomonas vaginalis G3]	1e-06	-	544-717:+1	PS00001:ASN_GLYCOSYLATION N-glycosylation site.|PS00006:CK2_PHOSPHO_SITE Casein kinase II phosphorylation site.|PS00008:MYRISTYL N-myristoylation site.	2471	-	-	-
contig19258	-	-	-	-	-	3-854:+3	PS00001:ASN_GLYCOSYLATION N-glycosylation site.|PS00005:PKC_PHOSPHO_SITE Protein kinase C phosphorylation site.|PS00006:CK2_PHOSPHO_SITE Casein kinase II phosphorylation site.	1032	-	-	-
contig04431	-	-	-	-	-	1-75:+1	-	156	-	-	-
contig19819	-	XP_002431321.1	carmil, putative [Pediculus humanus corporis]	1e-35	-	156-989:+3	PS00001:ASN_GLYCOSYLATION N-glycosylation site.|PS00005:PKC_PHOSPHO_SITE Protein kinase C phosphorylation site.|PS00006:CK2_PHOSPHO_SITE Casein kinase II phosphorylation site.|PS00008:MYRISTYL N-myristoylation site.	990	-	-	-
contig00540	-	-	-	-	-	-	-	22	-	-	-
contig27016	-	-	-	-	-	75-221:+3	PS00004:CAMP_PHOSPHO_SITE cAMP- and cGMP-dependent protein kinase phosphorylation site.|PS00005:PKC_PHOSPHO_SITE Protein kinase C phosphorylation site.|PS00006:CK2_PHOSPHO_SITE Casein kinase II phosphorylation site.	460	-	-	-
contig11372	-	XP_001505789.1	PREDICTED: similar to AHNAK nucleoprotein, partial [Ornithorhynchus	1e-53	-	1-837:+1	PS00001:ASN_GLYCOSYLATION N-glycosylation site.|PS00004:CAMP_PHOSPHO_SITE cAMP- and cGMP-dependent protein kinase phosphorylation site.|PS00005:PKC_PHOSPHO_SITE Protein kinase C phosphorylation site.|PS00006:CK2_PHOSPHO_SITE Casein kinase II phosphorylation site.	1725	-	-	-
contig13317	-	CAJ30045.1	conserved hypothetical protein [Magnetospirillum gryphiswaldense]	7e-45	-	633-803:+3	PS00005:PKC_PHOSPHO_SITE Protein kinase C phosphorylation site.|PS00006:CK2_PHOSPHO_SITE Casein kinase II phosphorylation site.	1476	-	-	-
contig07526	GO:0055092,GO:0032787,GO:0008289,GO:0032501,GO:0033673,GO:0044444,GO:0031960,GO:0031349,GO:0008283,GO:0006350,GO:0045444	Q99P60.3	FABP4_SPETR RecName: Full=Fatty acid-binding protein, adipocyte; AltName:	1e-28	-	291-392:+3	PS00005:PKC_PHOSPHO_SITE Protein kinase C phosphorylation site.|PS00006:CK2_PHOSPHO_SITE Casein kinase II phosphorylation site.|PS00008:MYRISTYL N-myristoylation site.	751	OG4_41344	8e-29	129
contig05307	-	-	-	-	-	1-108:+1	-	109	-	-	-
contig00137	GO:0009790,GO:0018988,GO:0002164	XP_001639002.1	predicted protein [Nematostella vectensis]	2e-30	par8_3	427-540:+1	PS00008:MYRISTYL N-myristoylation site.	618	-	-	-
contig07351	-	-	-	-	-	-	-	749	-	-	-
contig20981	-	-	-	-	-	664-768:+1	PS00008:MYRISTYL N-myristoylation site.	917	-	-	-
contig00448	-	EFA79619.1	EGF-like domain-containing protein [Polysphondylium pallidum PN500]	4e-11	par0_2614	164-283:+2	PS00005:PKC_PHOSPHO_SITE Protein kinase C phosphorylation site.	1031	OG4_10083	6e-11	70.5
contig12173	-	-	-	-	-	2-211:+2	PS00001:ASN_GLYCOSYLATION N-glycosylation site.|PS00005:PKC_PHOSPHO_SITE Protein kinase C phosphorylation site.|PS00008:MYRISTYL N-myristoylation site.	1606	-	-	-
contig25555	-	-	-	-	-	1-63:+1	PS00001:ASN_GLYCOSYLATION N-glycosylation site.	616	-	-	-
contig13281	GO:0019866,GO:0046872,GO:0043231,GO:0007007	NP_036450.1	LETM1 and EF-hand domain-containing protein 1, mitochondrial	2e-82	-	460-666:+1	PS00001:ASN_GLYCOSYLATION N-glycosylation site.|PS00005:PKC_PHOSPHO_SITE Protein kinase C phosphorylation site.|PS00008:MYRISTYL N-myristoylation site.	1479	OG4_11578	3e-83	311
contig13649	-	-	-	-	-	818-1195:+2	PS00001:ASN_GLYCOSYLATION N-glycosylation site.|PS00005:PKC_PHOSPHO_SITE Protein kinase C phosphorylation site.|PS00008:MYRISTYL N-myristoylation site.	1445	-	-	-
contig25211	-	XP_001945579.1	PREDICTED: similar to conserved hypothetical protein [Acyrthosiphon	4e-37	par10_2	361-624:+1	PS00005:PKC_PHOSPHO_SITE Protein kinase C phosphorylation site.|PS00006:CK2_PHOSPHO_SITE Casein kinase II phosphorylation site.|PS00008:MYRISTYL N-myristoylation site.	639	OG4_17683	8e-38	108
contig22289	-	-	-	-	-	796-828:+1	PS00006:CK2_PHOSPHO_SITE Casein kinase II phosphorylation site.	830	-	-	-
contig19923	-	-	-	-	-	69-170:+3	-	982	-	-	-
contig23168	-	-	-	-	-	-	-	769	-	-	-
contig03529	GO:0005975,GO:0016798	BAC06447.1	chitinase [Haemaphysalis longicornis]	3e-20	-	286-438:+1	-	1195	OG4_10335	9e-20	100
contig05804	-	-	-	-	-	339-506:+3	PS00006:CK2_PHOSPHO_SITE Casein kinase II phosphorylation site.|PS00007:TYR_PHOSPHO_SITE Tyrosine kinase phosphorylation site.	913	-	-	-
contig16186	-	-	-	-	-	362-511:+2	-	1246	-	-	-
contig26499	-	-	-	-	-	485-538:+2	PS00006:CK2_PHOSPHO_SITE Casein kinase II phosphorylation site.	539	-	-	-
contig11044	GO:0003007,GO:0006810,GO:0014020,GO:0005929,GO:0034613,GO:0032401,GO:0030092,GO:0031253,GO:0031175,GO:0021543,GO:0007610,GO:0031023,GO:0042462,GO:0005813,GO:0006629,GO:0003774,GO:0043234,GO:0042384,GO:0007281,GO:0015631,GO:0060295,GO:0043954,GO:0021544,GO:0007606,GO:0000910,GO:0034453,GO:0001894	XP_002919754.1	PREDICTED: Bardet-Biedl syndrome 4 protein-like [Ailuropoda	e-143	par0_2614	155-1108:+2	PS00001:ASN_GLYCOSYLATION N-glycosylation site.|PS00004:CAMP_PHOSPHO_SITE cAMP- and cGMP-dependent protein kinase phosphorylation site.|PS00005:PKC_PHOSPHO_SITE Protein kinase C phosphorylation site.|PS00006:CK2_PHOSPHO_SITE Casein kinase II phosphorylation site.|PS00007:TYR_PHOSPHO_SITE Tyrosine kinase phosphorylation site.|PS00008:MYRISTYL N-myristoylation site.|PS00009:AMIDATION Amidation site.	1780	OG4_14097	5e-144	355
contig26505	-	XP_002607600.1	hypothetical protein BRAFLDRAFT_71478 [Branchiostoma floridae]	2e-07	-	1-225:+1	-	538	-	-	-
contig05390	-	-	-	-	-	106-282:+1	PS00001:ASN_GLYCOSYLATION N-glycosylation site.	784	-	-	-
contig26551	-	-	-	-	-	1-183:+1	PS00008:MYRISTYL N-myristoylation site.	532	-	-	-
contig18651	GO:0043231,GO:0030554,GO:0032453,GO:0046914,GO:0070076,GO:0006306	XP_002400261.1	amine oxidase, putative [Ixodes scapularis]	1e-72	-	2-79:+2	-	1072	-	-	-
contig25192	-	XP_002599179.1	hypothetical protein BRAFLDRAFT_117401 [Branchiostoma floridae]	6e-09	-	32-187:+2	PS00001:ASN_GLYCOSYLATION N-glycosylation site.|PS00005:PKC_PHOSPHO_SITE Protein kinase C phosphorylation site.	641	-	-	-
contig06517	GO:0010467,GO:0016740,GO:0048037,GO:0033279	XP_001828792.1	ribosomal protein L16a [Coprinopsis cinerea okayama7#130]	2e-31	par14_2	2-376:+2	PS00005:PKC_PHOSPHO_SITE Protein kinase C phosphorylation site.|PS00006:CK2_PHOSPHO_SITE Casein kinase II phosphorylation site.|PS00008:MYRISTYL N-myristoylation site.|PS00016:RGD Cell attachment sequence.	376	OG4_10437	2e-32	139
contig14269	GO:0005488,GO:0016044,GO:0043231,GO:0016192	XP_002730507.1	PREDICTED: rabaptin, RAB GTPase binding effector protein 1-like,	3e-67	-	318-1388:+3	PS00005:PKC_PHOSPHO_SITE Protein kinase C phosphorylation site.|PS00006:CK2_PHOSPHO_SITE Casein kinase II phosphorylation site.|PS00008:MYRISTYL N-myristoylation site.|PS00029:LEUCINE_ZIPPER Leucine zipper pattern.	1389	-	-	-
contig20701	-	XP_002169099.1	PREDICTED: similar to hemicentin 1, partial [Hydra magnipapillata]	5e-32	-	340-933:+1	PS00001:ASN_GLYCOSYLATION N-glycosylation site.|PS00004:CAMP_PHOSPHO_SITE cAMP- and cGMP-dependent protein kinase phosphorylation site.|PS00005:PKC_PHOSPHO_SITE Protein kinase C phosphorylation site.|PS00006:CK2_PHOSPHO_SITE Casein kinase II phosphorylation site.|PS00008:MYRISTYL N-myristoylation site.	934	-	-	-
contig20065	GO:0005856,GO:0005515	XP_001497846.2	PREDICTED: similar to translokin [Equus caballus]	2e-17	-	716-919:+2	PS00004:CAMP_PHOSPHO_SITE cAMP- and cGMP-dependent protein kinase phosphorylation site.|PS00006:CK2_PHOSPHO_SITE Casein kinase II phosphorylation site.|PS00007:TYR_PHOSPHO_SITE Tyrosine kinase phosphorylation site.|PS00342:MICROBODIES_CTER Microbodies C-terminal targeting signal.	976	-	-	-
contig05756	-	-	-	-	-	3-101:+3	PS00005:PKC_PHOSPHO_SITE Protein kinase C phosphorylation site.|PS00008:MYRISTYL N-myristoylation site.	702	-	-	-
contig21976	-	-	-	-	-	344-472:+2	PS00006:CK2_PHOSPHO_SITE Casein kinase II phosphorylation site.	849	-	-	-
contig24523	GO:0003676,GO:0070063,GO:0034399	XP_695887.3	PREDICTED: si:dkey-50p8.3 [Danio rerio]	5e-07	-	114-686:+3	PS00001:ASN_GLYCOSYLATION N-glycosylation site.|PS00004:CAMP_PHOSPHO_SITE cAMP- and cGMP-dependent protein kinase phosphorylation site.|PS00005:PKC_PHOSPHO_SITE Protein kinase C phosphorylation site.|PS00008:MYRISTYL N-myristoylation site.	687	-	-	-
contig26242	-	-	-	-	-	2-175:+2	PS00001:ASN_GLYCOSYLATION N-glycosylation site.|PS00005:PKC_PHOSPHO_SITE Protein kinase C phosphorylation site.|PS00006:CK2_PHOSPHO_SITE Casein kinase II phosphorylation site.|PS00294:PRENYLATION Prenyl group binding site (CAAX box).	560	-	-	-
contig26850	-	-	-	-	-	-	-	495	-	-	-
contig01097	-	-	-	-	par0_2614	14-379:+2	PS00001:ASN_GLYCOSYLATION N-glycosylation site.|PS00005:PKC_PHOSPHO_SITE Protein kinase C phosphorylation site.|PS00006:CK2_PHOSPHO_SITE Casein kinase II phosphorylation site.|PS00008:MYRISTYL N-myristoylation site.|PS00009:AMIDATION Amidation site.|PS00342:MICROBODIES_CTER Microbodies C-terminal targeting signal.	379	OG4_19588	6e-27	120
contig12220	-	-	-	-	-	851-997:+2	PS00001:ASN_GLYCOSYLATION N-glycosylation site.|PS00005:PKC_PHOSPHO_SITE Protein kinase C phosphorylation site.|PS00006:CK2_PHOSPHO_SITE Casein kinase II phosphorylation site.	1598	-	-	-
contig18439	GO:0031980,GO:0050896,GO:0007267,GO:0016811,GO:0006541,GO:0050877	XP_002409594.1	glutaminase, putative [Ixodes scapularis]	6e-69	par19_2	876-1085:+3	PS00005:PKC_PHOSPHO_SITE Protein kinase C phosphorylation site.|PS00008:MYRISTYL N-myristoylation site.	1087	OG4_12512	2e-67	258
contig19137	-	-	-	-	-	671-826:+2	PS00006:CK2_PHOSPHO_SITE Casein kinase II phosphorylation site.	1041	-	-	-
contig12483	GO:0032502	CAF93300.1	unnamed protein product [Tetraodon nigroviridis]	3e-24	par0_2614	1262-1516:+2	PS00001:ASN_GLYCOSYLATION N-glycosylation site.|PS00004:CAMP_PHOSPHO_SITE cAMP- and cGMP-dependent protein kinase phosphorylation site.|PS00005:PKC_PHOSPHO_SITE Protein kinase C phosphorylation site.|PS00008:MYRISTYL N-myristoylation site.	1567	OG4_16064	6e-25	117
contig25390	GO:0005488,GO:0043231,GO:0046943,GO:0046942,GO:0006006,GO:0016020	XP_002606211.1	hypothetical protein BRAFLDRAFT_271717 [Branchiostoma floridae]	4e-44	-	184-624:+1	PS00005:PKC_PHOSPHO_SITE Protein kinase C phosphorylation site.|PS00006:CK2_PHOSPHO_SITE Casein kinase II phosphorylation site.|PS00008:MYRISTYL N-myristoylation site.	626	OG4_13998	6e-42	172
contig24142	-	XP_001202102.1	PREDICTED: hypothetical protein [Strongylocentrotus purpuratus]	4e-07	-	117-206:+3	PS00005:PKC_PHOSPHO_SITE Protein kinase C phosphorylation site.	711	-	-	-
contig02796	-	-	-	-	-	-	-	57	-	-	-
contig06771	-	-	-	-	-	-	-	160	-	-	-
contig04801	-	-	-	-	-	83-241:+2	PS00001:ASN_GLYCOSYLATION N-glycosylation site.|PS00005:PKC_PHOSPHO_SITE Protein kinase C phosphorylation site.	752	-	-	-
contig04117	-	-	-	-	-	187-321:+1	PS00001:ASN_GLYCOSYLATION N-glycosylation site.|PS00005:PKC_PHOSPHO_SITE Protein kinase C phosphorylation site.|PS00008:MYRISTYL N-myristoylation site.	810	-	-	-
contig26615	-	XP_001628254.1	predicted protein [Nematostella vectensis]	4e-09	-	350-496:+2	PS00005:PKC_PHOSPHO_SITE Protein kinase C phosphorylation site.|PS00006:CK2_PHOSPHO_SITE Casein kinase II phosphorylation site.|PS00008:MYRISTYL N-myristoylation site.	524	-	-	-
contig12965	GO:0006915,GO:0030695,GO:0050789,GO:0044424	EFA11099.1	hypothetical protein TcasGA2_TC004696 [Tribolium castaneum]	5e-22	-	838-1032:+1	-	1513	-	-	-
contig02928	-	-	-	-	-	-	-	18	-	-	-
contig13909	-	XP_002732642.1	PREDICTED: hypothetical protein [Saccoglossus kowalevskii]	6e-51	-	887-1231:+2	PS00005:PKC_PHOSPHO_SITE Protein kinase C phosphorylation site.	1420	-	-	-
contig23951	GO:0004175,GO:0019538,GO:0007596	AAR13227.1	lumbrokinase-6 precursor [Eisenia fetida]	2e-84	par0_2614	364-618:+1	PS00005:PKC_PHOSPHO_SITE Protein kinase C phosphorylation site.	723	-	-	-
contig24881	-	XP_795835.1	PREDICTED: hypothetical protein [Strongylocentrotus purpuratus]	8e-36	-	270-653:+3	PS00001:ASN_GLYCOSYLATION N-glycosylation site.|PS00005:PKC_PHOSPHO_SITE Protein kinase C phosphorylation site.|PS00006:CK2_PHOSPHO_SITE Casein kinase II phosphorylation site.|PS00008:MYRISTYL N-myristoylation site.	663	-	-	-
contig15055	-	XP_002598539.1	hypothetical protein BRAFLDRAFT_66927 [Branchiostoma floridae]	1e-41	-	581-1120:+2	PS00004:CAMP_PHOSPHO_SITE cAMP- and cGMP-dependent protein kinase phosphorylation site.|PS00005:PKC_PHOSPHO_SITE Protein kinase C phosphorylation site.|PS00006:CK2_PHOSPHO_SITE Casein kinase II phosphorylation site.|PS00008:MYRISTYL N-myristoylation site.	1329	OG4_11155	2e-41	172
contig25454	-	EFA02193.1	hypothetical protein TcasGA2_TC007849 [Tribolium castaneum]	4e-07	par26_6	73-204:+1	PS00001:ASN_GLYCOSYLATION N-glycosylation site.|PS00005:PKC_PHOSPHO_SITE Protein kinase C phosphorylation site.|PS00006:CK2_PHOSPHO_SITE Casein kinase II phosphorylation site.	623	-	-	-
contig02782	-	-	-	-	-	2-112:+2	-	112	-	-	-
contig15538	-	-	-	-	-	441-554:+3	PS00001:ASN_GLYCOSYLATION N-glycosylation site.|PS00006:CK2_PHOSPHO_SITE Casein kinase II phosphorylation site.|PS00008:MYRISTYL N-myristoylation site.	1288	-	-	-
contig17757	GO:0005576	XP_002936246.1	PREDICTED: collagen alpha-1(XII) chain-like [Xenopus (Silurana)	2e-15	-	263-556:+2	PS00006:CK2_PHOSPHO_SITE Casein kinase II phosphorylation site.|PS00008:MYRISTYL N-myristoylation site.	1129	-	-	-
contig07374	-	-	-	-	-	86-886:+2	PS00001:ASN_GLYCOSYLATION N-glycosylation site.|PS00004:CAMP_PHOSPHO_SITE cAMP- and cGMP-dependent protein kinase phosphorylation site.|PS00005:PKC_PHOSPHO_SITE Protein kinase C phosphorylation site.|PS00006:CK2_PHOSPHO_SITE Casein kinase II phosphorylation site.|PS00008:MYRISTYL N-myristoylation site.	1411	-	-	-
contig06511	-	-	-	-	-	247-441:+1	PS00006:CK2_PHOSPHO_SITE Casein kinase II phosphorylation site.	699	-	-	-
contig02315	-	-	-	-	-	1-108:+1	PS00006:CK2_PHOSPHO_SITE Casein kinase II phosphorylation site.|PS00008:MYRISTYL N-myristoylation site.	273	-	-	-
contig05226	-	-	-	-	-	1-129:+1	PS00001:ASN_GLYCOSYLATION N-glycosylation site.	137	-	-	-
contig09579	GO:0005088,GO:0005488	NP_599238.1	guanine nucleotide exchange factor for Rab-3A [Rattus norvegicus]	1e-50	par0_2614	1965-2117:+3	PS00005:PKC_PHOSPHO_SITE Protein kinase C phosphorylation site.|PS00009:AMIDATION Amidation site.	2118	-	-	-
contig01840	-	-	-	-	-	372-515:+3	PS00001:ASN_GLYCOSYLATION N-glycosylation site.|PS00005:PKC_PHOSPHO_SITE Protein kinase C phosphorylation site.	1527	-	-	-
contig04352	-	XP_002171113.1	PREDICTED: similar to Uncharacterized protein F54H12.3, partial	1e-67	par27_20	567-1253:+3	PS00001:ASN_GLYCOSYLATION N-glycosylation site.|PS00004:CAMP_PHOSPHO_SITE cAMP- and cGMP-dependent protein kinase phosphorylation site.|PS00005:PKC_PHOSPHO_SITE Protein kinase C phosphorylation site.|PS00006:CK2_PHOSPHO_SITE Casein kinase II phosphorylation site.|PS00007:TYR_PHOSPHO_SITE Tyrosine kinase phosphorylation site.|PS00008:MYRISTYL N-myristoylation site.|PS00016:RGD Cell attachment sequ…	1253	-	-	-
contig13851	GO:0031224,GO:0043231	NP_001039402.1	hypothetical protein LOC506149 precursor [Bos taurus]	8e-12	-	1001-1192:+2	PS00001:ASN_GLYCOSYLATION N-glycosylation site.|PS00005:PKC_PHOSPHO_SITE Protein kinase C phosphorylation site.|PS00008:MYRISTYL N-myristoylation site.	1427	OG4_18924	4e-12	75.1
contig06510	-	-	-	-	-	1-99:+1	PS00001:ASN_GLYCOSYLATION N-glycosylation site.|PS00005:PKC_PHOSPHO_SITE Protein kinase C phosphorylation site.|PS00007:TYR_PHOSPHO_SITE Tyrosine kinase phosphorylation site.	199	-	-	-
contig07699	-	-	-	-	-	-	-	47	-	-	-
contig26812	-	-	-	-	-	3-149:+3	PS00005:PKC_PHOSPHO_SITE Protein kinase C phosphorylation site.	502	-	-	-
contig09934	-	NP_080635.2	hypothetical protein LOC67750 [Mus musculus]	6e-09	-	1530-1697:+3	PS00005:PKC_PHOSPHO_SITE Protein kinase C phosphorylation site.|PS00006:CK2_PHOSPHO_SITE Casein kinase II phosphorylation site.	2014	-	-	-
contig13650	-	-	-	-	-	3-296:+3	PS00005:PKC_PHOSPHO_SITE Protein kinase C phosphorylation site.|PS00006:CK2_PHOSPHO_SITE Casein kinase II phosphorylation site.	1446	-	-	-
contig00948	-	-	-	-	-	1-165:+1	PS00004:CAMP_PHOSPHO_SITE cAMP- and cGMP-dependent protein kinase phosphorylation site.|PS00006:CK2_PHOSPHO_SITE Casein kinase II phosphorylation site.	279	-	-	-
contig26614	-	-	-	-	-	98-268:+2	PS00001:ASN_GLYCOSYLATION N-glycosylation site.|PS00008:MYRISTYL N-myristoylation site.	526	-	-	-
contig08960	GO:0005488	XP_791390.1	PREDICTED: hypothetical protein [Strongylocentrotus purpuratus]	1e-80	-	39-2147:+3	PS00001:ASN_GLYCOSYLATION N-glycosylation site.|PS00004:CAMP_PHOSPHO_SITE cAMP- and cGMP-dependent protein kinase phosphorylation site.|PS00005:PKC_PHOSPHO_SITE Protein kinase C phosphorylation site.|PS00006:CK2_PHOSPHO_SITE Casein kinase II phosphorylation site.|PS00007:TYR_PHOSPHO_SITE Tyrosine kinase phosphorylation site.|PS00008:MYRISTYL N-myristoylation site.	2365	-	-	-
contig02261	-	-	-	-	-	692-859:+2	PS00005:PKC_PHOSPHO_SITE Protein kinase C phosphorylation site.|PS00006:CK2_PHOSPHO_SITE Casein kinase II phosphorylation site.|PS00008:MYRISTYL N-myristoylation site.	1570	-	-	-
contig12650	-	-	-	-	-	558-668:+3	PS00004:CAMP_PHOSPHO_SITE cAMP- and cGMP-dependent protein kinase phosphorylation site.|PS00006:CK2_PHOSPHO_SITE Casein kinase II phosphorylation site.|PS00342:MICROBODIES_CTER Microbodies C-terminal targeting signal.	1548	-	-	-
contig26999	-	-	-	-	-	1-462:+1	PS00101:HEXAPEP_TRANSFERASES Hexapeptide-repeat containing-transferases signature.	464	-	-	-
contig25093	-	-	-	-	-	162-278:+3	PS00001:ASN_GLYCOSYLATION N-glycosylation site.	649	-	-	-
contig25571	-	-	-	-	-	101-211:+2	-	616	-	-	-
contig15718	-	-	-	-	-	554-703:+2	PS00006:CK2_PHOSPHO_SITE Casein kinase II phosphorylation site.	1277	-	-	-
contig24196	-	-	-	-	-	121-291:+1	PS00005:PKC_PHOSPHO_SITE Protein kinase C phosphorylation site.|PS00006:CK2_PHOSPHO_SITE Casein kinase II phosphorylation site.|PS00007:TYR_PHOSPHO_SITE Tyrosine kinase phosphorylation site.|PS00008:MYRISTYL N-myristoylation site.	708	-	-	-
contig02114	-	-	-	-	-	-	-	54	-	-	-
contig04327	-	-	-	-	-	79-153:+1	PS00001:ASN_GLYCOSYLATION N-glycosylation site.	155	-	-	-
contig26797	-	-	-	-	-	1-345:+1	PS00006:CK2_PHOSPHO_SITE Casein kinase II phosphorylation site.|PS00029:LEUCINE_ZIPPER Leucine zipper pattern.	504	-	-	-
contig22891	-	XP_002425029.1	conserved hypothetical protein [Pediculus humanus corporis]	3e-54	-	14-253:+2	PS00006:CK2_PHOSPHO_SITE Casein kinase II phosphorylation site.|PS00008:MYRISTYL N-myristoylation site.	792	-	-	-
contig25270	-	-	-	-	-	-	-	636	-	-	-
contig03964	-	XP_002754445.1	PREDICTED: CWF19-like protein 2 [Callithrix jacchus]	e-120	-	688-984:+1	PS00001:ASN_GLYCOSYLATION N-glycosylation site.|PS00005:PKC_PHOSPHO_SITE Protein kinase C phosphorylation site.|PS00006:CK2_PHOSPHO_SITE Casein kinase II phosphorylation site.	2465	OG4_12978	1e-107	393
contig17301	GO:0006810,GO:0005216	XP_002739329.1	PREDICTED: CG8594-like [Saccoglossus kowalevskii]	8e-70	-	809-898:+2	PS00005:PKC_PHOSPHO_SITE Protein kinase C phosphorylation site.|PS00006:CK2_PHOSPHO_SITE Casein kinase II phosphorylation site.	1158	-	-	-
contig25045	-	-	-	-	-	59-652:+2	PS00001:ASN_GLYCOSYLATION N-glycosylation site.|PS00004:CAMP_PHOSPHO_SITE cAMP- and cGMP-dependent protein kinase phosphorylation site.|PS00005:PKC_PHOSPHO_SITE Protein kinase C phosphorylation site.|PS00006:CK2_PHOSPHO_SITE Casein kinase II phosphorylation site.|PS00008:MYRISTYL N-myristoylation site.	652	-	-	-
contig22807	GO:0009987,GO:0048731,GO:0048598,GO:0023052	XP_002113325.1	hypothetical protein TRIADDRAFT_57362 [Trichoplax adhaerens]	4e-09	-	3-203:+3	PS00005:PKC_PHOSPHO_SITE Protein kinase C phosphorylation site.|PS00006:CK2_PHOSPHO_SITE Casein kinase II phosphorylation site.	797	-	-	-
contig03829	GO:0015172,GO:0008021,GO:0015711,GO:0016020	XP_002711265.1	PREDICTED: solute carrier family 17 (sodium-dependent inorganic	3e-10	par36_2	109-258:+1	PS00005:PKC_PHOSPHO_SITE Protein kinase C phosphorylation site.|PS00006:CK2_PHOSPHO_SITE Casein kinase II phosphorylation site.|PS00008:MYRISTYL N-myristoylation site.	310	-	-	-
contig11515	-	-	-	-	-	1451-1567:+2	PS00004:CAMP_PHOSPHO_SITE cAMP- and cGMP-dependent protein kinase phosphorylation site.|PS00005:PKC_PHOSPHO_SITE Protein kinase C phosphorylation site.	1698	-	-	-
contig12201	-	AAB40925.1	neuron-specific protein [Hirudo medicinalis]	7e-22	-	640-777:+1	PS00001:ASN_GLYCOSYLATION N-glycosylation site.|PS00005:PKC_PHOSPHO_SITE Protein kinase C phosphorylation site.|PS00006:CK2_PHOSPHO_SITE Casein kinase II phosphorylation site.	1602	-	-	-
contig01457	GO:0035097	XP_002112343.1	hypothetical protein TRIADDRAFT_56260 [Trichoplax adhaerens]	6e-26	-	34-1683:+1	PS00001:ASN_GLYCOSYLATION N-glycosylation site.|PS00005:PKC_PHOSPHO_SITE Protein kinase C phosphorylation site.|PS00006:CK2_PHOSPHO_SITE Casein kinase II phosphorylation site.|PS00008:MYRISTYL N-myristoylation site.	1831	-	-	-
contig04399	-	-	-	-	-	217-312:+1	-	782	-	-	-
contig26704	-	XP_002739924.1	PREDICTED: connectin/titin-like [Saccoglossus kowalevskii]	2e-20	-	40-381:+1	PS00001:ASN_GLYCOSYLATION N-glycosylation site.|PS00005:PKC_PHOSPHO_SITE Protein kinase C phosphorylation site.|PS00006:CK2_PHOSPHO_SITE Casein kinase II phosphorylation site.|PS00008:MYRISTYL N-myristoylation site.	516	-	-	-
contig06297	-	-	-	-	-	-	-	372	-	-	-
contig19599	-	-	-	-	-	683-859:+2	PS00001:ASN_GLYCOSYLATION N-glycosylation site.	1004	-	-	-
contig16537	-	-	-	-	-	2-127:+2	PS00005:PKC_PHOSPHO_SITE Protein kinase C phosphorylation site.	1219	-	-	-
contig04254	-	-	-	-	-	1-102:+1	-	103	-	-	-
contig16253	-	ZP_06196077.1	predicted protein [Pediococcus acidilactici 7_4]	6e-07	-	471-686:+3	PS00005:PKC_PHOSPHO_SITE Protein kinase C phosphorylation site.|PS00008:MYRISTYL N-myristoylation site.	1239	-	-	-
contig17029	-	-	-	-	-	97-402:+1	PS00001:ASN_GLYCOSYLATION N-glycosylation site.|PS00005:PKC_PHOSPHO_SITE Protein kinase C phosphorylation site.|PS00006:CK2_PHOSPHO_SITE Casein kinase II phosphorylation site.|PS00008:MYRISTYL N-myristoylation site.	1184	-	-	-
contig06467	GO:0016020,GO:0006658,GO:0017169	XP_002572137.1	phosphatidylserine synthase 2 [Schistosoma mansoni]	e-100	-	118-426:+1	PS00004:CAMP_PHOSPHO_SITE cAMP- and cGMP-dependent protein kinase phosphorylation site.	809	OG4_11883	7e-101	368
contig15030	-	-	-	-	-	1171-1269:+1	PS00005:PKC_PHOSPHO_SITE Protein kinase C phosphorylation site.	1330	-	-	-
contig19582	-	XP_002942130.1	PREDICTED: hypothetical protein LOC100486353 [Xenopus (Silurana)	7e-06	-	667-777:+1	-	1005	-	-	-
contig20708	-	XP_002733424.1	PREDICTED: hypothetical protein [Saccoglossus kowalevskii]	5e-42	-	185-556:+2	PS00005:PKC_PHOSPHO_SITE Protein kinase C phosphorylation site.|PS00006:CK2_PHOSPHO_SITE Casein kinase II phosphorylation site.|PS00008:MYRISTYL N-myristoylation site.	934	-	-	-
contig04586	GO:0016811,GO:0006569,GO:0044444	XP_002595305.1	hypothetical protein BRAFLDRAFT_124927 [Branchiostoma floridae]	4e-19	-	2-109:+2	PS00008:MYRISTYL N-myristoylation site.	456	-	-	-
contig04095	-	-	-	-	-	3-125:+3	PS00001:ASN_GLYCOSYLATION N-glycosylation site.|PS00005:PKC_PHOSPHO_SITE Protein kinase C phosphorylation site.	369	-	-	-
contig17515	-	-	-	-	-	-	-	1146	-	-	-
contig06915	-	-	-	-	-	3-62:+3	-	169	-	-	-
contig02949	-	CAG10824.1	unnamed protein product [Tetraodon nigroviridis]	1e-25	-	142-594:+1	PS00001:ASN_GLYCOSYLATION N-glycosylation site.|PS00005:PKC_PHOSPHO_SITE Protein kinase C phosphorylation site.|PS00006:CK2_PHOSPHO_SITE Casein kinase II phosphorylation site.|PS00008:MYRISTYL N-myristoylation site.	712	-	-	-
contig10464	-	XP_002592717.1	hypothetical protein BRAFLDRAFT_67157 [Branchiostoma floridae]	1e-19	-	374-1894:+2	PS00001:ASN_GLYCOSYLATION N-glycosylation site.|PS00004:CAMP_PHOSPHO_SITE cAMP- and cGMP-dependent protein kinase phosphorylation site.|PS00005:PKC_PHOSPHO_SITE Protein kinase C phosphorylation site.|PS00006:CK2_PHOSPHO_SITE Casein kinase II phosphorylation site.|PS00008:MYRISTYL N-myristoylation site.	1894	-	-	-
contig11349	-	YP_003120913.1	alpha-2-macroglobulin domain protein [Chitinophaga pinensis DSM 2588]	e-144	par39_2	839-943:+2	PS00001:ASN_GLYCOSYLATION N-glycosylation site.	1728	-	-	-
contig21003	-	XP_002166950.1	PREDICTED: similar to conserved hypothetical protein [Hydra	7e-70	-	216-914:+3	PS00005:PKC_PHOSPHO_SITE Protein kinase C phosphorylation site.|PS00006:CK2_PHOSPHO_SITE Casein kinase II phosphorylation site.|PS00008:MYRISTYL N-myristoylation site.	915	-	-	-
contig00878	-	-	-	-	-	556-645:+1	PS00001:ASN_GLYCOSYLATION N-glycosylation site.	681	-	-	-
contig26773	GO:0043967,GO:0010468,GO:0070775,GO:0043966,GO:0043189	XP_001662295.1	hypothetical protein AaeL_AAEL012180 [Aedes aegypti]	6e-40	par41_2	116-232:+2	PS00004:CAMP_PHOSPHO_SITE cAMP- and cGMP-dependent protein kinase phosphorylation site.|PS00005:PKC_PHOSPHO_SITE Protein kinase C phosphorylation site.	507	OG4_12881	1e-40	167
contig11693	-	AAR87375.1	tropomyosin [Lumbriculus sp. YSL-2003]	9e-82	par0_2614	820-1242:+1	PS00001:ASN_GLYCOSYLATION N-glycosylation site.|PS00005:PKC_PHOSPHO_SITE Protein kinase C phosphorylation site.|PS00006:CK2_PHOSPHO_SITE Casein kinase II phosphorylation site.	1673	OG4_10960	6e-71	270
contig24444	-	-	-	-	-	92-277:+2	PS00001:ASN_GLYCOSYLATION N-glycosylation site.|PS00005:PKC_PHOSPHO_SITE Protein kinase C phosphorylation site.|PS00342:MICROBODIES_CTER Microbodies C-terminal targeting signal.	690	-	-	-
contig00575	-	-	-	-	-	230-388:+2	-	389	-	-	-
contig17269	-	-	-	-	-	545-667:+2	PS00005:PKC_PHOSPHO_SITE Protein kinase C phosphorylation site.	1163	-	-	-
contig09962	-	XP_002427791.1	conserved hypothetical protein [Pediculus humanus corporis]	7e-18	-	1294-1515:+1	PS00005:PKC_PHOSPHO_SITE Protein kinase C phosphorylation site.	2006	-	-	-
contig12765	-	-	-	-	-	1054-1143:+1	PS00001:ASN_GLYCOSYLATION N-glycosylation site.|PS00006:CK2_PHOSPHO_SITE Casein kinase II phosphorylation site.|PS00008:MYRISTYL N-myristoylation site.	1533	-	-	-
contig17714	-	EFN89153.1	hypothetical protein EAI_16112 [Harpegnathos saltator]	8e-11	par0_2614	77-346:+2	PS00004:CAMP_PHOSPHO_SITE cAMP- and cGMP-dependent protein kinase phosphorylation site.|PS00005:PKC_PHOSPHO_SITE Protein kinase C phosphorylation site.	1133	-	-	-
contig04707	-	-	-	-	-	-	-	512	-	-	-
contig01905	GO:0016787	XP_421764.2	PREDICTED: hypothetical protein [Gallus gallus]	7e-52	par0_2614	106-1041:+1	PS00001:ASN_GLYCOSYLATION N-glycosylation site.|PS00004:CAMP_PHOSPHO_SITE cAMP- and cGMP-dependent protein kinase phosphorylation site.|PS00005:PKC_PHOSPHO_SITE Protein kinase C phosphorylation site.|PS00006:CK2_PHOSPHO_SITE Casein kinase II phosphorylation site.|PS00007:TYR_PHOSPHO_SITE Tyrosine kinase phosphorylation site.|PS00008:MYRISTYL N-myristoylation site.|PS00016:RGD Cell attachment sequ…	1146	-	-	-
contig11500	GO:0016311,GO:0004725	XP_002433183.1	protein tyrosine phosphatase type IVA protein, putative [Pediculus	1e-48	-	567-836:+3	PS00001:ASN_GLYCOSYLATION N-glycosylation site.|PS00005:PKC_PHOSPHO_SITE Protein kinase C phosphorylation site.|PS00006:CK2_PHOSPHO_SITE Casein kinase II phosphorylation site.|PS00009:AMIDATION Amidation site.	1705	OG4_11539	2e-49	199
contig03081	-	-	-	-	-	432-566:+3	PS00006:CK2_PHOSPHO_SITE Casein kinase II phosphorylation site.	597	-	-	-
contig17050	GO:0003676,GO:0043231,GO:0017111,GO:0032559	BAG65618.1	unnamed protein product [Homo sapiens]	5e-67	-	708-1028:+3	PS00005:PKC_PHOSPHO_SITE Protein kinase C phosphorylation site.|PS00006:CK2_PHOSPHO_SITE Casein kinase II phosphorylation site.|PS00008:MYRISTYL N-myristoylation site.|PS00294:PRENYLATION Prenyl group binding site (CAAX box).	1182	OG4_15458	6e-68	259
contig16568	GO:0006289,GO:0043234,GO:0005856,GO:0016604,GO:0006260,GO:0043566	XP_002730881.1	PREDICTED: replication protein A1-like [Saccoglossus kowalevskii]	1e-79	-	11-1216:+2	PS00001:ASN_GLYCOSYLATION N-glycosylation site.|PS00005:PKC_PHOSPHO_SITE Protein kinase C phosphorylation site.|PS00006:CK2_PHOSPHO_SITE Casein kinase II phosphorylation site.|PS00007:TYR_PHOSPHO_SITE Tyrosine kinase phosphorylation site.|PS00008:MYRISTYL N-myristoylation site.|PS00009:AMIDATION Amidation site.	1217	-	-	-
contig07908	GO:0046872,GO:0044424,GO:0008238	NP_001171778.1	puromycin-sensitive aminopeptidase [Saccoglossus kowalevskii]	0	-	785-964:+2	PS00005:PKC_PHOSPHO_SITE Protein kinase C phosphorylation site.|PS00008:MYRISTYL N-myristoylation site.	3647	OG4_10704	0	1081
contig21139	-	-	-	-	-	119-241:+2	PS00008:MYRISTYL N-myristoylation site.	906	-	-	-
contig24794	-	-	-	-	-	1-162:+1	PS00006:CK2_PHOSPHO_SITE Casein kinase II phosphorylation site.	666	-	-	-
contig24315	-	-	-	-	-	505-696:+1	PS00001:ASN_GLYCOSYLATION N-glycosylation site.|PS00005:PKC_PHOSPHO_SITE Protein kinase C phosphorylation site.|PS00006:CK2_PHOSPHO_SITE Casein kinase II phosphorylation site.|PS00008:MYRISTYL N-myristoylation site.	698	-	-	-
contig00125	-	-	-	-	-	-	-	394	-	-	-
contig13644	-	-	-	-	-	661-804:+1	PS00001:ASN_GLYCOSYLATION N-glycosylation site.|PS00005:PKC_PHOSPHO_SITE Protein kinase C phosphorylation site.	1447	-	-	-
contig07657	-	XP_002733305.1	PREDICTED: predicted protein-like [Saccoglossus kowalevskii]	e-128	par46_3	420-2300:+3	PS00001:ASN_GLYCOSYLATION N-glycosylation site.|PS00004:CAMP_PHOSPHO_SITE cAMP- and cGMP-dependent protein kinase phosphorylation site.|PS00005:PKC_PHOSPHO_SITE Protein kinase C phosphorylation site.|PS00006:CK2_PHOSPHO_SITE Casein kinase II phosphorylation site.|PS00007:TYR_PHOSPHO_SITE Tyrosine kinase phosphorylation site.|PS00008:MYRISTYL N-myristoylation site.|PS00009:AMIDATION Amidation site.	2992	-	-	-
contig26042	-	-	-	-	-	308-577:+2	PS00001:ASN_GLYCOSYLATION N-glycosylation site.|PS00005:PKC_PHOSPHO_SITE Protein kinase C phosphorylation site.|PS00008:MYRISTYL N-myristoylation site.	579	-	-	-
contig02963	-	XP_001310118.1	viral A-type inclusion protein [Trichomonas vaginalis G3]	4e-18	-	3641-4045:+2	PS00001:ASN_GLYCOSYLATION N-glycosylation site.|PS00005:PKC_PHOSPHO_SITE Protein kinase C phosphorylation site.|PS00029:LEUCINE_ZIPPER Leucine zipper pattern.	5355	-	-	-
contig19122	-	-	-	-	-	1-141:+1	PS00001:ASN_GLYCOSYLATION N-glycosylation site.|PS00294:PRENYLATION Prenyl group binding site (CAAX box).	1039	-	-	-
contig23832	GO:0007017,GO:0003774,GO:0032559,GO:0009850,GO:0015630	ABG66709.1	kinesin heavy chain 1 [Aplysia californica]	e-109	par47_6	2-190:+2	PS00005:PKC_PHOSPHO_SITE Protein kinase C phosphorylation site.|PS00006:CK2_PHOSPHO_SITE Casein kinase II phosphorylation site.	731	OG4_11108	3e-106	386
contig16607	-	-	-	-	-	1-63:+1	-	1213	-	-	-
contig22509	GO:0050931,GO:0035115,GO:0007420,GO:0045449,GO:0003677,GO:0014031,GO:0010557	EFN76211.1	Mediator of RNA polymerase II transcription subunit 12 [Harpegnathos	3e-52	-	2-358:+2	PS00001:ASN_GLYCOSYLATION N-glycosylation site.|PS00005:PKC_PHOSPHO_SITE Protein kinase C phosphorylation site.|PS00006:CK2_PHOSPHO_SITE Casein kinase II phosphorylation site.|PS00008:MYRISTYL N-myristoylation site.	815	OG4_15611	5e-52	206
contig18029	-	AAI57756.1	LOC734085 protein [Xenopus (Silurana) tropicalis]	4e-12	-	838-1086:+1	PS00001:ASN_GLYCOSYLATION N-glycosylation site.|PS00005:PKC_PHOSPHO_SITE Protein kinase C phosphorylation site.|PS00006:CK2_PHOSPHO_SITE Casein kinase II phosphorylation site.	1109	-	-	-
contig21841	-	-	-	-	-	310-402:+1	PS00006:CK2_PHOSPHO_SITE Casein kinase II phosphorylation site.	858	-	-	-
contig24538	-	NP_766095.1	SH3 domain-binding glutamic acid-rich-like protein 2 [Mus musculus]	3e-19	-	380-541:+2	PS00005:PKC_PHOSPHO_SITE Protein kinase C phosphorylation site.|PS00006:CK2_PHOSPHO_SITE Casein kinase II phosphorylation site.|PS00008:MYRISTYL N-myristoylation site.	684	-	-	-
contig24844	-	-	-	-	-	1-120:+1	-	663	-	-	-
contig09093	-	-	-	-	-	69-305:+3	PS00001:ASN_GLYCOSYLATION N-glycosylation site.|PS00004:CAMP_PHOSPHO_SITE cAMP- and cGMP-dependent protein kinase phosphorylation site.|PS00006:CK2_PHOSPHO_SITE Casein kinase II phosphorylation site.|PS00008:MYRISTYL N-myristoylation site.|PS00017:ATP_GTP_A ATP/GTP-binding site motif A (P-loop).	2305	-	-	-
contig25925	-	XP_001184203.1	PREDICTED: hypothetical protein [Strongylocentrotus purpuratus]	8e-46	-	121-588:+1	PS00001:ASN_GLYCOSYLATION N-glycosylation site.|PS00004:CAMP_PHOSPHO_SITE cAMP- and cGMP-dependent protein kinase phosphorylation site.|PS00005:PKC_PHOSPHO_SITE Protein kinase C phosphorylation site.|PS00006:CK2_PHOSPHO_SITE Casein kinase II phosphorylation site.|PS00008:MYRISTYL N-myristoylation site.	590	-	-	-
contig01964	-	-	-	-	-	3-101:+3	PS00006:CK2_PHOSPHO_SITE Casein kinase II phosphorylation site.	314	-	-	-
contig00896	-	-	-	-	-	1-87:+1	PS00005:PKC_PHOSPHO_SITE Protein kinase C phosphorylation site.	89	-	-	-
contig07944	-	CAB55030.2	C. elegans protein Y57A10A.10, partially confirmed by transcript	3e-62	par0_2614	14-919:+2	PS00001:ASN_GLYCOSYLATION N-glycosylation site.|PS00004:CAMP_PHOSPHO_SITE cAMP- and cGMP-dependent protein kinase phosphorylation site.|PS00005:PKC_PHOSPHO_SITE Protein kinase C phosphorylation site.|PS00006:CK2_PHOSPHO_SITE Casein kinase II phosphorylation site.|PS00008:MYRISTYL N-myristoylation site.|PS00029:LEUCINE_ZIPPER Leucine zipper pattern.	3491	-	-	-
contig08214	-	XP_002758321.1	PREDICTED: FYVE and coiled-coil domain-containing protein 1	9e-46	-	1689-2276:+3	PS00001:ASN_GLYCOSYLATION N-glycosylation site.|PS00005:PKC_PHOSPHO_SITE Protein kinase C phosphorylation site.|PS00006:CK2_PHOSPHO_SITE Casein kinase II phosphorylation site.	2899	no_group	5e-47	192
contig26128	-	-	-	-	-	-	-	572	-	-	-
contig21852	-	-	-	-	-	401-493:+2	PS00004:CAMP_PHOSPHO_SITE cAMP- and cGMP-dependent protein kinase phosphorylation site.|PS00006:CK2_PHOSPHO_SITE Casein kinase II phosphorylation site.	857	-	-	-
contig04007	-	-	-	-	-	2-157:+2	PS00005:PKC_PHOSPHO_SITE Protein kinase C phosphorylation site.	570	-	-	-
contig03406	-	-	-	-	-	3-254:+3	PS00001:ASN_GLYCOSYLATION N-glycosylation site.|PS00005:PKC_PHOSPHO_SITE Protein kinase C phosphorylation site.|PS00006:CK2_PHOSPHO_SITE Casein kinase II phosphorylation site.	720	-	-	-
contig06626	GO:0046872	CAI29655.1	hypothetical protein [Pongo abelii]	1e-33	-	1-66:+1	PS00005:PKC_PHOSPHO_SITE Protein kinase C phosphorylation site.	456	OG4_16386	1e-33	143
contig05994	-	XP_002608818.1	hypothetical protein BRAFLDRAFT_89685 [Branchiostoma floridae]	3e-13	par49_2	101-217:+2	PS00005:PKC_PHOSPHO_SITE Protein kinase C phosphorylation site.	218	-	-	-
contig14651	-	-	-	-	-	192-695:+3	PS00005:PKC_PHOSPHO_SITE Protein kinase C phosphorylation site.|PS00006:CK2_PHOSPHO_SITE Casein kinase II phosphorylation site.|PS00008:MYRISTYL N-myristoylation site.	1357	-	-	-
contig09012	GO:0003676,GO:0016853	XP_001370869.1	PREDICTED: similar to Peptidylprolyl isomerase (cyclophilin)-like 4	e-136	par0_2614	74-1888:+2	PS00001:ASN_GLYCOSYLATION N-glycosylation site.|PS00004:CAMP_PHOSPHO_SITE cAMP- and cGMP-dependent protein kinase phosphorylation site.|PS00005:PKC_PHOSPHO_SITE Protein kinase C phosphorylation site.|PS00006:CK2_PHOSPHO_SITE Casein kinase II phosphorylation site.|PS00007:TYR_PHOSPHO_SITE Tyrosine kinase phosphorylation site.|PS00009:AMIDATION Amidation site.	2338	OG4_12402	1e-136	489
contig03448	-	-	-	-	-	641-835:+2	PS00005:PKC_PHOSPHO_SITE Protein kinase C phosphorylation site.|PS00006:CK2_PHOSPHO_SITE Casein kinase II phosphorylation site.	1301	-	-	-
contig03805	-	-	-	-	-	3-206:+3	PS00005:PKC_PHOSPHO_SITE Protein kinase C phosphorylation site.|PS00006:CK2_PHOSPHO_SITE Casein kinase II phosphorylation site.|PS00008:MYRISTYL N-myristoylation site.	254	-	-	-
contig07397	-	-	-	-	-	-	-	188	-	-	-
contig06421	-	-	-	-	-	3-116:+3	PS00004:CAMP_PHOSPHO_SITE cAMP- and cGMP-dependent protein kinase phosphorylation site.|PS00005:PKC_PHOSPHO_SITE Protein kinase C phosphorylation site.	426	-	-	-
contig19563	-	-	-	-	-	130-1005:+1	PS00001:ASN_GLYCOSYLATION N-glycosylation site.|PS00004:CAMP_PHOSPHO_SITE cAMP- and cGMP-dependent protein kinase phosphorylation site.|PS00005:PKC_PHOSPHO_SITE Protein kinase C phosphorylation site.|PS00006:CK2_PHOSPHO_SITE Casein kinase II phosphorylation site.|PS00008:MYRISTYL N-myristoylation site.|PS00009:AMIDATION Amidation site.	1007	-	-	-
contig22906	-	ABC60437.1	putative elongation factor 1 alpha [Hirudo medicinalis]	1e-65	par0_2614	236-331:+2	-	790	OG4_10107	1e-63	244
contig25972	-	CAD55802.1	innexin 2 [Hirudo medicinalis]	9e-19	-	3-68:+3	-	586	-	-	-
contig08989	-	-	-	-	-	336-536:+3	PS00001:ASN_GLYCOSYLATION N-glycosylation site.|PS00005:PKC_PHOSPHO_SITE Protein kinase C phosphorylation site.|PS00006:CK2_PHOSPHO_SITE Casein kinase II phosphorylation site.	2351	-	-	-
contig04359	-	-	-	-	-	36-161:+3	PS00001:ASN_GLYCOSYLATION N-glycosylation site.	161	-	-	-
contig13474	GO:0048193,GO:0030120,GO:0005102,GO:0015031	XP_002428302.1	coatomer alpha subunit, putative [Pediculus humanus corporis]	0	-	121-1461:+1	PS00001:ASN_GLYCOSYLATION N-glycosylation site.|PS00004:CAMP_PHOSPHO_SITE cAMP- and cGMP-dependent protein kinase phosphorylation site.|PS00005:PKC_PHOSPHO_SITE Protein kinase C phosphorylation site.|PS00006:CK2_PHOSPHO_SITE Casein kinase II phosphorylation site.|PS00008:MYRISTYL N-myristoylation site.|PS00009:AMIDATION Amidation site.|PS00678:WD_REPEATS_1 Trp-Asp (WD) repeats signature.	1463	OG4_11331	0	816
contig21744	-	-	-	-	-	3-863:+3	PS00001:ASN_GLYCOSYLATION N-glycosylation site.|PS00004:CAMP_PHOSPHO_SITE cAMP- and cGMP-dependent protein kinase phosphorylation site.|PS00005:PKC_PHOSPHO_SITE Protein kinase C phosphorylation site.|PS00006:CK2_PHOSPHO_SITE Casein kinase II phosphorylation site.|PS00007:TYR_PHOSPHO_SITE Tyrosine kinase phosphorylation site.|PS00008:MYRISTYL N-myristoylation site.|PS00009:AMIDATION Amidation site.	864	-	-	-
contig08711	GO:0070849,GO:0043169,GO:0043234,GO:0044427,GO:0009850,GO:0031981,GO:0042623,GO:0010468,GO:0033554,GO:0044444,GO:0006270,GO:0004386,GO:0016310,GO:0006351,GO:0032559,GO:0043566	Q7ZXB1.1	MCM7B_XENLA RecName: Full=DNA replication licensing factor mcm7-B; AltName:	0	-	235-504:+1	PS00005:PKC_PHOSPHO_SITE Protein kinase C phosphorylation site.|PS00006:CK2_PHOSPHO_SITE Casein kinase II phosphorylation site.	2495	OG4_11727	0	1002
contig25102	-	XP_002162672.1	PREDICTED: similar to cAMP response element-binding protein 5	3e-08	-	280-513:+1	-	646	-	-	-
contig11024	GO:0030529,GO:0006396	XP_002413055.1	pre-mRNA-splicing factor 38A, putative [Ixodes scapularis]	7e-80	-	133-300:+1	PS00006:CK2_PHOSPHO_SITE Casein kinase II phosphorylation site.	1781	OG4_12190	1e-79	300
contig00719	-	-	-	-	-	476-649:+2	PS00005:PKC_PHOSPHO_SITE Protein kinase C phosphorylation site.|PS00006:CK2_PHOSPHO_SITE Casein kinase II phosphorylation site.|PS00008:MYRISTYL N-myristoylation site.	675	-	-	-
contig17403	GO:0005488,GO:0044464	XP_790954.2	PREDICTED: similar to KIAA0462 protein, partial [Strongylocentrotus	2e-46	-	107-337:+2	PS00004:CAMP_PHOSPHO_SITE cAMP- and cGMP-dependent protein kinase phosphorylation site.|PS00005:PKC_PHOSPHO_SITE Protein kinase C phosphorylation site.|PS00006:CK2_PHOSPHO_SITE Casein kinase II phosphorylation site.	1153	-	-	-
contig21381	-	-	-	-	-	367-540:+1	-	886	-	-	-
contig05702	-	-	-	-	-	1-183:+1	PS00001:ASN_GLYCOSYLATION N-glycosylation site.|PS00005:PKC_PHOSPHO_SITE Protein kinase C phosphorylation site.	303	-	-	-
contig01311	-	XP_002740798.1	PREDICTED: zonadhesin-like [Saccoglossus kowalevskii]	4e-10	-	116-640:+2	PS00004:CAMP_PHOSPHO_SITE cAMP- and cGMP-dependent protein kinase phosphorylation site.|PS00005:PKC_PHOSPHO_SITE Protein kinase C phosphorylation site.|PS00006:CK2_PHOSPHO_SITE Casein kinase II phosphorylation site.|PS00008:MYRISTYL N-myristoylation site.|PS00294:PRENYLATION Prenyl group binding site (CAAX box).	1168	-	-	-
contig03205	GO:0009987,GO:0031980,GO:0005515	NP_001032461.1	grpE protein homolog 1, mitochondrial [Danio rerio]	5e-49	par0_2614	1-723:+1	PS00001:ASN_GLYCOSYLATION N-glycosylation site.|PS00004:CAMP_PHOSPHO_SITE cAMP- and cGMP-dependent protein kinase phosphorylation site.|PS00005:PKC_PHOSPHO_SITE Protein kinase C phosphorylation site.|PS00006:CK2_PHOSPHO_SITE Casein kinase II phosphorylation site.|PS00008:MYRISTYL N-myristoylation site.|PS01071:GRPE grpE protein signature.	1983	OG4_10457	9e-50	200
contig07010	-	-	-	-	-	158-262:+2	PS00005:PKC_PHOSPHO_SITE Protein kinase C phosphorylation site.|PS00008:MYRISTYL N-myristoylation site.	263	-	-	-
contig16335	GO:0003676,GO:0044444,GO:0030529,GO:0006412,GO:0005198	P69090.2	RL18_OREMO RecName: Full=60S ribosomal protein L18	4e-81	-	854-1144:+2	PS00004:CAMP_PHOSPHO_SITE cAMP- and cGMP-dependent protein kinase phosphorylation site.|PS00005:PKC_PHOSPHO_SITE Protein kinase C phosphorylation site.	1235	OG4_10721	3e-80	300
contig00944	GO:0008092,GO:0016459,GO:0043292,GO:0017111,GO:0032559	AAB19994.1	myosin heavy chain=head region [Aequipecten irradians=scallops,	0	par0_2614	105-2348:+3	PS00001:ASN_GLYCOSYLATION N-glycosylation site.|PS00004:CAMP_PHOSPHO_SITE cAMP- and cGMP-dependent protein kinase phosphorylation site.|PS00005:PKC_PHOSPHO_SITE Protein kinase C phosphorylation site.|PS00006:CK2_PHOSPHO_SITE Casein kinase II phosphorylation site.|PS00008:MYRISTYL N-myristoylation site.|PS00009:AMIDATION Amidation site.|PS00017:ATP_GTP_A ATP/GTP-binding site motif A (P-loop).	2350	OG4_10033	0	921
contig21068	-	-	-	-	-	74-316:+2	PS00001:ASN_GLYCOSYLATION N-glycosylation site.|PS00006:CK2_PHOSPHO_SITE Casein kinase II phosphorylation site.|PS00008:MYRISTYL N-myristoylation site.	911	-	-	-
contig12716	-	-	-	-	-	2-565:+2	PS00001:ASN_GLYCOSYLATION N-glycosylation site.|PS00006:CK2_PHOSPHO_SITE Casein kinase II phosphorylation site.|PS00008:MYRISTYL N-myristoylation site.	1540	-	-	-
contig13330	-	XP_002599260.1	hypothetical protein BRAFLDRAFT_64392 [Branchiostoma floridae]	2e-06	-	905-997:+2	PS00005:PKC_PHOSPHO_SITE Protein kinase C phosphorylation site.	1474	-	-	-
contig26144	-	XP_001235373.1	PREDICTED: hypothetical protein [Gallus gallus]	6e-27	-	470-571:+2	PS00006:CK2_PHOSPHO_SITE Casein kinase II phosphorylation site.	571	OG4_19198	1e-27	124
contig00152	-	-	-	-	-	2-67:+2	PS00008:MYRISTYL N-myristoylation site.	439	-	-	-
contig06791	GO:0005488,GO:0044444	XP_001955720.1	GF18906 [Drosophila ananassae]	1e-35	-	-	-	510	-	-	-
contig17168	-	-	-	-	-	726-914:+3	PS00005:PKC_PHOSPHO_SITE Protein kinase C phosphorylation site.|PS00294:PRENYLATION Prenyl group binding site (CAAX box).	1173	-	-	-
contig00651	-	-	-	-	-	2-148:+2	PS00001:ASN_GLYCOSYLATION N-glycosylation site.|PS00004:CAMP_PHOSPHO_SITE cAMP- and cGMP-dependent protein kinase phosphorylation site.|PS00005:PKC_PHOSPHO_SITE Protein kinase C phosphorylation site.|PS00008:MYRISTYL N-myristoylation site.	236	-	-	-
contig07622	-	-	-	-	-	2-166:+2	PS00005:PKC_PHOSPHO_SITE Protein kinase C phosphorylation site.|PS00006:CK2_PHOSPHO_SITE Casein kinase II phosphorylation site.	498	-	-	-
contig02759	-	-	-	-	-	1-513:+1	PS00001:ASN_GLYCOSYLATION N-glycosylation site.|PS00005:PKC_PHOSPHO_SITE Protein kinase C phosphorylation site.|PS00006:CK2_PHOSPHO_SITE Casein kinase II phosphorylation site.|PS00008:MYRISTYL N-myristoylation site.	644	-	-	-
contig20886	-	-	-	-	-	681-791:+3	PS00001:ASN_GLYCOSYLATION N-glycosylation site.|PS00005:PKC_PHOSPHO_SITE Protein kinase C phosphorylation site.|PS00016:RGD Cell attachment sequence.	922	-	-	-
contig10247	-	XP_001375598.1	PREDICTED: similar to C1orf19 [Monodelphis domestica]	6e-13	par0_2614	213-749:+3	PS00001:ASN_GLYCOSYLATION N-glycosylation site.|PS00005:PKC_PHOSPHO_SITE Protein kinase C phosphorylation site.|PS00006:CK2_PHOSPHO_SITE Casein kinase II phosphorylation site.|PS00007:TYR_PHOSPHO_SITE Tyrosine kinase phosphorylation site.	1939	-	-	-
contig25788	-	-	-	-	-	1-84:+1	-	592	-	-	-
contig13490	-	ADB28039.1	transposase [Agrilus planipennis]	1e-12	-	986-1258:+2	PS00005:PKC_PHOSPHO_SITE Protein kinase C phosphorylation site.|PS00006:CK2_PHOSPHO_SITE Casein kinase II phosphorylation site.|PS00007:TYR_PHOSPHO_SITE Tyrosine kinase phosphorylation site.	1459	-	-	-
contig26623	-	-	-	-	-	1-75:+1	PS00001:ASN_GLYCOSYLATION N-glycosylation site.|PS00004:CAMP_PHOSPHO_SITE cAMP- and cGMP-dependent protein kinase phosphorylation site.|PS00005:PKC_PHOSPHO_SITE Protein kinase C phosphorylation site.	525	-	-	-
contig11298	-	-	-	-	-	1209-1361:+3	PS00005:PKC_PHOSPHO_SITE Protein kinase C phosphorylation site.|PS00008:MYRISTYL N-myristoylation site.	1737	-	-	-
contig14197	-	-	-	-	-	1050-1208:+3	-	1398	-	-	-
contig04654	GO:0032501,GO:0009653	XP_002735034.1	PREDICTED: slit homolog 3-like [Saccoglossus kowalevskii]	3e-18	-	3-80:+3	PS00001:ASN_GLYCOSYLATION N-glycosylation site.|PS00006:CK2_PHOSPHO_SITE Casein kinase II phosphorylation site.	874	-	-	-
contig20982	-	XP_002402026.1	transmembrane domains-containing protein [Ixodes scapularis]	3e-29	-	20-913:+2	PS00001:ASN_GLYCOSYLATION N-glycosylation site.|PS00005:PKC_PHOSPHO_SITE Protein kinase C phosphorylation site.|PS00006:CK2_PHOSPHO_SITE Casein kinase II phosphorylation site.|PS00008:MYRISTYL N-myristoylation site.	914	-	-	-
contig11148	GO:0006818,GO:0016471,GO:0015662,GO:0008324,GO:0016740	XP_001967516.1	GF20699 [Drosophila ananassae]	2e-66	par63_2	492-653:+3	PS00005:PKC_PHOSPHO_SITE Protein kinase C phosphorylation site.|PS00006:CK2_PHOSPHO_SITE Casein kinase II phosphorylation site.	1763	OG4_10462	4e-65	251
contig07758	-	-	-	-	-	2-70:+2	-	72	-	-	-
contig08146	-	XP_002600165.1	hypothetical protein BRAFLDRAFT_66673 [Branchiostoma floridae]	1e-12	-	2501-2767:+2	PS00001:ASN_GLYCOSYLATION N-glycosylation site.|PS00005:PKC_PHOSPHO_SITE Protein kinase C phosphorylation site.|PS00006:CK2_PHOSPHO_SITE Casein kinase II phosphorylation site.	3014	-	-	-
contig18425	-	-	-	-	-	2-88:+2	-	1089	-	-	-
contig12083	GO:0008156,GO:0006974,GO:0000166,GO:0046983,GO:0000776,GO:0006396,GO:0051726,GO:0003774,GO:0009628,GO:0000070,GO:0000228,GO:0008278	XP_002735243.1	PREDICTED: structural maintenance of chromosomes 1A-like	e-136	-	948-1043:+3	PS00001:ASN_GLYCOSYLATION N-glycosylation site.|PS00005:PKC_PHOSPHO_SITE Protein kinase C phosphorylation site.	1616	OG4_11017	5e-130	466
contig19648	-	-	-	-	-	499-684:+1	PS00001:ASN_GLYCOSYLATION N-glycosylation site.	995	-	-	-
contig15770	-	-	-	-	-	174-548:+3	PS00004:CAMP_PHOSPHO_SITE cAMP- and cGMP-dependent protein kinase phosphorylation site.|PS00005:PKC_PHOSPHO_SITE Protein kinase C phosphorylation site.|PS00006:CK2_PHOSPHO_SITE Casein kinase II phosphorylation site.|PS00008:MYRISTYL N-myristoylation site.|PS00009:AMIDATION Amidation site.	1274	-	-	-
contig24811	-	AAD19348.1	reverse transcriptase-like protein [Takifugu rubripes]	7e-35	par0_2614	1-114:+1	PS00001:ASN_GLYCOSYLATION N-glycosylation site.|PS00004:CAMP_PHOSPHO_SITE cAMP- and cGMP-dependent protein kinase phosphorylation site.|PS00005:PKC_PHOSPHO_SITE Protein kinase C phosphorylation site.	665	-	-	-
contig06922	-	-	-	-	-	55-285:+1	PS00001:ASN_GLYCOSYLATION N-glycosylation site.|PS00004:CAMP_PHOSPHO_SITE cAMP- and cGMP-dependent protein kinase phosphorylation site.|PS00005:PKC_PHOSPHO_SITE Protein kinase C phosphorylation site.|PS00008:MYRISTYL N-myristoylation site.	287	-	-	-
contig12842	-	-	-	-	-	78-194:+3	-	1526	-	-	-
contig08031	-	XP_002589540.1	hypothetical protein BRAFLDRAFT_97038 [Branchiostoma floridae]	4e-20	par0_2614	2258-2482:+2	PS00001:ASN_GLYCOSYLATION N-glycosylation site.|PS00005:PKC_PHOSPHO_SITE Protein kinase C phosphorylation site.|PS00008:MYRISTYL N-myristoylation site.|PS00342:MICROBODIES_CTER Microbodies C-terminal targeting signal.	3242	-	-	-
contig03682	-	-	-	-	-	1-87:+1	-	254	-	-	-
contig20585	-	-	-	-	-	3-161:+3	PS00001:ASN_GLYCOSYLATION N-glycosylation site.|PS00005:PKC_PHOSPHO_SITE Protein kinase C phosphorylation site.|PS00006:CK2_PHOSPHO_SITE Casein kinase II phosphorylation site.|PS00008:MYRISTYL N-myristoylation site.	938	-	-	-
contig15530	-	-	-	-	-	12-1289:+3	PS00001:ASN_GLYCOSYLATION N-glycosylation site.|PS00004:CAMP_PHOSPHO_SITE cAMP- and cGMP-dependent protein kinase phosphorylation site.|PS00005:PKC_PHOSPHO_SITE Protein kinase C phosphorylation site.|PS00006:CK2_PHOSPHO_SITE Casein kinase II phosphorylation site.|PS00008:MYRISTYL N-myristoylation site.|PS00009:AMIDATION Amidation site.|PS00016:RGD Cell attachment sequence.	1290	-	-	-
contig02216	-	-	-	-	-	-	-	225	-	-	-
contig09311	GO:0030695,GO:0043234,GO:0032055,GO:0008135,GO:0005515	XP_001624984.1	predicted protein [Nematostella vectensis]	4e-96	par0_2614	894-1106:+3	PS00005:PKC_PHOSPHO_SITE Protein kinase C phosphorylation site.	2207	OG4_11467	7e-97	357
contig15688	-	XP_002607276.1	hypothetical protein BRAFLDRAFT_88224 [Branchiostoma floridae]	4e-41	par18_26	1114-1203:+1	PS00008:MYRISTYL N-myristoylation site.	1277	-	-	-
contig16168	-	-	-	-	-	50-175:+2	PS00005:PKC_PHOSPHO_SITE Protein kinase C phosphorylation site.|PS00006:CK2_PHOSPHO_SITE Casein kinase II phosphorylation site.	1242	-	-	-
contig22605	-	-	-	-	-	2-64:+2	PS00008:MYRISTYL N-myristoylation site.	809	-	-	-
contig26884	GO:0043231	XP_002602054.1	hypothetical protein BRAFLDRAFT_228260 [Branchiostoma floridae]	3e-20	par0_2614	327-488:+3	-	490	OG4_18400	1e-19	97.1
contig04630	-	XP_002112373.1	hypothetical protein TRIADDRAFT_56318 [Trichoplax adhaerens]	2e-53	-	463-618:+1	PS00004:CAMP_PHOSPHO_SITE cAMP- and cGMP-dependent protein kinase phosphorylation site.|PS00008:MYRISTYL N-myristoylation site.	997	-	-	-
contig18112	-	-	-	-	-	2-199:+2	PS00004:CAMP_PHOSPHO_SITE cAMP- and cGMP-dependent protein kinase phosphorylation site.|PS00008:MYRISTYL N-myristoylation site.|PS00009:AMIDATION Amidation site.|PS00028:ZINC_FINGER_C2H2_1 Zinc finger C2H2 type domain signature.	1105	-	-	-
contig03214	-	XP_002604400.1	hypothetical protein BRAFLDRAFT_220425 [Branchiostoma floridae]	e-127	par0_2614	339-497:+3	PS00005:PKC_PHOSPHO_SITE Protein kinase C phosphorylation site.|PS00006:CK2_PHOSPHO_SITE Casein kinase II phosphorylation site.	2496	-	-	-
contig03362	GO:0009057,GO:0043073,GO:0019538,GO:0033554,GO:0005838,GO:0070011,GO:0017111,GO:0032559,GO:0009850	XP_001945593.1	PREDICTED: similar to 26S protease regulatory subunit 6B	e-102	par0_2614	14-628:+2	PS00001:ASN_GLYCOSYLATION N-glycosylation site.|PS00005:PKC_PHOSPHO_SITE Protein kinase C phosphorylation site.|PS00006:CK2_PHOSPHO_SITE Casein kinase II phosphorylation site.|PS00007:TYR_PHOSPHO_SITE Tyrosine kinase phosphorylation site.|PS00008:MYRISTYL N-myristoylation site.|PS00674:AAA AAA-protein family signature.	1817	OG4_11366	1e-102	375
contig15541	-	XP_002594638.1	hypothetical protein BRAFLDRAFT_264495 [Branchiostoma floridae]	7e-54	-	-	-	1291	-	-	-
contig15320	-	-	-	-	-	416-673:+2	PS00004:CAMP_PHOSPHO_SITE cAMP- and cGMP-dependent protein kinase phosphorylation site.|PS00006:CK2_PHOSPHO_SITE Casein kinase II phosphorylation site.	1312	-	-	-
contig13412	GO:0005515,GO:0023060,GO:0044424	CAG05973.1	unnamed protein product [Tetraodon nigroviridis]	4e-09	-	132-263:+3	PS00006:CK2_PHOSPHO_SITE Casein kinase II phosphorylation site.	1468	-	-	-
contig04458	-	-	-	-	-	480-593:+3	PS00006:CK2_PHOSPHO_SITE Casein kinase II phosphorylation site.|PS00008:MYRISTYL N-myristoylation site.	701	-	-	-
contig09534	-	XP_002587331.1	hypothetical protein BRAFLDRAFT_285011 [Branchiostoma floridae]	e-120	par70_3	526-801:+1	PS00001:ASN_GLYCOSYLATION N-glycosylation site.|PS00005:PKC_PHOSPHO_SITE Protein kinase C phosphorylation site.|PS00006:CK2_PHOSPHO_SITE Casein kinase II phosphorylation site.|PS00008:MYRISTYL N-myristoylation site.	2134	-	-	-
contig07454	-	-	-	-	-	-	-	54	-	-	-
contig02010	-	-	-	-	-	3-89:+3	PS00001:ASN_GLYCOSYLATION N-glycosylation site.|PS00009:AMIDATION Amidation site.	595	-	-	-
contig05272	-	-	-	-	-	230-445:+2	PS00001:ASN_GLYCOSYLATION N-glycosylation site.|PS00005:PKC_PHOSPHO_SITE Protein kinase C phosphorylation site.|PS00008:MYRISTYL N-myristoylation site.	528	-	-	-
contig06550	-	XP_002585885.1	hypothetical protein BRAFLDRAFT_256706 [Branchiostoma floridae]	2e-18	-	2-568:+2	PS00001:ASN_GLYCOSYLATION N-glycosylation site.|PS00008:MYRISTYL N-myristoylation site.|PS00029:LEUCINE_ZIPPER Leucine zipper pattern.	569	-	-	-
contig00096	-	-	-	-	-	492-611:+3	PS00005:PKC_PHOSPHO_SITE Protein kinase C phosphorylation site.|PS00006:CK2_PHOSPHO_SITE Casein kinase II phosphorylation site.	712	-	-	-
contig06956	-	-	-	-	-	1-102:+1	PS00001:ASN_GLYCOSYLATION N-glycosylation site.|PS00294:PRENYLATION Prenyl group binding site (CAAX box).	370	-	-	-
contig02608	-	-	-	-	-	-	-	20	-	-	-
contig01367	-	-	-	-	-	2-100:+2	-	100	-	-	-
contig06136	-	XP_002588415.1	hypothetical protein BRAFLDRAFT_198833 [Branchiostoma floridae]	3e-44	par0_2614	1-138:+1	-	880	-	-	-
contig01997	-	-	-	-	-	-	-	581	-	-	-
contig00379	-	-	-	-	-	3-89:+3	PS00001:ASN_GLYCOSYLATION N-glycosylation site.|PS00005:PKC_PHOSPHO_SITE Protein kinase C phosphorylation site.	353	-	-	-
contig22992	-	XP_002154330.1	PREDICTED: similar to predicted protein, partial [Hydra	3e-34	par74_6	437-643:+2	PS00005:PKC_PHOSPHO_SITE Protein kinase C phosphorylation site.	772	-	-	-
contig17400	GO:0007265,GO:0043231,GO:0022409,GO:0023060,GO:0005088,GO:0005515,GO:0033036,GO:0042127,GO:0005871,GO:0065003	XP_002731544.1	PREDICTED: kinesin II-accessory 115 kDa polypeptide-like	e-105	-	800-931:+2	PS00008:MYRISTYL N-myristoylation site.	1151	OG4_15272	4e-100	367
contig11124	-	CAD55801.1	innexin 1 [Hirudo medicinalis]	5e-57	par0_2614	1-168:+1	PS00001:ASN_GLYCOSYLATION N-glycosylation site.|PS00005:PKC_PHOSPHO_SITE Protein kinase C phosphorylation site.|PS00006:CK2_PHOSPHO_SITE Casein kinase II phosphorylation site.|PS00007:TYR_PHOSPHO_SITE Tyrosine kinase phosphorylation site.|PS00008:MYRISTYL N-myristoylation site.	1760	-	-	-
contig19159	GO:0005488,GO:0003824	XP_002913574.1	PREDICTED: ribonuclease P protein subunit p14-like [Ailuropoda	1e-09	par0_2614	188-313:+2	PS00005:PKC_PHOSPHO_SITE Protein kinase C phosphorylation site.|PS00008:MYRISTYL N-myristoylation site.	1039	-	-	-
contig06698	-	-	-	-	-	1-189:+1	PS00005:PKC_PHOSPHO_SITE Protein kinase C phosphorylation site.|PS00006:CK2_PHOSPHO_SITE Casein kinase II phosphorylation site.|PS00008:MYRISTYL N-myristoylation site.	242	-	-	-
contig22920	-	XP_002191145.1	PREDICTED: similar to armadillo repeat containing 3 [Taeniopygia	3e-15	par76_3	492-785:+3	PS00005:PKC_PHOSPHO_SITE Protein kinase C phosphorylation site.|PS00006:CK2_PHOSPHO_SITE Casein kinase II phosphorylation site.|PS00029:LEUCINE_ZIPPER Leucine zipper pattern.	785	-	-	-
contig02839	-	XP_001745349.1	hypothetical protein [Monosiga brevicollis MX1]	1e-06	-	195-434:+3	PS00001:ASN_GLYCOSYLATION N-glycosylation site.|PS00004:CAMP_PHOSPHO_SITE cAMP- and cGMP-dependent protein kinase phosphorylation site.|PS00005:PKC_PHOSPHO_SITE Protein kinase C phosphorylation site.|PS00006:CK2_PHOSPHO_SITE Casein kinase II phosphorylation site.|PS00008:MYRISTYL N-myristoylation site.	474	OG4_11561	2e-07	56.6
contig17844	-	-	-	-	-	531-644:+3	PS00001:ASN_GLYCOSYLATION N-glycosylation site.|PS00006:CK2_PHOSPHO_SITE Casein kinase II phosphorylation site.	1121	-	-	-
contig00234	-	-	-	-	-	1-72:+1	PS00008:MYRISTYL N-myristoylation site.	143	-	-	-
contig16512	-	-	-	-	-	732-875:+3	PS00001:ASN_GLYCOSYLATION N-glycosylation site.|PS00005:PKC_PHOSPHO_SITE Protein kinase C phosphorylation site.	1220	-	-	-
contig00985	GO:0016787	XP_002415806.1	ABC transporter, putative [Ixodes scapularis]	6e-47	par78_2	266-1414:+2	PS00001:ASN_GLYCOSYLATION N-glycosylation site.|PS00005:PKC_PHOSPHO_SITE Protein kinase C phosphorylation site.|PS00006:CK2_PHOSPHO_SITE Casein kinase II phosphorylation site.|PS00008:MYRISTYL N-myristoylation site.	1560	-	-	-
contig21266	-	-	-	-	-	673-783:+1	-	897	-	-	-
contig26413	-	-	-	-	-	455-547:+2	-	547	-	-	-
contig23807	-	-	-	-	-	246-362:+3	PS00001:ASN_GLYCOSYLATION N-glycosylation site.	734	-	-	-
contig08684	GO:0017111,GO:0008213,GO:0006915,GO:0022402,GO:0032446,GO:0000956,GO:0008079,GO:0010467,GO:0044464	NP_001129149.1	eukaryotic peptide chain release factor GTP-binding subunit ERF3A	0	-	1532-1741:+2	PS00006:CK2_PHOSPHO_SITE Casein kinase II phosphorylation site.|PS00008:MYRISTYL N-myristoylation site.	2511	OG4_11269	0	665
contig15060	-	-	-	-	-	716-811:+2	PS00001:ASN_GLYCOSYLATION N-glycosylation site.|PS00005:PKC_PHOSPHO_SITE Protein kinase C phosphorylation site.	1330	-	-	-
contig04273	-	XP_002740936.1	PREDICTED: mab-21-like protein 2-like [Saccoglossus kowalevskii]	3e-29	-	430-705:+1	PS00001:ASN_GLYCOSYLATION N-glycosylation site.|PS00004:CAMP_PHOSPHO_SITE cAMP- and cGMP-dependent protein kinase phosphorylation site.|PS00005:PKC_PHOSPHO_SITE Protein kinase C phosphorylation site.|PS00006:CK2_PHOSPHO_SITE Casein kinase II phosphorylation site.	904	-	-	-
contig00743	-	YP_001323796.1	periplasmic copper-binding [Methanococcus vannielii SB]	1e-08	par82_3	1-183:+1	PS00001:ASN_GLYCOSYLATION N-glycosylation site.|PS00005:PKC_PHOSPHO_SITE Protein kinase C phosphorylation site.	183	-	-	-
contig01244	-	XP_395577.3	PREDICTED: similar to Dodeca-satellite-binding protein 1 CG5170-PC,	1e-45	par0_2614	662-922:+2	PS00005:PKC_PHOSPHO_SITE Protein kinase C phosphorylation site.|PS00006:CK2_PHOSPHO_SITE Casein kinase II phosphorylation site.	4426	-	-	-
contig19056	-	-	-	-	-	839-946:+2	-	1047	-	-	-
contig01058	-	-	-	-	-	3-146:+3	-	306	-	-	-
contig13174	-	-	-	-	-	241-363:+1	PS00005:PKC_PHOSPHO_SITE Protein kinase C phosphorylation site.	1489	-	-	-
contig18752	-	-	-	-	-	2-271:+2	PS00006:CK2_PHOSPHO_SITE Casein kinase II phosphorylation site.|PS00008:MYRISTYL N-myristoylation site.	1063	-	-	-
contig11706	GO:0006412,GO:0030529	ACY69918.1	60S acidic ribosomal protein P2 [Cimex lectularius]	5e-15	-	1320-1535:+3	PS00006:CK2_PHOSPHO_SITE Casein kinase II phosphorylation site.|PS00008:MYRISTYL N-myristoylation site.	1676	OG4_10308	1e-14	84
contig18221	-	-	-	-	-	393-707:+3	PS00006:CK2_PHOSPHO_SITE Casein kinase II phosphorylation site.|PS00029:LEUCINE_ZIPPER Leucine zipper pattern.	1098	-	-	-
contig21028	-	ADF18552.1	endonuclease-reverse transcriptase [Bombyx mori]	2e-44	par0_2614	184-516:+1	PS00005:PKC_PHOSPHO_SITE Protein kinase C phosphorylation site.|PS00006:CK2_PHOSPHO_SITE Casein kinase II phosphorylation site.|PS00008:MYRISTYL N-myristoylation site.	913	-	-	-
contig04910	-	-	-	-	-	1-177:+1	PS00008:MYRISTYL N-myristoylation site.	649	-	-	-
contig03375	-	ABU89802.1	nuclear receptor subfamily 1 ABC [Mytilus galloprovincialis]	3e-11	par83_8	774-932:+3	-	1105	-	-	-
contig13668	GO:0030099,GO:0006259,GO:0016889	Q75WF2.1	DNA2_ACAPL RecName: Full=Plancitoxin-1; AltName: Full=Plancitoxin I;	3e-73	-	1139-1255:+2	PS00005:PKC_PHOSPHO_SITE Protein kinase C phosphorylation site.	1444	-	-	-
contig11587	-	-	-	-	-	2-70:+2	PS00005:PKC_PHOSPHO_SITE Protein kinase C phosphorylation site.	1690	-	-	-
contig07442	GO:0008641,GO:0032446,GO:0000166,GO:0044424	XP_789316.1	PREDICTED: hypothetical protein, partial [Strongylocentrotus	4e-46	par0_2614	297-449:+3	PS00005:PKC_PHOSPHO_SITE Protein kinase C phosphorylation site.	552	OG4_13516	4e-46	185
contig15128	-	-	-	-	-	993-1325:+3	PS00001:ASN_GLYCOSYLATION N-glycosylation site.|PS00004:CAMP_PHOSPHO_SITE cAMP- and cGMP-dependent protein kinase phosphorylation site.|PS00006:CK2_PHOSPHO_SITE Casein kinase II phosphorylation site.|PS00008:MYRISTYL N-myristoylation site.	1325	-	-	-
contig25729	-	XP_002731493.1	PREDICTED: Glutathione S-Transferase family member (gst-11)-like	3e-21	par0_2614	-	-	605	-	-	-
contig15205	-	XP_001650632.1	receptor tyrosine phosphatase type r2a [Aedes aegypti]	3e-08	par0_2614	311-655:+2	PS00005:PKC_PHOSPHO_SITE Protein kinase C phosphorylation site.|PS00006:CK2_PHOSPHO_SITE Casein kinase II phosphorylation site.	1317	-	-	-
contig01294	-	-	-	-	-	297-386:+3	PS00005:PKC_PHOSPHO_SITE Protein kinase C phosphorylation site.|PS00342:MICROBODIES_CTER Microbodies C-terminal targeting signal.	386	-	-	-
contig18715	-	-	-	-	-	356-544:+2	PS00001:ASN_GLYCOSYLATION N-glycosylation site.	1068	-	-	-
contig24820	-	YP_001660633.1	FdxN element excision controlling factor protein like [Microcystis	9e-11	-	407-526:+2	PS00001:ASN_GLYCOSYLATION N-glycosylation site.|PS00006:CK2_PHOSPHO_SITE Casein kinase II phosphorylation site.|PS00007:TYR_PHOSPHO_SITE Tyrosine kinase phosphorylation site.	666	-	-	-
contig22449	-	-	-	-	-	673-810:+1	PS00005:PKC_PHOSPHO_SITE Protein kinase C phosphorylation site.	819	-	-	-
contig08541	-	XP_001464917.1	hypothetical protein [Leishmania infantum JPCM5]	2e-08	-	1553-1918:+2	PS00005:PKC_PHOSPHO_SITE Protein kinase C phosphorylation site.	2600	-	-	-
contig11420	-	XP_002731208.1	PREDICTED: myb-binding protein 1A-like [Saccoglossus kowalevskii]	6e-07	-	985-1200:+1	PS00005:PKC_PHOSPHO_SITE Protein kinase C phosphorylation site.|PS00006:CK2_PHOSPHO_SITE Casein kinase II phosphorylation site.	1715	-	-	-
contig11732	-	-	-	-	-	635-1159:+2	PS00005:PKC_PHOSPHO_SITE Protein kinase C phosphorylation site.|PS00652:TNFR_NGFR_1 TNFR/NGFR family cysteine-rich region signature.	1663	-	-	-
contig17044	-	-	-	-	-	1026-1142:+3	PS00005:PKC_PHOSPHO_SITE Protein kinase C phosphorylation site.	1183	-	-	-
contig11332	-	CAF95872.1	unnamed protein product [Tetraodon nigroviridis]	5e-83	par0_2614	672-797:+3	-	1730	-	-	-
contig05191	-	-	-	-	-	2-754:+2	PS00004:CAMP_PHOSPHO_SITE cAMP- and cGMP-dependent protein kinase phosphorylation site.|PS00005:PKC_PHOSPHO_SITE Protein kinase C phosphorylation site.|PS00006:CK2_PHOSPHO_SITE Casein kinase II phosphorylation site.	755	-	-	-
contig17621	GO:0043231,GO:0043234,GO:0006357,GO:0021510,GO:0007626,GO:0003677,GO:0048468,GO:0007386,GO:0050877	NP_001158431.1	Pbx homeobox protein [Saccoglossus kowalevskii]	e-122	par0_2614	95-1138:+2	PS00001:ASN_GLYCOSYLATION N-glycosylation site.|PS00004:CAMP_PHOSPHO_SITE cAMP- and cGMP-dependent protein kinase phosphorylation site.|PS00005:PKC_PHOSPHO_SITE Protein kinase C phosphorylation site.|PS00006:CK2_PHOSPHO_SITE Casein kinase II phosphorylation site.|PS00007:TYR_PHOSPHO_SITE Tyrosine kinase phosphorylation site.|PS00008:MYRISTYL N-myristoylation site.|PS00027:HOMEOBOX_1 'Homeobox' do…	1138	OG4_13298	3e-122	440
contig10312	GO:0016702,GO:0006570	XP_002190392.1	PREDICTED: hypothetical protein [Taeniopygia guttata]	e-147	-	1018-1200:+1	PS00006:CK2_PHOSPHO_SITE Casein kinase II phosphorylation site.|PS00008:MYRISTYL N-myristoylation site.	1926	OG4_12984	1e-147	525
contig24435	-	-	-	-	-	-	-	690	-	-	-
contig26898	-	-	-	-	-	3-113:+3	PS00001:ASN_GLYCOSYLATION N-glycosylation site.|PS00005:PKC_PHOSPHO_SITE Protein kinase C phosphorylation site.	484	-	-	-
contig10024	-	XP_712591.1	flocculin-like protein [Candida albicans SC5314]	4e-06	-	1171-1344:+1	PS00006:CK2_PHOSPHO_SITE Casein kinase II phosphorylation site.	1994	-	-	-
contig13525	GO:0048812,GO:0048513,GO:0048667,GO:0005856,GO:0065007,GO:0005488	BAE93514.1	regeneration-upregulated protein 2 [Enchytraeus japonensis]	3e-21	-	22-1455:+1	PS00001:ASN_GLYCOSYLATION N-glycosylation site.|PS00004:CAMP_PHOSPHO_SITE cAMP- and cGMP-dependent protein kinase phosphorylation site.|PS00005:PKC_PHOSPHO_SITE Protein kinase C phosphorylation site.|PS00006:CK2_PHOSPHO_SITE Casein kinase II phosphorylation site.|PS00008:MYRISTYL N-myristoylation site.	1457	-	-	-
contig14743	GO:0008380,GO:0044428,GO:0006397	XP_002164038.1	PREDICTED: similar to predicted protein [Hydra magnipapillata]	9e-21	-	1094-1276:+2	PS00006:CK2_PHOSPHO_SITE Casein kinase II phosphorylation site.	1354	-	-	-
contig08470	-	XP_001623213.1	predicted protein [Nematostella vectensis]	7e-12	par0_2614	1306-1650:+1	PS00005:PKC_PHOSPHO_SITE Protein kinase C phosphorylation site.	2663	-	-	-
contig09514	-	XP_975464.2	PREDICTED: similar to f-spondin [Tribolium castaneum]	e-111	-	239-502:+2	PS00001:ASN_GLYCOSYLATION N-glycosylation site.|PS00004:CAMP_PHOSPHO_SITE cAMP- and cGMP-dependent protein kinase phosphorylation site.|PS00005:PKC_PHOSPHO_SITE Protein kinase C phosphorylation site.|PS00007:TYR_PHOSPHO_SITE Tyrosine kinase phosphorylation site.	2139	-	-	-
contig25251	-	-	-	-	-	350-571:+2	PS00001:ASN_GLYCOSYLATION N-glycosylation site.|PS00005:PKC_PHOSPHO_SITE Protein kinase C phosphorylation site.|PS00008:MYRISTYL N-myristoylation site.	639	-	-	-
contig18670	-	-	-	-	-	432-632:+3	PS00004:CAMP_PHOSPHO_SITE cAMP- and cGMP-dependent protein kinase phosphorylation site.|PS00005:PKC_PHOSPHO_SITE Protein kinase C phosphorylation site.|PS00006:CK2_PHOSPHO_SITE Casein kinase II phosphorylation site.	1072	-	-	-
contig03505	GO:0005488,GO:0030286,GO:0003407,GO:0008105,GO:0045165,GO:0009653,GO:0051649	XP_002936330.1	PREDICTED: dynactin subunit 1 [Xenopus (Silurana) tropicalis]	7e-27	-	3-161:+3	PS00006:CK2_PHOSPHO_SITE Casein kinase II phosphorylation site.	456	-	-	-
contig16908	-	XP_785635.2	PREDICTED: hypothetical protein [Strongylocentrotus purpuratus]	6e-26	par7_2	523-720:+1	PS00005:PKC_PHOSPHO_SITE Protein kinase C phosphorylation site.|PS00006:CK2_PHOSPHO_SITE Casein kinase II phosphorylation site.	1193	OG4_14659	5e-21	104
contig24784	-	XP_002918218.1	PREDICTED: EF-hand calcium-binding domain-containing protein 2-like	3e-39	-	36-521:+3	PS00001:ASN_GLYCOSYLATION N-glycosylation site.|PS00006:CK2_PHOSPHO_SITE Casein kinase II phosphorylation site.|PS00008:MYRISTYL N-myristoylation site.	667	-	-	-
contig04122	-	-	-	-	-	54-200:+3	PS00006:CK2_PHOSPHO_SITE Casein kinase II phosphorylation site.	200	-	-	-
contig17022	-	-	-	-	-	37-396:+1	PS00001:ASN_GLYCOSYLATION N-glycosylation site.|PS00005:PKC_PHOSPHO_SITE Protein kinase C phosphorylation site.|PS00006:CK2_PHOSPHO_SITE Casein kinase II phosphorylation site.	1183	-	-	-
contig02986	GO:0007179,GO:0016571,GO:0006915,GO:0006357,GO:0010557,GO:0048562,GO:0048534,GO:0034399,GO:0043392,GO:0022402,GO:0043409,GO:0045596,GO:0010952,GO:0009416,GO:0001932,GO:0032155,GO:0045597,GO:0001649,GO:0042127,GO:0010212,GO:0005515,GO:0051348,GO:0000267,GO:0048609,GO:0033554,GO:0034708,GO:0000217,GO:0045926,GO:0000079,GO:0044444,GO:0044427,GO:0016279	CAF93002.1	unnamed protein product [Tetraodon nigroviridis]	6e-32	par0_2614	175-654:+1	PS00005:PKC_PHOSPHO_SITE Protein kinase C phosphorylation site.|PS00006:CK2_PHOSPHO_SITE Casein kinase II phosphorylation site.	1661	-	-	-
contig16892	-	-	-	-	-	1-180:+1	PS00001:ASN_GLYCOSYLATION N-glycosylation site.|PS00008:MYRISTYL N-myristoylation site.	1193	-	-	-
contig25129	-	-	-	-	-	296-397:+2	-	645	-	-	-
contig01494	-	-	-	-	-	113-331:+2	PS00005:PKC_PHOSPHO_SITE Protein kinase C phosphorylation site.	332	-	-	-
contig20842	-	ZP_06552244.1	restriction endonuclease family protein [Klebsiella sp. 1_1_55]	8e-77	-	27-482:+3	PS00005:PKC_PHOSPHO_SITE Protein kinase C phosphorylation site.|PS00006:CK2_PHOSPHO_SITE Casein kinase II phosphorylation site.|PS00008:MYRISTYL N-myristoylation site.	924	-	-	-
contig01478	GO:0005737	XP_002738339.1	PREDICTED: titin, putative-like, partial [Saccoglossus kowalevskii]	2e-16	-	1-258:+1	PS00005:PKC_PHOSPHO_SITE Protein kinase C phosphorylation site.|PS00006:CK2_PHOSPHO_SITE Casein kinase II phosphorylation site.|PS00008:MYRISTYL N-myristoylation site.	288	-	-	-
contig11327	GO:0005488	XP_420505.1	PREDICTED: similar to MGC83482 protein [Gallus gallus]	1e-71	-	775-987:+1	PS00005:PKC_PHOSPHO_SITE Protein kinase C phosphorylation site.|PS00006:CK2_PHOSPHO_SITE Casein kinase II phosphorylation site.	1731	-	-	-
contig16278	-	-	-	-	-	884-976:+2	PS00005:PKC_PHOSPHO_SITE Protein kinase C phosphorylation site.|PS00006:CK2_PHOSPHO_SITE Casein kinase II phosphorylation site.|PS00007:TYR_PHOSPHO_SITE Tyrosine kinase phosphorylation site.	1239	-	-	-
contig20911	GO:0009987,GO:0048856,GO:0032501,GO:0016043,GO:0016020	XP_002037260.1	GM12830 [Drosophila sechellia]	1e-15	-	112-264:+1	PS00001:ASN_GLYCOSYLATION N-glycosylation site.|PS00005:PKC_PHOSPHO_SITE Protein kinase C phosphorylation site.	920	-	-	-
contig05728	-	-	-	-	-	414-551:+3	PS00008:MYRISTYL N-myristoylation site.	552	-	-	-
contig26255	-	XP_001641035.1	predicted protein [Nematostella vectensis]	2e-06	-	146-292:+2	PS00687:ALDEHYDE_DEHYDR_GLU Aldehyde dehydrogenases glutamic acid active site.	561	-	-	-
contig16889	-	XP_002741531.1	PREDICTED: arginine vasopressin receptor 1A-like [Saccoglossus	1e-31	-	214-714:+1	PS00001:ASN_GLYCOSYLATION N-glycosylation site.|PS00004:CAMP_PHOSPHO_SITE cAMP- and cGMP-dependent protein kinase phosphorylation site.|PS00005:PKC_PHOSPHO_SITE Protein kinase C phosphorylation site.|PS00006:CK2_PHOSPHO_SITE Casein kinase II phosphorylation site.|PS00007:TYR_PHOSPHO_SITE Tyrosine kinase phosphorylation site.|PS00008:MYRISTYL N-myristoylation site.	1195	-	-	-
contig06798	-	XP_001620448.1	hypothetical protein NEMVEDRAFT_v1g223105 [Nematostella vectensis]	7e-06	-	-	-	462	-	-	-
contig03645	-	-	-	-	-	-	-	128	-	-	-
contig12223	-	-	-	-	-	1067-1276:+2	PS00005:PKC_PHOSPHO_SITE Protein kinase C phosphorylation site.|PS00006:CK2_PHOSPHO_SITE Casein kinase II phosphorylation site.	1597	-	-	-
contig01147	-	ADF18552.1	endonuclease-reverse transcriptase [Bombyx mori]	3e-06	par0_2614	310-510:+1	PS00005:PKC_PHOSPHO_SITE Protein kinase C phosphorylation site.|PS00006:CK2_PHOSPHO_SITE Casein kinase II phosphorylation site.	510	-	-	-
contig23425	GO:0042552	XP_002733569.1	PREDICTED: latrophilin 3-like [Saccoglossus kowalevskii]	9e-08	-	487-756:+1	PS00005:PKC_PHOSPHO_SITE Protein kinase C phosphorylation site.|PS00008:MYRISTYL N-myristoylation site.	757	-	-	-
contig15153	-	EFA11995.1	hypothetical protein TcasGA2_TC005145 [Tribolium castaneum]	7e-21	-	67-330:+1	PS00001:ASN_GLYCOSYLATION N-glycosylation site.|PS00005:PKC_PHOSPHO_SITE Protein kinase C phosphorylation site.	1321	-	-	-
contig19195	-	-	-	-	-	685-840:+1	PS00001:ASN_GLYCOSYLATION N-glycosylation site.|PS00005:PKC_PHOSPHO_SITE Protein kinase C phosphorylation site.	1031	-	-	-
contig06064	-	CAJ85664.2	p53-like protein [Crassostrea gigas]	9e-17	-	3-101:+3	PS00005:PKC_PHOSPHO_SITE Protein kinase C phosphorylation site.	169	OG4_16465	7e-15	80.9
contig11497	-	XP_002608379.1	hypothetical protein BRAFLDRAFT_126239 [Branchiostoma floridae]	3e-19	par99_2	1327-1632:+1	PS00005:PKC_PHOSPHO_SITE Protein kinase C phosphorylation site.|PS00006:CK2_PHOSPHO_SITE Casein kinase II phosphorylation site.|PS00007:TYR_PHOSPHO_SITE Tyrosine kinase phosphorylation site.|PS00008:MYRISTYL N-myristoylation site.	1707	-	-	-
contig02841	-	-	-	-	-	2-127:+2	PS00001:ASN_GLYCOSYLATION N-glycosylation site.|PS00005:PKC_PHOSPHO_SITE Protein kinase C phosphorylation site.	667	-	-	-
contig02875	-	-	-	-	-	137-295:+2	PS00008:MYRISTYL N-myristoylation site.	412	-	-	-
contig19011	-	EFN76087.1	GA-binding protein subunit beta-2 [Harpegnathos saltator]	8e-28	-	71-1051:+2	PS00001:ASN_GLYCOSYLATION N-glycosylation site.|PS00005:PKC_PHOSPHO_SITE Protein kinase C phosphorylation site.|PS00006:CK2_PHOSPHO_SITE Casein kinase II phosphorylation site.|PS00008:MYRISTYL N-myristoylation site.	1051	-	-	-
contig12004	GO:0044464	XP_420703.2	PREDICTED: hypothetical protein [Gallus gallus]	9e-49	-	1288-1509:+1	PS00004:CAMP_PHOSPHO_SITE cAMP- and cGMP-dependent protein kinase phosphorylation site.|PS00005:PKC_PHOSPHO_SITE Protein kinase C phosphorylation site.|PS00006:CK2_PHOSPHO_SITE Casein kinase II phosphorylation site.|PS00009:AMIDATION Amidation site.	1625	-	-	-
contig12280	GO:0022892,GO:0005048,GO:0031981,GO:0046914,GO:0051704,GO:0006606,GO:0005515,GO:0044444,GO:0005635	AAY81965.1	importin beta 1 [Aplysia californica]	0	-	886-1398:+1	PS00005:PKC_PHOSPHO_SITE Protein kinase C phosphorylation site.|PS00006:CK2_PHOSPHO_SITE Casein kinase II phosphorylation site.|PS00008:MYRISTYL N-myristoylation site.	1593	OG4_11295	0	703
contig25374	-	-	-	-	-	281-424:+2	PS00001:ASN_GLYCOSYLATION N-glycosylation site.|PS00006:CK2_PHOSPHO_SITE Casein kinase II phosphorylation site.	630	-	-	-
contig11360	GO:0009987,GO:0030141	XP_002761610.1	PREDICTED: hypothetical protein LOC100412928, partial [Callithrix	2e-08	par0_2614	787-1221:+1	PS00006:CK2_PHOSPHO_SITE Casein kinase II phosphorylation site.	1727	-	-	-
contig00806	-	-	-	-	-	164-241:+2	PS00005:PKC_PHOSPHO_SITE Protein kinase C phosphorylation site.	243	-	-	-
contig20616	-	-	-	-	-	3-173:+3	PS00001:ASN_GLYCOSYLATION N-glycosylation site.	940	-	-	-
contig05488	GO:0005488,GO:0016787	XP_968692.2	PREDICTED: similar to AGAP009743-PA [Tribolium castaneum]	8e-24	-	302-391:+2	PS00005:PKC_PHOSPHO_SITE Protein kinase C phosphorylation site.	511	OG4_10258	7e-22	104
contig21208	GO:0000075,GO:0043231,GO:0045171,GO:0007612,GO:0007264,GO:0009628,GO:0007450,GO:0003006,GO:0043232,GO:0007017,GO:0007067,GO:0007165,GO:0032182	XP_001600604.1	PREDICTED: similar to ENSANGP00000012072 [Nasonia vitripennis]	e-111	par0_2614	3-233:+3	PS00005:PKC_PHOSPHO_SITE Protein kinase C phosphorylation site.	900	OG4_10210	2e-111	403
contig08905	-	-	-	-	-	908-1165:+2	PS00001:ASN_GLYCOSYLATION N-glycosylation site.|PS00005:PKC_PHOSPHO_SITE Protein kinase C phosphorylation site.|PS00006:CK2_PHOSPHO_SITE Casein kinase II phosphorylation site.|PS00008:MYRISTYL N-myristoylation site.	2392	-	-	-
contig15095	GO:0019866,GO:0043231,GO:0015002	XP_785769.2	PREDICTED: hypothetical protein [Strongylocentrotus purpuratus]	1e-26	par104_2	1094-1318:+2	PS00001:ASN_GLYCOSYLATION N-glycosylation site.|PS00005:PKC_PHOSPHO_SITE Protein kinase C phosphorylation site.|PS00006:CK2_PHOSPHO_SITE Casein kinase II phosphorylation site.|PS00290:IG_MHC Immunoglobulins and major histocompatibility complex proteins signature.	1325	OG4_11410	9e-26	120
contig02047	-	-	-	-	-	1-84:+1	PS00008:MYRISTYL N-myristoylation site.	242	-	-	-
contig24116	-	-	-	-	-	348-452:+3	PS00005:PKC_PHOSPHO_SITE Protein kinase C phosphorylation site.|PS00007:TYR_PHOSPHO_SITE Tyrosine kinase phosphorylation site.	713	-	-	-
contig02042	-	-	-	-	-	3-221:+3	-	221	-	-	-
contig14262	GO:0044424	XP_002741084.1	PREDICTED: CG9107-like [Saccoglossus kowalevskii]	2e-53	-	3-260:+3	PS00001:ASN_GLYCOSYLATION N-glycosylation site.|PS00005:PKC_PHOSPHO_SITE Protein kinase C phosphorylation site.|PS00006:CK2_PHOSPHO_SITE Casein kinase II phosphorylation site.	1392	-	-	-
contig25954	GO:0003676,GO:0015935,GO:0006412,GO:0005198	ABW23157.1	ribosomal protein rps30 [Arenicola marina]	1e-32	-	188-403:+2	PS00004:CAMP_PHOSPHO_SITE cAMP- and cGMP-dependent protein kinase phosphorylation site.|PS00005:PKC_PHOSPHO_SITE Protein kinase C phosphorylation site.	587	OG4_10701	1e-26	121
contig09066	GO:0006979,GO:0006518,GO:0006790,GO:0016021,GO:0043627,GO:0016746,GO:0048232,GO:0002237,GO:0034097,GO:0032502,GO:0044421	XP_002734130.1	PREDICTED: gamma-glutamyltransferase 1-like [Saccoglossus	e-137	-	1769-1978:+2	PS00001:ASN_GLYCOSYLATION N-glycosylation site.|PS00006:CK2_PHOSPHO_SITE Casein kinase II phosphorylation site.	2319	-	-	-
contig23499	-	-	-	-	-	348-467:+3	PS00005:PKC_PHOSPHO_SITE Protein kinase C phosphorylation site.	754	-	-	-
contig22073	-	-	-	-	-	3-170:+3	PS00005:PKC_PHOSPHO_SITE Protein kinase C phosphorylation site.|PS00006:CK2_PHOSPHO_SITE Casein kinase II phosphorylation site.	843	-	-	-
contig07255	-	-	-	-	-	1671-1778:+3	-	1819	-	-	-
contig14408	-	XP_002598276.1	hypothetical protein BRAFLDRAFT_165792 [Branchiostoma floridae]	3e-41	-	-	-	1378	-	-	-
contig24893	-	-	-	-	-	586-660:+1	PS00008:MYRISTYL N-myristoylation site.	662	-	-	-
contig07037	-	-	-	-	-	2-82:+2	PS00005:PKC_PHOSPHO_SITE Protein kinase C phosphorylation site.	415	-	-	-
contig00244	-	-	-	-	-	10-216:+1	PS00006:CK2_PHOSPHO_SITE Casein kinase II phosphorylation site.|PS00008:MYRISTYL N-myristoylation site.	218	-	-	-
contig18043	GO:0016811,GO:0043412,GO:0043231,GO:0044444,GO:0007610	ADD24413.1	Protein N-terminal glutamine amidohydrolase [Lepeophtheirus salmonis]	7e-39	par0_2614	-	-	1114	OG4_14760	1e-38	162
contig16118	-	XP_002601688.1	hypothetical protein BRAFLDRAFT_94568 [Branchiostoma floridae]	9e-30	par0_2614	390-494:+3	-	1247	-	-	-
contig21077	-	XP_002606397.1	hypothetical protein BRAFLDRAFT_118526 [Branchiostoma floridae]	2e-09	-	111-209:+3	PS00005:PKC_PHOSPHO_SITE Protein kinase C phosphorylation site.	910	-	-	-
contig11855	GO:0016859,GO:0044267	CAG25527.1	putative FK506-binding protein [Suberites ficus]	3e-43	-	232-351:+1	PS00005:PKC_PHOSPHO_SITE Protein kinase C phosphorylation site.|PS00006:CK2_PHOSPHO_SITE Casein kinase II phosphorylation site.	1644	OG4_10133	3e-42	175
contig23702	-	-	-	-	-	566-694:+2	PS00001:ASN_GLYCOSYLATION N-glycosylation site.|PS00005:PKC_PHOSPHO_SITE Protein kinase C phosphorylation site.	740	-	-	-
contig12349	-	XP_001638139.1	predicted protein [Nematostella vectensis]	4e-25	-	87-578:+3	PS00001:ASN_GLYCOSYLATION N-glycosylation site.|PS00005:PKC_PHOSPHO_SITE Protein kinase C phosphorylation site.|PS00006:CK2_PHOSPHO_SITE Casein kinase II phosphorylation site.|PS00007:TYR_PHOSPHO_SITE Tyrosine kinase phosphorylation site.|PS00008:MYRISTYL N-myristoylation site.	1585	-	-	-
contig04469	-	-	-	-	-	3-71:+3	-	430	-	-	-
contig15335	GO:0009975,GO:0022613,GO:0031981	XP_002609927.1	hypothetical protein BRAFLDRAFT_114924 [Branchiostoma floridae]	e-122	-	966-1226:+3	PS00005:PKC_PHOSPHO_SITE Protein kinase C phosphorylation site.|PS00006:CK2_PHOSPHO_SITE Casein kinase II phosphorylation site.	1310	OG4_11679	8e-120	432
contig22374	-	-	-	-	-	282-383:+3	-	824	-	-	-
contig07017	-	-	-	-	-	1-135:+1	PS00005:PKC_PHOSPHO_SITE Protein kinase C phosphorylation site.|PS00006:CK2_PHOSPHO_SITE Casein kinase II phosphorylation site.	135	-	-	-
contig04174	-	-	-	-	-	1-189:+1	PS00005:PKC_PHOSPHO_SITE Protein kinase C phosphorylation site.|PS00006:CK2_PHOSPHO_SITE Casein kinase II phosphorylation site.|PS00008:MYRISTYL N-myristoylation site.	937	-	-	-
contig11489	GO:0016791,GO:0044424	XP_002604428.1	hypothetical protein BRAFLDRAFT_58757 [Branchiostoma floridae]	1e-18	-	254-1426:+2	PS00001:ASN_GLYCOSYLATION N-glycosylation site.|PS00005:PKC_PHOSPHO_SITE Protein kinase C phosphorylation site.|PS00006:CK2_PHOSPHO_SITE Casein kinase II phosphorylation site.|PS00007:TYR_PHOSPHO_SITE Tyrosine kinase phosphorylation site.|PS00008:MYRISTYL N-myristoylation site.|PS00383:TYR_PHOSPHATASE_1 Tyrosine specific protein phosphatases active site.	1709	-	-	-
contig14246	-	-	-	-	-	802-948:+1	PS00001:ASN_GLYCOSYLATION N-glycosylation site.|PS00006:CK2_PHOSPHO_SITE Casein kinase II phosphorylation site.	1392	-	-	-
contig13860	-	EEZ99825.1	hypothetical protein TcasGA2_TC002606 [Tribolium castaneum]	5e-08	-	1214-1354:+2	PS00005:PKC_PHOSPHO_SITE Protein kinase C phosphorylation site.	1428	-	-	-
contig27002	-	XP_002732286.1	PREDICTED: CG8979-like [Saccoglossus kowalevskii]	3e-21	-	413-463:+2	-	464	-	-	-
contig07897	GO:0009314,GO:0000097,GO:0009850,GO:0009719,GO:0046872,GO:0042802,GO:0048511,GO:0006461,GO:0016765,GO:0031406,GO:0044424,GO:0032559,GO:0010033	XP_421512.1	PREDICTED: similar to Chain A, Methionine Adenosyltransferase	e-158	par0_2614	1483-1713:+1	PS00005:PKC_PHOSPHO_SITE Protein kinase C phosphorylation site.|PS00008:MYRISTYL N-myristoylation site.	3705	OG4_10202	8e-159	563
contig17433	-	-	-	-	-	3-515:+3	PS00004:CAMP_PHOSPHO_SITE cAMP- and cGMP-dependent protein kinase phosphorylation site.|PS00005:PKC_PHOSPHO_SITE Protein kinase C phosphorylation site.|PS00006:CK2_PHOSPHO_SITE Casein kinase II phosphorylation site.|PS00008:MYRISTYL N-myristoylation site.	1153	-	-	-
contig25061	-	XP_002736400.1	PREDICTED: hypothetical protein [Saccoglossus kowalevskii]	3e-13	-	538-651:+1	-	651	-	-	-
contig18422	-	-	-	-	-	492-641:+3	PS00005:PKC_PHOSPHO_SITE Protein kinase C phosphorylation site.|PS00008:MYRISTYL N-myristoylation site.	1089	-	-	-
contig26516	-	-	-	-	-	2-178:+2	PS00004:CAMP_PHOSPHO_SITE cAMP- and cGMP-dependent protein kinase phosphorylation site.|PS00005:PKC_PHOSPHO_SITE Protein kinase C phosphorylation site.|PS00008:MYRISTYL N-myristoylation site.	538	-	-	-
contig24090	-	-	-	-	-	-	-	715	-	-	-
contig03176	-	-	-	-	par0_2614	1-222:+1	PS00004:CAMP_PHOSPHO_SITE cAMP- and cGMP-dependent protein kinase phosphorylation site.|PS00008:MYRISTYL N-myristoylation site.|PS00009:AMIDATION Amidation site.	993	-	-	-
contig18298	-	ADD19249.1	sphingomyelin phosphodiesterase 1 [Glossina morsitans morsitans]	4e-69	-	390-533:+3	PS00005:PKC_PHOSPHO_SITE Protein kinase C phosphorylation site.	1095	-	-	-
contig14879	GO:0008366,GO:0006022,GO:0050905,GO:0005488,GO:0008344,GO:0000323,GO:0050954,GO:0015929,GO:0000003,GO:0001573,GO:0010876,GO:0007033	NP_001108317.1	hexosaminidase A [Danio rerio]	e-123	-	445-648:+1	PS00001:ASN_GLYCOSYLATION N-glycosylation site.|PS00006:CK2_PHOSPHO_SITE Casein kinase II phosphorylation site.	1340	-	-	-
contig15515	-	-	-	-	-	1-66:+1	PS00006:CK2_PHOSPHO_SITE Casein kinase II phosphorylation site.	1289	-	-	-
contig14476	-	XP_002603423.1	hypothetical protein BRAFLDRAFT_222673 [Branchiostoma floridae]	3e-07	par0_2614	69-458:+3	PS00005:PKC_PHOSPHO_SITE Protein kinase C phosphorylation site.|PS00006:CK2_PHOSPHO_SITE Casein kinase II phosphorylation site.|PS00007:TYR_PHOSPHO_SITE Tyrosine kinase phosphorylation site.|PS00009:AMIDATION Amidation site.|PS00518:ZF_RING_1 Zinc finger RING-type signature.	1373	-	-	-
contig10754	GO:0044464	NP_001161618.1	nucleostemin-like protein [Saccoglossus kowalevskii]	e-135	-	1586-1834:+2	PS00005:PKC_PHOSPHO_SITE Protein kinase C phosphorylation site.|PS00008:MYRISTYL N-myristoylation site.	1835	OG4_11350	2e-125	452
contig14393	GO:0008092,GO:0043231,GO:0008105,GO:0032155,GO:0043232,GO:0031252,GO:0005911,GO:0005902,GO:0051693,GO:0010033,GO:0030031	XP_002733683.1	PREDICTED: moesin-like [Saccoglossus kowalevskii]	e-166	par107_5	184-1380:+1	PS00001:ASN_GLYCOSYLATION N-glycosylation site.|PS00004:CAMP_PHOSPHO_SITE cAMP- and cGMP-dependent protein kinase phosphorylation site.|PS00005:PKC_PHOSPHO_SITE Protein kinase C phosphorylation site.|PS00006:CK2_PHOSPHO_SITE Casein kinase II phosphorylation site.|PS00008:MYRISTYL N-myristoylation site.|PS00660:FERM_1 FERM domain signature 1.|PS00661:FERM_2 FERM domain signature 2.	1381	OG4_13059	9e-163	575
contig04231	-	XP_002740055.1	PREDICTED: CG6178-like [Saccoglossus kowalevskii]	3e-62	par70_3	427-786:+1	PS00001:ASN_GLYCOSYLATION N-glycosylation site.|PS00006:CK2_PHOSPHO_SITE Casein kinase II phosphorylation site.|PS00008:MYRISTYL N-myristoylation site.	787	-	-	-
contig20503	-	-	-	-	-	205-378:+1	PS00006:CK2_PHOSPHO_SITE Casein kinase II phosphorylation site.	947	-	-	-
contig23461	-	-	-	-	-	-	-	756	-	-	-
contig04185	-	-	-	-	-	-	-	9	-	-	-
contig18646	-	XP_001851562.1	conserved hypothetical protein [Culex quinquefasciatus]	2e-19	-	212-325:+2	PS00001:ASN_GLYCOSYLATION N-glycosylation site.	1073	-	-	-
contig17923	-	XP_001477795.1	PREDICTED: zinc finger protein 845 [Mus musculus]	6e-38	par0_2614	839-1012:+2	PS00006:CK2_PHOSPHO_SITE Casein kinase II phosphorylation site.	1118	-	-	-
contig22502	-	-	-	-	-	93-815:+3	PS00001:ASN_GLYCOSYLATION N-glycosylation site.|PS00004:CAMP_PHOSPHO_SITE cAMP- and cGMP-dependent protein kinase phosphorylation site.|PS00005:PKC_PHOSPHO_SITE Protein kinase C phosphorylation site.|PS00006:CK2_PHOSPHO_SITE Casein kinase II phosphorylation site.|PS00008:MYRISTYL N-myristoylation site.	816	-	-	-
contig17857	GO:0005488	ABU89802.1	nuclear receptor subfamily 1 ABC [Mytilus galloprovincialis]	4e-39	par84_18	474-908:+3	PS00001:ASN_GLYCOSYLATION N-glycosylation site.|PS00005:PKC_PHOSPHO_SITE Protein kinase C phosphorylation site.|PS00006:CK2_PHOSPHO_SITE Casein kinase II phosphorylation site.|PS00008:MYRISTYL N-myristoylation site.|PS00009:AMIDATION Amidation site.	1122	-	-	-
contig08940	-	NP_001133096.1	LTV1-like [Salmo salar]	1e-95	-	1616-1978:+2	PS00005:PKC_PHOSPHO_SITE Protein kinase C phosphorylation site.|PS00008:MYRISTYL N-myristoylation site.	2372	-	-	-
contig11822	-	-	-	-	-	130-246:+1	PS00001:ASN_GLYCOSYLATION N-glycosylation site.|PS00005:PKC_PHOSPHO_SITE Protein kinase C phosphorylation site.|PS00006:CK2_PHOSPHO_SITE Casein kinase II phosphorylation site.	1653	-	-	-
contig01904	-	-	-	-	-	98-217:+2	PS00001:ASN_GLYCOSYLATION N-glycosylation site.|PS00005:PKC_PHOSPHO_SITE Protein kinase C phosphorylation site.|PS00008:MYRISTYL N-myristoylation site.	231	-	-	-
contig05185	-	-	-	-	-	84-209:+3	PS00005:PKC_PHOSPHO_SITE Protein kinase C phosphorylation site.	432	-	-	-
contig19708	-	XP_002741523.1	PREDICTED: tripartite motif-containing 28 protein-like	4e-31	par18_26	190-450:+1	PS00001:ASN_GLYCOSYLATION N-glycosylation site.|PS00005:PKC_PHOSPHO_SITE Protein kinase C phosphorylation site.|PS00008:MYRISTYL N-myristoylation site.	998	-	-	-
contig23561	-	-	-	-	-	35-280:+2	PS00005:PKC_PHOSPHO_SITE Protein kinase C phosphorylation site.|PS00006:CK2_PHOSPHO_SITE Casein kinase II phosphorylation site.|PS00008:MYRISTYL N-myristoylation site.	750	-	-	-
contig17749	-	-	-	-	-	236-379:+2	PS00005:PKC_PHOSPHO_SITE Protein kinase C phosphorylation site.|PS00006:CK2_PHOSPHO_SITE Casein kinase II phosphorylation site.	1131	-	-	-
contig15197	-	-	-	-	-	579-1004:+3	PS00001:ASN_GLYCOSYLATION N-glycosylation site.|PS00005:PKC_PHOSPHO_SITE Protein kinase C phosphorylation site.|PS00006:CK2_PHOSPHO_SITE Casein kinase II phosphorylation site.|PS00008:MYRISTYL N-myristoylation site.	1319	-	-	-
contig24256	-	ZP_05807344.1	hypothetical protein SflaDRAFT_6851 [Streptomyces flavogriseus ATCC	2e-39	-	119-289:+2	PS00005:PKC_PHOSPHO_SITE Protein kinase C phosphorylation site.	697	-	-	-
contig07192	-	XP_791789.2	PREDICTED: hypothetical protein [Strongylocentrotus purpuratus]	4e-46	-	595-885:+1	PS00005:PKC_PHOSPHO_SITE Protein kinase C phosphorylation site.	1436	-	-	-
contig16551	GO:0006289,GO:0051733,GO:0031981,GO:0009628,GO:0006796,GO:0009117,GO:0006260,GO:0019204,GO:0004518,GO:0032559,GO:0043566	XP_002604600.1	hypothetical protein BRAFLDRAFT_126769 [Branchiostoma floridae]	e-106	-	643-744:+1	-	1216	OG4_11902	2e-103	378
contig23448	-	-	-	-	-	2-331:+2	PS00001:ASN_GLYCOSYLATION N-glycosylation site.|PS00005:PKC_PHOSPHO_SITE Protein kinase C phosphorylation site.|PS00006:CK2_PHOSPHO_SITE Casein kinase II phosphorylation site.|PS00008:MYRISTYL N-myristoylation site.	756	-	-	-
contig05654	-	-	-	-	-	1-78:+1	PS00005:PKC_PHOSPHO_SITE Protein kinase C phosphorylation site.|PS00006:CK2_PHOSPHO_SITE Casein kinase II phosphorylation site.	78	-	-	-
contig21387	GO:0021983,GO:0043169,GO:0042471,GO:0043231,GO:0006259,GO:0010468,GO:0050953,GO:0006325,GO:0004721	AAI54188.1	Eya1 protein [Danio rerio]	2e-21	par0_2614	559-687:+1	PS00005:PKC_PHOSPHO_SITE Protein kinase C phosphorylation site.	890	OG4_13274	3e-22	107
contig13123	-	XP_001502762.2	PREDICTED: similar to Zinc finger ZZ-type and EF-hand	1e-06	par0_2614	521-634:+2	PS00001:ASN_GLYCOSYLATION N-glycosylation site.|PS00005:PKC_PHOSPHO_SITE Protein kinase C phosphorylation site.	1496	-	-	-
contig05729	-	XP_781255.2	PREDICTED: similar to HrTT-1-like [Strongylocentrotus purpuratus]	2e-29	-	121-345:+1	PS00005:PKC_PHOSPHO_SITE Protein kinase C phosphorylation site.|PS00006:CK2_PHOSPHO_SITE Casein kinase II phosphorylation site.	528	OG4_10423	9e-10	64.7
contig07233	-	-	-	-	-	171-209:+3	-	209	-	-	-
contig09870	GO:0008409,GO:0043231,GO:0006281,GO:0003676,GO:0004520,GO:0008309	XP_002740527.1	PREDICTED: exonuclease 1-like [Saccoglossus kowalevskii]	e-115	-	146-2029:+2	PS00001:ASN_GLYCOSYLATION N-glycosylation site.|PS00004:CAMP_PHOSPHO_SITE cAMP- and cGMP-dependent protein kinase phosphorylation site.|PS00005:PKC_PHOSPHO_SITE Protein kinase C phosphorylation site.|PS00006:CK2_PHOSPHO_SITE Casein kinase II phosphorylation site.|PS00007:TYR_PHOSPHO_SITE Tyrosine kinase phosphorylation site.|PS00008:MYRISTYL N-myristoylation site.|PS00009:AMIDATION Amidation site…	2029	OG4_10941	5e-114	414
contig10640	GO:0044424	NP_001008015.1	ring finger protein 13 [Xenopus (Silurana) tropicalis]	4e-52	-	420-770:+3	PS00001:ASN_GLYCOSYLATION N-glycosylation site.|PS00005:PKC_PHOSPHO_SITE Protein kinase C phosphorylation site.|PS00006:CK2_PHOSPHO_SITE Casein kinase II phosphorylation site.|PS00008:MYRISTYL N-myristoylation site.	1856	-	-	-
contig04372	-	ZP_07324824.1	hypothetical protein AceceDRAFT_0172 [Acetivibrio cellulolyticus CD2]	2e-09	-	998-1156:+2	-	1197	-	-	-
contig24653	-	XP_002427693.1	BCL2/adenovirus E1B 19 kDa protein-interacting protein, putative	9e-06	-	39-275:+3	PS00005:PKC_PHOSPHO_SITE Protein kinase C phosphorylation site.|PS00008:MYRISTYL N-myristoylation site.	677	-	-	-
contig05734	GO:0044425	ABB16290.1	innexin 9 [Hirudo medicinalis]	4e-42	-	259-747:+1	PS00005:PKC_PHOSPHO_SITE Protein kinase C phosphorylation site.|PS00006:CK2_PHOSPHO_SITE Casein kinase II phosphorylation site.|PS00008:MYRISTYL N-myristoylation site.|PS00342:MICROBODIES_CTER Microbodies C-terminal targeting signal.	747	-	-	-
contig19142	-	-	-	-	-	-	-	1041	-	-	-
contig18072	GO:0005488,GO:0032446,GO:0010259,GO:0009894,GO:0009790,GO:0007409,GO:0010876,GO:0044424,GO:0019787	XP_002604883.1	hypothetical protein BRAFLDRAFT_217244 [Branchiostoma floridae]	e-152	-	726-821:+3	PS00005:PKC_PHOSPHO_SITE Protein kinase C phosphorylation site.	1111	OG4_10823	9e-151	535
contig03322	GO:0042441,GO:0005488,GO:0019884,GO:0006882,GO:0046638,GO:0005215,GO:0044431,GO:0015031	XP_002603862.1	hypothetical protein BRAFLDRAFT_276908 [Branchiostoma floridae]	0	par92_2	1914-2171:+3	PS00006:CK2_PHOSPHO_SITE Casein kinase II phosphorylation site.|PS00008:MYRISTYL N-myristoylation site.	3890	OG4_11924	0	915
contig01698	-	-	-	-	-	59-307:+2	PS00001:ASN_GLYCOSYLATION N-glycosylation site.|PS00005:PKC_PHOSPHO_SITE Protein kinase C phosphorylation site.|PS00006:CK2_PHOSPHO_SITE Casein kinase II phosphorylation site.|PS00008:MYRISTYL N-myristoylation site.	584	-	-	-
contig26098	-	-	-	-	-	2-574:+2	PS00001:ASN_GLYCOSYLATION N-glycosylation site.|PS00004:CAMP_PHOSPHO_SITE cAMP- and cGMP-dependent protein kinase phosphorylation site.|PS00005:PKC_PHOSPHO_SITE Protein kinase C phosphorylation site.|PS00006:CK2_PHOSPHO_SITE Casein kinase II phosphorylation site.|PS00007:TYR_PHOSPHO_SITE Tyrosine kinase phosphorylation site.|PS00008:MYRISTYL N-myristoylation site.	574	-	-	-
contig05484	-	-	-	-	-	-	-	164	-	-	-
contig14145	-	XP_002161974.1	PREDICTED: similar to transposase (putative) [Hydra magnipapillata]	1e-61	par111_3	1118-1402:+2	PS00004:CAMP_PHOSPHO_SITE cAMP- and cGMP-dependent protein kinase phosphorylation site.|PS00005:PKC_PHOSPHO_SITE Protein kinase C phosphorylation site.|PS00006:CK2_PHOSPHO_SITE Casein kinase II phosphorylation site.	1403	-	-	-
contig25578	-	-	-	-	-	94-348:+1	PS00001:ASN_GLYCOSYLATION N-glycosylation site.|PS00004:CAMP_PHOSPHO_SITE cAMP- and cGMP-dependent protein kinase phosphorylation site.|PS00005:PKC_PHOSPHO_SITE Protein kinase C phosphorylation site.|PS00006:CK2_PHOSPHO_SITE Casein kinase II phosphorylation site.	615	-	-	-
contig19578	-	-	-	-	-	549-674:+3	-	1003	-	-	-
contig19537	-	-	-	-	-	3-149:+3	PS00001:ASN_GLYCOSYLATION N-glycosylation site.|PS00004:CAMP_PHOSPHO_SITE cAMP- and cGMP-dependent protein kinase phosphorylation site.|PS00005:PKC_PHOSPHO_SITE Protein kinase C phosphorylation site.	1007	-	-	-
contig14855	GO:0032502	ABI97120.1	estrogen receptor-related receptor [Marisa cornuarietis]	2e-26	par0_2614	1181-1306:+2	PS00005:PKC_PHOSPHO_SITE Protein kinase C phosphorylation site.|PS00006:CK2_PHOSPHO_SITE Casein kinase II phosphorylation site.|PS00008:MYRISTYL N-myristoylation site.	1343	-	-	-
contig25714	GO:0044464	AAM18191.1	SNAP25 fusion protein [Loligo pealei]	2e-23	-	121-348:+1	PS00001:ASN_GLYCOSYLATION N-glycosylation site.|PS00005:PKC_PHOSPHO_SITE Protein kinase C phosphorylation site.|PS00006:CK2_PHOSPHO_SITE Casein kinase II phosphorylation site.|PS00008:MYRISTYL N-myristoylation site.	607	-	-	-
contig21883	GO:0016020,GO:0005739	ACI69150.1	Cytochrome c oxidase polypeptide VIa, mitochondrial precursor	5e-21	par0_2614	550-786:+1	PS00001:ASN_GLYCOSYLATION N-glycosylation site.|PS00006:CK2_PHOSPHO_SITE Casein kinase II phosphorylation site.|PS00008:MYRISTYL N-myristoylation site.	853	OG4_29329	2e-21	104
contig26455	-	-	-	-	-	2-67:+2	-	543	-	-	-
contig13792	-	CAM91765.1	hypothetical protein [Platynereis dumerilii]	2e-17	par0_2614	3-119:+3	-	1423	-	-	-
contig07553	-	-	-	-	-	2-70:+2	PS00005:PKC_PHOSPHO_SITE Protein kinase C phosphorylation site.|PS00006:CK2_PHOSPHO_SITE Casein kinase II phosphorylation site.|PS00008:MYRISTYL N-myristoylation site.	71	-	-	-
contig27192	-	-	-	-	-	203-316:+2	PS00005:PKC_PHOSPHO_SITE Protein kinase C phosphorylation site.	316	-	-	-
contig14557	-	NP_001120214.1	methyltransferase 5 domain containing 1 [Xenopus (Silurana)	2e-74	-	572-841:+2	PS00001:ASN_GLYCOSYLATION N-glycosylation site.|PS00005:PKC_PHOSPHO_SITE Protein kinase C phosphorylation site.	1366	-	-	-
contig00515	-	-	-	-	-	1005-1184:+3	PS00001:ASN_GLYCOSYLATION N-glycosylation site.|PS00006:CK2_PHOSPHO_SITE Casein kinase II phosphorylation site.	1265	-	-	-
contig26070	-	-	-	-	-	524-577:+2	PS00294:PRENYLATION Prenyl group binding site (CAAX box).	577	-	-	-
contig13055	-	-	-	-	-	903-1214:+3	PS00001:ASN_GLYCOSYLATION N-glycosylation site.|PS00004:CAMP_PHOSPHO_SITE cAMP- and cGMP-dependent protein kinase phosphorylation site.|PS00005:PKC_PHOSPHO_SITE Protein kinase C phosphorylation site.|PS00294:PRENYLATION Prenyl group binding site (CAAX box).	1504	-	-	-
contig21956	GO:0031981,GO:0000781,GO:0080090,GO:0005515,GO:0007275,GO:0042770,GO:0042325,GO:0048522,GO:0007093,GO:0060255,GO:0006281	XP_002604914.1	hypothetical protein BRAFLDRAFT_121621 [Branchiostoma floridae]	8e-46	-	641-799:+2	-	847	-	-	-
contig23630	-	BAH72616.1	ACYPI31162 [Acyrthosiphon pisum]	2e-07	-	221-397:+2	PS00005:PKC_PHOSPHO_SITE Protein kinase C phosphorylation site.	746	-	-	-
contig22492	-	-	-	-	-	479-613:+2	PS00005:PKC_PHOSPHO_SITE Protein kinase C phosphorylation site.|PS00009:AMIDATION Amidation site.	813	-	-	-
contig23399	-	NP_001161585.1	MEC2-like protein [Saccoglossus kowalevskii]	2e-17	par0_2614	118-243:+1	-	760	no_group	5e-16	86.7
contig22025	GO:0016192,GO:0023060,GO:0023034,GO:0051259,GO:0007186,GO:0040007,GO:0042802,GO:0008289,GO:0007169,GO:0031410,GO:0042221,GO:0032501,GO:0046983,GO:0016301,GO:0006639,GO:0016020,GO:0032559	XP_002918009.1	PREDICTED: LOW QUALITY PROTEIN: diacylglycerol kinase delta-like	e-106	-	663-788:+3	PS00006:CK2_PHOSPHO_SITE Casein kinase II phosphorylation site.	847	OG4_14161	7e-107	388
contig20523	-	-	-	-	-	338-466:+2	PS00001:ASN_GLYCOSYLATION N-glycosylation site.	946	-	-	-
contig09130	-	XP_002606826.1	hypothetical protein BRAFLDRAFT_244224 [Branchiostoma floridae]	6e-52	par0_2614	152-361:+2	PS00001:ASN_GLYCOSYLATION N-glycosylation site.|PS00005:PKC_PHOSPHO_SITE Protein kinase C phosphorylation site.|PS00008:MYRISTYL N-myristoylation site.	2282	-	-	-
contig13378	GO:0006810,GO:0043231	XP_002597911.1	hypothetical protein BRAFLDRAFT_234234 [Branchiostoma floridae]	4e-66	-	27-602:+3	PS00001:ASN_GLYCOSYLATION N-glycosylation site.|PS00004:CAMP_PHOSPHO_SITE cAMP- and cGMP-dependent protein kinase phosphorylation site.|PS00005:PKC_PHOSPHO_SITE Protein kinase C phosphorylation site.|PS00006:CK2_PHOSPHO_SITE Casein kinase II phosphorylation site.|PS00007:TYR_PHOSPHO_SITE Tyrosine kinase phosphorylation site.|PS00008:MYRISTYL N-myristoylation site.|PS00009:AMIDATION Amidation site.	1469	OG4_11583	7e-67	256
contig08190	-	-	-	-	-	1015-1251:+1	PS00001:ASN_GLYCOSYLATION N-glycosylation site.|PS00005:PKC_PHOSPHO_SITE Protein kinase C phosphorylation site.|PS00006:CK2_PHOSPHO_SITE Casein kinase II phosphorylation site.	2928	-	-	-
contig09644	-	-	-	-	-	265-945:+1	PS00001:ASN_GLYCOSYLATION N-glycosylation site.|PS00004:CAMP_PHOSPHO_SITE cAMP- and cGMP-dependent protein kinase phosphorylation site.|PS00005:PKC_PHOSPHO_SITE Protein kinase C phosphorylation site.|PS00006:CK2_PHOSPHO_SITE Casein kinase II phosphorylation site.|PS00008:MYRISTYL N-myristoylation site.	2093	-	-	-
contig12491	-	XP_001181160.1	PREDICTED: similar to SET domain containing 6 [Strongylocentrotus	1e-85	-	1078-1257:+1	PS00001:ASN_GLYCOSYLATION N-glycosylation site.|PS00006:CK2_PHOSPHO_SITE Casein kinase II phosphorylation site.	1566	-	-	-
contig09854	-	-	-	-	-	864-1052:+3	PS00004:CAMP_PHOSPHO_SITE cAMP- and cGMP-dependent protein kinase phosphorylation site.|PS00005:PKC_PHOSPHO_SITE Protein kinase C phosphorylation site.|PS00008:MYRISTYL N-myristoylation site.	2034	-	-	-
contig22911	-	-	-	-	-	122-283:+2	PS00006:CK2_PHOSPHO_SITE Casein kinase II phosphorylation site.	787	-	-	-
contig15224	-	XP_002163082.1	PREDICTED: similar to H28G03.4 [Hydra magnipapillata]	4e-23	-	919-1044:+1	PS00001:ASN_GLYCOSYLATION N-glycosylation site.|PS00006:CK2_PHOSPHO_SITE Casein kinase II phosphorylation site.|PS00008:MYRISTYL N-myristoylation site.	1316	-	-	-
contig06910	-	XP_001196452.1	PREDICTED: hypothetical protein, partial [Strongylocentrotus	2e-23	par113_2	1-144:+1	PS00001:ASN_GLYCOSYLATION N-glycosylation site.|PS00005:PKC_PHOSPHO_SITE Protein kinase C phosphorylation site.|PS00006:CK2_PHOSPHO_SITE Casein kinase II phosphorylation site.	322	-	-	-
contig13511	-	XP_001120323.1	PREDICTED: similar to CG2813-PA [Apis mellifera]	5e-27	-	258-422:+3	PS00005:PKC_PHOSPHO_SITE Protein kinase C phosphorylation site.|PS00006:CK2_PHOSPHO_SITE Casein kinase II phosphorylation site.	1458	-	-	-
contig27075	GO:0006259,GO:0043169,GO:0003676,GO:0016604	CAG12973.1	unnamed protein product [Tetraodon nigroviridis]	3e-33	-	200-415:+2	PS00005:PKC_PHOSPHO_SITE Protein kinase C phosphorylation site.|PS00006:CK2_PHOSPHO_SITE Casein kinase II phosphorylation site.	442	OG4_13288	3e-33	141
contig06530	GO:0000346,GO:0005488,GO:0006406	CAG02932.1	unnamed protein product [Tetraodon nigroviridis]	3e-38	-	188-406:+2	PS00001:ASN_GLYCOSYLATION N-glycosylation site.|PS00005:PKC_PHOSPHO_SITE Protein kinase C phosphorylation site.|PS00008:MYRISTYL N-myristoylation site.	461	OG4_13018	5e-39	161
contig26524	GO:0005488	XP_002734220.1	PREDICTED: tRNA-yW synthesizing protein 1 homolog [Saccoglossus	2e-29	-	153-392:+3	PS00005:PKC_PHOSPHO_SITE Protein kinase C phosphorylation site.|PS00006:CK2_PHOSPHO_SITE Casein kinase II phosphorylation site.|PS00008:MYRISTYL N-myristoylation site.	537	-	-	-
contig05577	-	-	-	-	-	10-228:+1	PS00005:PKC_PHOSPHO_SITE Protein kinase C phosphorylation site.|PS00006:CK2_PHOSPHO_SITE Casein kinase II phosphorylation site.	228	-	-	-
contig04157	-	-	-	-	-	-	-	360	-	-	-
contig07881	-	EFQ58902.1	putative flagellar protein FliS [Streptococcus vestibularis F0396]	6e-07	-	590-919:+2	PS00001:ASN_GLYCOSYLATION N-glycosylation site.|PS00005:PKC_PHOSPHO_SITE Protein kinase C phosphorylation site.|PS00008:MYRISTYL N-myristoylation site.	3838	-	-	-
contig06206	-	XP_002573816.1	nicotinic acetylcholine receptor alpha 9b subunit [Schistosoma	1e-11	-	195-341:+3	PS00005:PKC_PHOSPHO_SITE Protein kinase C phosphorylation site.|PS00342:MICROBODIES_CTER Microbodies C-terminal targeting signal.	467	-	-	-
contig18213	-	XP_001346113.1	PREDICTED: reverse transcriptase-like [Danio rerio]	2e-08	-	325-546:+1	PS00001:ASN_GLYCOSYLATION N-glycosylation site.|PS00005:PKC_PHOSPHO_SITE Protein kinase C phosphorylation site.	1099	-	-	-
contig11177	-	XP_002886619.1	ATCOAA/ATPANK1 [Arabidopsis lyrata subsp. lyrata]	9e-21	-	1066-1308:+1	PS00001:ASN_GLYCOSYLATION N-glycosylation site.|PS00005:PKC_PHOSPHO_SITE Protein kinase C phosphorylation site.|PS00006:CK2_PHOSPHO_SITE Casein kinase II phosphorylation site.|PS00008:MYRISTYL N-myristoylation site.	1757	-	-	-
contig14690	-	-	-	-	-	768-929:+3	PS00006:CK2_PHOSPHO_SITE Casein kinase II phosphorylation site.	1357	-	-	-
contig21875	-	-	-	-	-	746-856:+2	PS00008:MYRISTYL N-myristoylation site.	856	-	-	-
contig12474	GO:0016787,GO:0016020	AAH55594.1	Ephx1 protein [Danio rerio]	e-112	-	1190-1453:+2	PS00001:ASN_GLYCOSYLATION N-glycosylation site.|PS00005:PKC_PHOSPHO_SITE Protein kinase C phosphorylation site.|PS00006:CK2_PHOSPHO_SITE Casein kinase II phosphorylation site.|PS00008:MYRISTYL N-myristoylation site.	1567	-	-	-
contig12226	-	EFB14220.1	hypothetical protein PANDA_014000 [Ailuropoda melanoleuca]	6e-06	-	20-295:+2	PS00004:CAMP_PHOSPHO_SITE cAMP- and cGMP-dependent protein kinase phosphorylation site.|PS00005:PKC_PHOSPHO_SITE Protein kinase C phosphorylation site.|PS00008:MYRISTYL N-myristoylation site.|PS00009:AMIDATION Amidation site.	1599	OG4_21352	2e-06	56.2
contig21937	-	-	-	-	-	325-498:+1	PS00005:PKC_PHOSPHO_SITE Protein kinase C phosphorylation site.	852	-	-	-
contig09754	-	-	-	-	-	1883-2062:+2	PS00001:ASN_GLYCOSYLATION N-glycosylation site.|PS00005:PKC_PHOSPHO_SITE Protein kinase C phosphorylation site.|PS00006:CK2_PHOSPHO_SITE Casein kinase II phosphorylation site.	2064	-	-	-
contig03797	GO:0016020,GO:0022900	YP_073304.1	NADH dehydrogenase subunit 4 [Schizaphis graminum]	0	par0_2614	550-675:+1	PS00001:ASN_GLYCOSYLATION N-glycosylation site.|PS00007:TYR_PHOSPHO_SITE Tyrosine kinase phosphorylation site.	1129	-	-	-
contig03131	GO:0016491,GO:0009987,GO:0008152	CAX14433.1	novel protein (zgc:153922) [Danio rerio]	4e-37	-	415-480:+1	-	480	-	-	-
contig24927	GO:0044444	XP_962075.1	hypothetical protein NCU05304 [Neurospora crassa OR74A]	3e-16	-	157-657:+1	PS00004:CAMP_PHOSPHO_SITE cAMP- and cGMP-dependent protein kinase phosphorylation site.|PS00005:PKC_PHOSPHO_SITE Protein kinase C phosphorylation site.|PS00008:MYRISTYL N-myristoylation site.	658	-	-	-
contig09485	-	XP_002734935.1	PREDICTED: G protein-coupled receptor 172B-like [Saccoglossus	2e-65	par0_2614	98-1441:+2	PS00001:ASN_GLYCOSYLATION N-glycosylation site.|PS00005:PKC_PHOSPHO_SITE Protein kinase C phosphorylation site.|PS00006:CK2_PHOSPHO_SITE Casein kinase II phosphorylation site.|PS00008:MYRISTYL N-myristoylation site.|PS00009:AMIDATION Amidation site.	2151	-	-	-
contig27291	-	-	-	-	-	3-62:+3	PS00006:CK2_PHOSPHO_SITE Casein kinase II phosphorylation site.	100	-	-	-
contig13656	-	-	-	-	-	393-494:+3	-	1442	-	-	-
contig24249	-	-	-	-	-	2-223:+2	PS00005:PKC_PHOSPHO_SITE Protein kinase C phosphorylation site.|PS00006:CK2_PHOSPHO_SITE Casein kinase II phosphorylation site.|PS00008:MYRISTYL N-myristoylation site.	704	-	-	-
contig02423	-	-	-	-	-	1-96:+1	PS00005:PKC_PHOSPHO_SITE Protein kinase C phosphorylation site.|PS00342:MICROBODIES_CTER Microbodies C-terminal targeting signal.	195	-	-	-
contig06096	-	-	-	-	-	3-158:+3	PS00006:CK2_PHOSPHO_SITE Casein kinase II phosphorylation site.|PS00008:MYRISTYL N-myristoylation site.	183	-	-	-
contig04722	-	-	-	-	-	101-634:+2	PS00001:ASN_GLYCOSYLATION N-glycosylation site.|PS00004:CAMP_PHOSPHO_SITE cAMP- and cGMP-dependent protein kinase phosphorylation site.|PS00005:PKC_PHOSPHO_SITE Protein kinase C phosphorylation site.|PS00006:CK2_PHOSPHO_SITE Casein kinase II phosphorylation site.|PS00007:TYR_PHOSPHO_SITE Tyrosine kinase phosphorylation site.|PS00008:MYRISTYL N-myristoylation site.	636	-	-	-
contig18305	GO:0016491,GO:0044464	XP_002190708.1	PREDICTED: similar to cytochrome P450 A 37 [Taeniopygia guttata]	7e-49	-	114-1013:+3	PS00001:ASN_GLYCOSYLATION N-glycosylation site.|PS00004:CAMP_PHOSPHO_SITE cAMP- and cGMP-dependent protein kinase phosphorylation site.|PS00005:PKC_PHOSPHO_SITE Protein kinase C phosphorylation site.|PS00006:CK2_PHOSPHO_SITE Casein kinase II phosphorylation site.|PS00008:MYRISTYL N-myristoylation site.|PS00009:AMIDATION Amidation site.	1093	-	-	-
contig04064	-	-	-	-	-	13-240:+1	PS00005:PKC_PHOSPHO_SITE Protein kinase C phosphorylation site.	796	-	-	-
contig02153	-	-	-	-	-	-	-	40	-	-	-
contig08896	-	XP_001844653.1	conserved hypothetical protein [Culex quinquefasciatus]	e-129	-	2-1987:+2	PS00001:ASN_GLYCOSYLATION N-glycosylation site.|PS00005:PKC_PHOSPHO_SITE Protein kinase C phosphorylation site.|PS00006:CK2_PHOSPHO_SITE Casein kinase II phosphorylation site.|PS00008:MYRISTYL N-myristoylation site.|PS00009:AMIDATION Amidation site.|PS00017:ATP_GTP_A ATP/GTP-binding site motif A (P-loop).|PS00029:LEUCINE_ZIPPER Leucine zipper pattern.	2398	-	-	-
contig01193	GO:0006412,GO:0017111,GO:0016070,GO:0043231,GO:0043234,GO:0043021,GO:0009850,GO:0040007,GO:0051540,GO:0043066,GO:0032559	XP_002571893.1	ATP-binding cassette sub-family E (oabp) member [Schistosoma	4e-27	-	2-181:+2	PS00006:CK2_PHOSPHO_SITE Casein kinase II phosphorylation site.|PS00008:MYRISTYL N-myristoylation site.	298	OG4_10970	5e-28	124
contig07938	-	XP_001641399.1	predicted protein [Nematostella vectensis]	2e-34	par0_2614	1293-1391:+3	PS00008:MYRISTYL N-myristoylation site.	3508	OG4_12186	4e-35	152
contig05667	-	-	-	-	-	131-208:+2	-	208	-	-	-
contig18333	-	-	-	-	-	274-471:+1	-	1093	-	-	-
contig12542	GO:0005815,GO:0051297,GO:0007051	XP_002757090.1	PREDICTED: centrosomal protein of 192 kDa-like [Callithrix jacchus]	2e-08	-	2-232:+2	PS00005:PKC_PHOSPHO_SITE Protein kinase C phosphorylation site.|PS00006:CK2_PHOSPHO_SITE Casein kinase II phosphorylation site.	1561	-	-	-
contig04197	-	-	-	-	-	312-401:+3	-	769	-	-	-
contig16387	-	XP_002164234.1	PREDICTED: hypothetical protein [Hydra magnipapillata]	2e-63	-	633-884:+3	PS00008:MYRISTYL N-myristoylation site.	1227	-	-	-
contig24958	GO:0004725,GO:0005624,GO:0019904,GO:0007267	NP_001034380.1	low molecular weight phosphotyrosine protein phosphatase [Gallus	8e-44	-	-	-	658	OG4_10985	1e-44	181
contig11632	-	-	-	-	-	147-272:+3	PS00001:ASN_GLYCOSYLATION N-glycosylation site.|PS00005:PKC_PHOSPHO_SITE Protein kinase C phosphorylation site.|PS00006:CK2_PHOSPHO_SITE Casein kinase II phosphorylation site.	1683	-	-	-
contig00902	-	-	-	-	-	432-554:+3	-	627	-	-	-
contig19783	-	XP_002731499.1	PREDICTED: prostaglandin D2 synthase, hematopoietic-like	7e-42	par0_2614	779-991:+2	PS00005:PKC_PHOSPHO_SITE Protein kinase C phosphorylation site.|PS00006:CK2_PHOSPHO_SITE Casein kinase II phosphorylation site.|PS00008:MYRISTYL N-myristoylation site.	992	-	-	-
contig00794	-	-	-	-	-	-	-	46	-	-	-
contig25891	-	CAD29317.1	SCBP3 protein [Lumbricus terrestris]	3e-15	par0_2614	1-153:+1	PS00001:ASN_GLYCOSYLATION N-glycosylation site.|PS00006:CK2_PHOSPHO_SITE Casein kinase II phosphorylation site.|PS00294:PRENYLATION Prenyl group binding site (CAAX box).	593	-	-	-
contig03234	-	-	-	-	-	639-878:+3	PS00008:MYRISTYL N-myristoylation site.	902	-	-	-
contig13812	-	-	-	-	-	780-905:+3	PS00005:PKC_PHOSPHO_SITE Protein kinase C phosphorylation site.|PS00006:CK2_PHOSPHO_SITE Casein kinase II phosphorylation site.	1426	-	-	-
contig08569	-	-	-	-	-	1061-1471:+2	PS00001:ASN_GLYCOSYLATION N-glycosylation site.|PS00004:CAMP_PHOSPHO_SITE cAMP- and cGMP-dependent protein kinase phosphorylation site.|PS00005:PKC_PHOSPHO_SITE Protein kinase C phosphorylation site.|PS00006:CK2_PHOSPHO_SITE Casein kinase II phosphorylation site.|PS00008:MYRISTYL N-myristoylation site.	2589	-	-	-
contig24954	-	-	-	-	-	606-650:+3	-	650	-	-	-
contig16113	GO:0045449,GO:0005515	XP_002735310.1	PREDICTED: MMS19 (MET18 S. cerevisiae)-like [Saccoglossus	4e-68	-	311-658:+2	PS00001:ASN_GLYCOSYLATION N-glycosylation site.|PS00005:PKC_PHOSPHO_SITE Protein kinase C phosphorylation site.|PS00006:CK2_PHOSPHO_SITE Casein kinase II phosphorylation site.	1251	-	-	-
contig02411	-	-	-	-	-	3-77:+3	PS00005:PKC_PHOSPHO_SITE Protein kinase C phosphorylation site.	77	-	-	-
contig15418	GO:0006355,GO:0005667,GO:0003677,GO:0005515	XP_002158266.1	PREDICTED: similar to nuclear transcription factor Y, beta [Hydra	5e-42	par0_2614	86-574:+2	PS00004:CAMP_PHOSPHO_SITE cAMP- and cGMP-dependent protein kinase phosphorylation site.|PS00005:PKC_PHOSPHO_SITE Protein kinase C phosphorylation site.|PS00006:CK2_PHOSPHO_SITE Casein kinase II phosphorylation site.|PS00008:MYRISTYL N-myristoylation site.	1300	OG4_11074	3e-42	174
contig00466	GO:0046530,GO:0006776,GO:0001523,GO:0016616,GO:0031016,GO:0033334	XP_002605547.1	retinol dehydrogenase, retinaldehyde reductase [Branchiostoma	1e-49	-	44-685:+2	PS00001:ASN_GLYCOSYLATION N-glycosylation site.|PS00005:PKC_PHOSPHO_SITE Protein kinase C phosphorylation site.|PS00006:CK2_PHOSPHO_SITE Casein kinase II phosphorylation site.|PS00008:MYRISTYL N-myristoylation site.|PS00061:ADH_SHORT Short-chain dehydrogenases/reductases family signature.	731	-	-	-
contig18702	-	-	-	-	-	700-798:+1	PS00006:CK2_PHOSPHO_SITE Casein kinase II phosphorylation site.|PS00008:MYRISTYL N-myristoylation site.	1069	-	-	-
contig00751	-	-	-	-	-	314-478:+2	PS00001:ASN_GLYCOSYLATION N-glycosylation site.	783	-	-	-
contig24632	GO:0005515,GO:0007275,GO:0009987,GO:0044424	AAI70018.1	N1/N2 protein [Xenopus laevis]	1e-15	par124_2	2-175:+2	PS00006:CK2_PHOSPHO_SITE Casein kinase II phosphorylation site.	681	-	-	-
contig16628	-	XP_688145.4	PREDICTED: centaurin, delta 1-like [Danio rerio]	7e-06	-	1-111:+1	PS00004:CAMP_PHOSPHO_SITE cAMP- and cGMP-dependent protein kinase phosphorylation site.|PS00005:PKC_PHOSPHO_SITE Protein kinase C phosphorylation site.|PS00008:MYRISTYL N-myristoylation site.	1211	-	-	-
contig17014	-	-	-	-	-	53-169:+2	PS00001:ASN_GLYCOSYLATION N-glycosylation site.|PS00005:PKC_PHOSPHO_SITE Protein kinase C phosphorylation site.|PS00006:CK2_PHOSPHO_SITE Casein kinase II phosphorylation site.	1185	-	-	-
contig12159	-	XP_001624156.1	predicted protein [Nematostella vectensis]	2e-21	par0_2614	279-1418:+3	PS00001:ASN_GLYCOSYLATION N-glycosylation site.|PS00004:CAMP_PHOSPHO_SITE cAMP- and cGMP-dependent protein kinase phosphorylation site.|PS00005:PKC_PHOSPHO_SITE Protein kinase C phosphorylation site.|PS00006:CK2_PHOSPHO_SITE Casein kinase II phosphorylation site.|PS00008:MYRISTYL N-myristoylation site.|PS00009:AMIDATION Amidation site.	1609	OG4_16104	4e-22	108
contig17169	GO:0050896,GO:0044238,GO:0044260,GO:0044424	XP_002736521.1	PREDICTED: poly (ADP-ribose) polymerase family, member 1-like,	4e-53	-	2-160:+2	-	1173	-	-	-
contig00558	-	BAI77427.1	innexin1 [Oligobrachia mashikoi]	1e-11	-	3-758:+3	PS00001:ASN_GLYCOSYLATION N-glycosylation site.|PS00005:PKC_PHOSPHO_SITE Protein kinase C phosphorylation site.|PS00006:CK2_PHOSPHO_SITE Casein kinase II phosphorylation site.|PS00008:MYRISTYL N-myristoylation site.|PS00009:AMIDATION Amidation site.|PS00029:LEUCINE_ZIPPER Leucine zipper pattern.	760	-	-	-
contig11759	-	-	-	-	-	2-85:+2	-	1664	-	-	-
contig02611	-	XP_002737725.1	PREDICTED: PfpI family peptidase-like [Saccoglossus kowalevskii]	2e-28	-	1-141:+1	PS00006:CK2_PHOSPHO_SITE Casein kinase II phosphorylation site.|PS00008:MYRISTYL N-myristoylation site.	289	OG4_15136	2e-18	92.8
contig15723	-	-	-	-	-	1-66:+1	-	1275	-	-	-
contig00777	-	XP_002736574.1	PREDICTED: reverse transcriptase-like protein-like [Saccoglossus	7e-15	par0_2614	3-212:+3	PS00005:PKC_PHOSPHO_SITE Protein kinase C phosphorylation site.|PS00006:CK2_PHOSPHO_SITE Casein kinase II phosphorylation site.	705	-	-	-
contig05083	GO:0006790,GO:0030554,GO:0006576,GO:0042802,GO:0008146,GO:0044444,GO:0031960,GO:0018958,GO:0008202,GO:0008015	XP_420616.2	PREDICTED: similar to sulfotransferase [Gallus gallus]	3e-37	par0_2614	555-746:+3	PS00001:ASN_GLYCOSYLATION N-glycosylation site.|PS00005:PKC_PHOSPHO_SITE Protein kinase C phosphorylation site.	905	-	-	-
contig14034	-	-	-	-	-	949-1044:+1	PS00005:PKC_PHOSPHO_SITE Protein kinase C phosphorylation site.|PS00006:CK2_PHOSPHO_SITE Casein kinase II phosphorylation site.	1409	-	-	-
contig05528	GO:0022892,GO:0030119,GO:0012510,GO:0015031	XP_001848821.1	AP-1 complex subunit theta-1 [Culex quinquefasciatus]	3e-46	par34_2	2-115:+2	PS00005:PKC_PHOSPHO_SITE Protein kinase C phosphorylation site.	316	OG4_10822	4e-47	187
contig25208	-	-	-	-	-	149-271:+2	PS00005:PKC_PHOSPHO_SITE Protein kinase C phosphorylation site.|PS00006:CK2_PHOSPHO_SITE Casein kinase II phosphorylation site.|PS00008:MYRISTYL N-myristoylation site.	641	-	-	-
contig20371	GO:0032561,GO:0043623,GO:0007017,GO:0017111,GO:0032991,GO:0015630	CAG30533.1	alpha tubulin [Gigaspora margarita]	e-154	par127_9	1-954:+1	PS00004:CAMP_PHOSPHO_SITE cAMP- and cGMP-dependent protein kinase phosphorylation site.|PS00005:PKC_PHOSPHO_SITE Protein kinase C phosphorylation site.|PS00006:CK2_PHOSPHO_SITE Casein kinase II phosphorylation site.|PS00007:TYR_PHOSPHO_SITE Tyrosine kinase phosphorylation site.|PS00008:MYRISTYL N-myristoylation site.|PS00009:AMIDATION Amidation site.|PS00016:RGD Cell attachment sequence.|PS00227:…	955	OG4_10075	9e-155	548
contig05010	-	-	-	-	-	1-66:+1	-	164	-	-	-
contig16183	-	-	-	-	-	2-1246:+2	PS00001:ASN_GLYCOSYLATION N-glycosylation site.|PS00004:CAMP_PHOSPHO_SITE cAMP- and cGMP-dependent protein kinase phosphorylation site.|PS00005:PKC_PHOSPHO_SITE Protein kinase C phosphorylation site.|PS00006:CK2_PHOSPHO_SITE Casein kinase II phosphorylation site.|PS00007:TYR_PHOSPHO_SITE Tyrosine kinase phosphorylation site.|PS00008:MYRISTYL N-myristoylation site.	1247	-	-	-
contig24982	-	-	-	-	-	108-362:+3	PS00005:PKC_PHOSPHO_SITE Protein kinase C phosphorylation site.|PS00006:CK2_PHOSPHO_SITE Casein kinase II phosphorylation site.|PS00008:MYRISTYL N-myristoylation site.	653	-	-	-
contig18352	-	-	-	-	-	974-1093:+2	-	1093	-	-	-
contig16554	-	-	-	-	-	544-684:+1	PS00001:ASN_GLYCOSYLATION N-glycosylation site.|PS00005:PKC_PHOSPHO_SITE Protein kinase C phosphorylation site.|PS00008:MYRISTYL N-myristoylation site.	1216	-	-	-
contig05057	-	-	-	-	-	3-116:+3	PS00005:PKC_PHOSPHO_SITE Protein kinase C phosphorylation site.|PS00008:MYRISTYL N-myristoylation site.	174	-	-	-
contig14388	GO:0004527,GO:0004519,GO:0005488,GO:0016835,GO:0006281	NP_001106602.1	aprataxin and PNKP like factor [Xenopus (Silurana) tropicalis]	3e-16	par129_3	635-745:+2	PS00004:CAMP_PHOSPHO_SITE cAMP- and cGMP-dependent protein kinase phosphorylation site.|PS00006:CK2_PHOSPHO_SITE Casein kinase II phosphorylation site.	1380	-	-	-
contig24182	GO:0004866	AAN76363.1	type I proteinase inhibitor-like protein [Citrus x paradisi]	8e-11	par0_2614	502-612:+1	PS00001:ASN_GLYCOSYLATION N-glycosylation site.|PS00029:LEUCINE_ZIPPER Leucine zipper pattern.	708	-	-	-
contig24727	-	ACE75265.1	integrase core domain-containing protein [Glyptapanteles	1e-42	par27_20	303-671:+3	PS00001:ASN_GLYCOSYLATION N-glycosylation site.|PS00005:PKC_PHOSPHO_SITE Protein kinase C phosphorylation site.|PS00006:CK2_PHOSPHO_SITE Casein kinase II phosphorylation site.|PS00007:TYR_PHOSPHO_SITE Tyrosine kinase phosphorylation site.|PS00605:ATPASE_C ATP synthase c subunit signature.	672	-	-	-
contig03583	-	-	-	-	-	866-1081:+2	PS00006:CK2_PHOSPHO_SITE Casein kinase II phosphorylation site.|PS00008:MYRISTYL N-myristoylation site.	1722	-	-	-
contig05211	-	-	-	-	-	102-182:+3	PS00005:PKC_PHOSPHO_SITE Protein kinase C phosphorylation site.|PS00006:CK2_PHOSPHO_SITE Casein kinase II phosphorylation site.|PS00009:AMIDATION Amidation site.	183	-	-	-
contig24573	-	XP_002739580.1	PREDICTED: predicted protein-like [Saccoglossus kowalevskii]	2e-42	-	3-683:+3	PS00004:CAMP_PHOSPHO_SITE cAMP- and cGMP-dependent protein kinase phosphorylation site.|PS00005:PKC_PHOSPHO_SITE Protein kinase C phosphorylation site.|PS00006:CK2_PHOSPHO_SITE Casein kinase II phosphorylation site.|PS00007:TYR_PHOSPHO_SITE Tyrosine kinase phosphorylation site.|PS00008:MYRISTYL N-myristoylation site.	685	-	-	-
contig25201	-	-	-	-	-	467-637:+2	PS00005:PKC_PHOSPHO_SITE Protein kinase C phosphorylation site.	641	-	-	-
contig14833	-	XP_002611052.1	hypothetical protein BRAFLDRAFT_70406 [Branchiostoma floridae]	2e-61	par0_2614	607-699:+1	PS00008:MYRISTYL N-myristoylation site.	1345	-	-	-
contig10728	-	-	-	-	-	1376-1528:+2	PS00001:ASN_GLYCOSYLATION N-glycosylation site.|PS00006:CK2_PHOSPHO_SITE Casein kinase II phosphorylation site.|PS00008:MYRISTYL N-myristoylation site.	1839	-	-	-
contig15881	-	XP_001637401.1	predicted protein [Nematostella vectensis]	4e-30	par0_2614	294-461:+3	PS00001:ASN_GLYCOSYLATION N-glycosylation site.|PS00005:PKC_PHOSPHO_SITE Protein kinase C phosphorylation site.	1261	-	-	-
contig17652	-	-	-	-	-	417-572:+3	PS00001:ASN_GLYCOSYLATION N-glycosylation site.|PS00005:PKC_PHOSPHO_SITE Protein kinase C phosphorylation site.	1137	-	-	-
contig00040	-	-	-	-	-	-	-	81	-	-	-
contig00665	-	-	-	-	-	233-364:+2	PS00001:ASN_GLYCOSYLATION N-glycosylation site.|PS00005:PKC_PHOSPHO_SITE Protein kinase C phosphorylation site.|PS00006:CK2_PHOSPHO_SITE Casein kinase II phosphorylation site.	832	-	-	-
contig16084	GO:0005924,GO:0003779,GO:0032991,GO:0015629,GO:0042995	CAC38780.1	allograft inflammatory factor 1 [Suberites domuncula]	1e-31	-	573-698:+3	PS00001:ASN_GLYCOSYLATION N-glycosylation site.|PS00005:PKC_PHOSPHO_SITE Protein kinase C phosphorylation site.|PS00006:CK2_PHOSPHO_SITE Casein kinase II phosphorylation site.|PS00008:MYRISTYL N-myristoylation site.	1254	OG4_18145	3e-30	135
contig01915	-	-	-	-	-	2-97:+2	PS00001:ASN_GLYCOSYLATION N-glycosylation site.	111	-	-	-
contig10036	-	XP_002732824.1	PREDICTED: Organic solute transporter subunit alpha-like	8e-37	par0_2614	1332-1535:+3	PS00005:PKC_PHOSPHO_SITE Protein kinase C phosphorylation site.|PS00008:MYRISTYL N-myristoylation site.	1991	-	-	-
contig10498	-	XP_002153843.1	PREDICTED: similar to predicted protein, partial [Hydra	3e-06	-	763-1023:+1	PS00006:CK2_PHOSPHO_SITE Casein kinase II phosphorylation site.|PS00008:MYRISTYL N-myristoylation site.	1883	-	-	-
contig23573	-	-	-	-	-	-	-	749	-	-	-
contig06333	-	-	-	-	-	1-90:+1	PS00001:ASN_GLYCOSYLATION N-glycosylation site.|PS00005:PKC_PHOSPHO_SITE Protein kinase C phosphorylation site.	130	-	-	-
contig13207	GO:0043231,GO:0006486,GO:0016757	XP_002594362.1	hypothetical protein BRAFLDRAFT_72229 [Branchiostoma floridae]	e-145	-	6-1463:+3	PS00001:ASN_GLYCOSYLATION N-glycosylation site.|PS00004:CAMP_PHOSPHO_SITE cAMP- and cGMP-dependent protein kinase phosphorylation site.|PS00005:PKC_PHOSPHO_SITE Protein kinase C phosphorylation site.|PS00006:CK2_PHOSPHO_SITE Casein kinase II phosphorylation site.|PS00008:MYRISTYL N-myristoylation site.	1486	OG4_12818	4e-136	486
contig25700	-	-	-	-	-	-	-	608	-	-	-
contig22357	-	XP_002740933.1	PREDICTED: predicted protein-like [Saccoglossus kowalevskii]	1e-26	-	417-596:+3	PS00005:PKC_PHOSPHO_SITE Protein kinase C phosphorylation site.|PS00006:CK2_PHOSPHO_SITE Casein kinase II phosphorylation site.	825	-	-	-
contig26342	-	-	-	-	-	271-444:+1	PS00005:PKC_PHOSPHO_SITE Protein kinase C phosphorylation site.|PS00006:CK2_PHOSPHO_SITE Casein kinase II phosphorylation site.	555	-	-	-
contig25850	-	-	-	-	-	116-589:+2	PS00004:CAMP_PHOSPHO_SITE cAMP- and cGMP-dependent protein kinase phosphorylation site.|PS00005:PKC_PHOSPHO_SITE Protein kinase C phosphorylation site.|PS00006:CK2_PHOSPHO_SITE Casein kinase II phosphorylation site.|PS00008:MYRISTYL N-myristoylation site.	591	-	-	-
contig25513	-	-	-	-	-	580-618:+1	PS00342:MICROBODIES_CTER Microbodies C-terminal targeting signal.	619	-	-	-
contig16294	-	-	-	-	-	1104-1196:+3	PS00001:ASN_GLYCOSYLATION N-glycosylation site.|PS00005:PKC_PHOSPHO_SITE Protein kinase C phosphorylation site.	1238	-	-	-
contig07759	-	-	-	-	-	-	-	258	-	-	-
contig06738	-	-	-	-	-	2-166:+2	PS00005:PKC_PHOSPHO_SITE Protein kinase C phosphorylation site.|PS00007:TYR_PHOSPHO_SITE Tyrosine kinase phosphorylation site.	167	-	-	-
contig14381	-	NP_001001804.2	epoxide hydrolase 4 [Mus musculus]	7e-58	-	669-869:+3	PS00005:PKC_PHOSPHO_SITE Protein kinase C phosphorylation site.|PS00006:CK2_PHOSPHO_SITE Casein kinase II phosphorylation site.|PS00008:MYRISTYL N-myristoylation site.	1383	-	-	-
contig10164	-	ADO29491.1	ubiquinol-cytochrome c reductase complex chaperone cbp3-like protein	2e-41	-	1089-1379:+3	PS00001:ASN_GLYCOSYLATION N-glycosylation site.|PS00005:PKC_PHOSPHO_SITE Protein kinase C phosphorylation site.|PS00008:MYRISTYL N-myristoylation site.	1963	-	-	-
contig25083	GO:0003824	CBW28654.1	CMP-Neu5Ac--lipooligosaccharide alpha 2-3 sialyltransferase	1e-07	-	80-229:+2	PS00005:PKC_PHOSPHO_SITE Protein kinase C phosphorylation site.	650	-	-	-
contig03467	-	-	-	-	-	3-143:+3	PS00005:PKC_PHOSPHO_SITE Protein kinase C phosphorylation site.|PS00006:CK2_PHOSPHO_SITE Casein kinase II phosphorylation site.	294	-	-	-
contig24387	GO:0030099,GO:0006779,GO:0016020	P0CAT2.1	S238B_DANRE RecName: Full=Solute carrier family 25 member 38-B	5e-21	-	-	-	695	OG4_14369	2e-20	101
contig10844	GO:0006354,GO:0003676,GO:0006352,GO:0016591,GO:0034062,GO:0005515,GO:0016301	XP_002741050.1	PREDICTED: DNA directed RNA polymerase II polypeptide C-like	e-123	-	2-295:+2	PS00005:PKC_PHOSPHO_SITE Protein kinase C phosphorylation site.|PS00006:CK2_PHOSPHO_SITE Casein kinase II phosphorylation site.	1817	OG4_11082	5e-121	437
contig18739	GO:0016614,GO:0008152,GO:0005488	XP_001943996.1	PREDICTED: similar to malic enzyme [Acyrthosiphon pisum]	6e-93	-	1-297:+1	PS00005:PKC_PHOSPHO_SITE Protein kinase C phosphorylation site.|PS00008:MYRISTYL N-myristoylation site.	1067	OG4_10239	1e-93	345
contig08377	GO:0006520,GO:0008483,GO:0016829	AAK97625.1	AF395204_1 kynurenine aminotransferase [Aedes aegypti]	e-138	par0_2614	856-1038:+1	PS00001:ASN_GLYCOSYLATION N-glycosylation site.|PS00006:CK2_PHOSPHO_SITE Casein kinase II phosphorylation site.	2740	OG4_10172	2e-138	496
contig01142	-	-	-	-	-	-	-	2	-	-	-
contig06726	-	-	-	-	-	3-98:+3	PS00005:PKC_PHOSPHO_SITE Protein kinase C phosphorylation site.|PS00006:CK2_PHOSPHO_SITE Casein kinase II phosphorylation site.	133	-	-	-
contig26565	GO:0050931,GO:0043231,GO:0010468,GO:0007399,GO:0014031,GO:0006351,GO:0001708	XP_001948269.1	PREDICTED: similar to transcription factor ap-2 [Acyrthosiphon	1e-55	-	381-530:+3	-	531	OG4_23850	2e-56	219
contig15289	-	-	-	-	-	912-1259:+3	PS00004:CAMP_PHOSPHO_SITE cAMP- and cGMP-dependent protein kinase phosphorylation site.|PS00006:CK2_PHOSPHO_SITE Casein kinase II phosphorylation site.|PS00008:MYRISTYL N-myristoylation site.	1312	-	-	-
contig23732	-	EFQ75608.1	Acid phosphatase [Mucilaginibacter paludis DSM 18603]	1e-21	par132_3	205-414:+1	PS00001:ASN_GLYCOSYLATION N-glycosylation site.|PS00005:PKC_PHOSPHO_SITE Protein kinase C phosphorylation site.|PS00006:CK2_PHOSPHO_SITE Casein kinase II phosphorylation site.|PS00007:TYR_PHOSPHO_SITE Tyrosine kinase phosphorylation site.	739	-	-	-
contig26930	GO:0030427,GO:0046914,GO:0023033,GO:0032868,GO:0043231,GO:0034330,GO:0043296,GO:0005626,GO:0006900,GO:0006605,GO:0016310,GO:0030036,GO:0034097,GO:0004674,GO:0032880,GO:0035088,GO:0032559,GO:0048522,GO:0008289,GO:0030010,GO:0010828,GO:0044444,GO:0043066,GO:0001754	XP_002732878.1	PREDICTED: protein kinase C-like [Saccoglossus kowalevskii]	1e-83	-	3-191:+3	PS00004:CAMP_PHOSPHO_SITE cAMP- and cGMP-dependent protein kinase phosphorylation site.|PS00005:PKC_PHOSPHO_SITE Protein kinase C phosphorylation site.|PS00006:CK2_PHOSPHO_SITE Casein kinase II phosphorylation site.	481	OG4_15275	4e-83	308
contig24000	-	-	-	-	-	490-645:+1	-	722	-	-	-
contig25439	GO:0003676,GO:0030532,GO:0044444,GO:0000398,GO:0031981	XP_002594949.1	hypothetical protein BRAFLDRAFT_271061 [Branchiostoma floridae]	1e-36	par84_18	2-208:+2	PS00001:ASN_GLYCOSYLATION N-glycosylation site.|PS00005:PKC_PHOSPHO_SITE Protein kinase C phosphorylation site.	625	OG4_11525	2e-35	150
contig00885	-	-	-	-	-	675-809:+3	-	1063	-	-	-
contig24183	GO:0006684,GO:0005488,GO:0006667,GO:0006670,GO:0017059,GO:0016454,GO:0006672	NP_001084963.1	serine palmitoyltransferase, long chain base subunit 1 [Xenopus	3e-54	-	362-571:+2	PS00001:ASN_GLYCOSYLATION N-glycosylation site.	709	OG4_12371	4e-52	206
contig26692	-	-	-	-	-	-	-	515	-	-	-
contig12550	GO:0005083,GO:0043234,GO:0019941,GO:0044464	NP_001085610.1	MGC82611 protein [Xenopus laevis]	1e-81	-	513-926:+3	PS00001:ASN_GLYCOSYLATION N-glycosylation site.|PS00004:CAMP_PHOSPHO_SITE cAMP- and cGMP-dependent protein kinase phosphorylation site.|PS00005:PKC_PHOSPHO_SITE Protein kinase C phosphorylation site.|PS00342:MICROBODIES_CTER Microbodies C-terminal targeting signal.	1557	OG4_22478	1e-81	305
contig04950	-	-	-	-	-	2-109:+2	-	281	-	-	-
contig02821	-	-	-	-	-	426-638:+3	PS00001:ASN_GLYCOSYLATION N-glycosylation site.|PS00005:PKC_PHOSPHO_SITE Protein kinase C phosphorylation site.|PS00006:CK2_PHOSPHO_SITE Casein kinase II phosphorylation site.	701	-	-	-
contig13373	GO:0030528,GO:0006357,GO:0048513,GO:0006996,GO:0003677,GO:0035257,GO:0048523,GO:0008134,GO:0005634	XP_002426457.1	conserved hypothetical protein [Pediculus humanus corporis]	1e-16	-	358-600:+1	PS00004:CAMP_PHOSPHO_SITE cAMP- and cGMP-dependent protein kinase phosphorylation site.|PS00005:PKC_PHOSPHO_SITE Protein kinase C phosphorylation site.|PS00006:CK2_PHOSPHO_SITE Casein kinase II phosphorylation site.|PS00008:MYRISTYL N-myristoylation site.	1471	-	-	-
contig25239	GO:0005488,GO:0006506,GO:0030176,GO:0016787	XP_002736149.1	PREDICTED: CG11190-like [Saccoglossus kowalevskii]	3e-60	-	3-143:+3	PS00001:ASN_GLYCOSYLATION N-glycosylation site.|PS00005:PKC_PHOSPHO_SITE Protein kinase C phosphorylation site.	639	OG4_13728	2e-60	233
contig10699	-	-	-	-	-	905-1072:+2	PS00006:CK2_PHOSPHO_SITE Casein kinase II phosphorylation site.	1839	-	-	-
contig26361	GO:0005488	EDL92048.1	similar to FLI-LRR associated protein-1, isoform CRA_i [Rattus	1e-14	par138_2	1-186:+1	PS00005:PKC_PHOSPHO_SITE Protein kinase C phosphorylation site.|PS00029:LEUCINE_ZIPPER Leucine zipper pattern.	553	-	-	-
contig22628	-	XP_001633503.1	predicted protein [Nematostella vectensis]	2e-07	-	253-402:+1	PS00029:LEUCINE_ZIPPER Leucine zipper pattern.	809	OG4_116857	4e-08	42.7
contig26690	-	-	-	-	-	255-515:+3	PS00001:ASN_GLYCOSYLATION N-glycosylation site.|PS00004:CAMP_PHOSPHO_SITE cAMP- and cGMP-dependent protein kinase phosphorylation site.|PS00005:PKC_PHOSPHO_SITE Protein kinase C phosphorylation site.	517	-	-	-
contig16960	-	-	-	-	-	641-856:+2	-	1189	-	-	-
contig02076	-	-	-	-	-	1-135:+1	PS00006:CK2_PHOSPHO_SITE Casein kinase II phosphorylation site.	136	-	-	-
contig23211	-	-	-	-	-	488-637:+2	PS00001:ASN_GLYCOSYLATION N-glycosylation site.|PS00006:CK2_PHOSPHO_SITE Casein kinase II phosphorylation site.|PS00008:MYRISTYL N-myristoylation site.	769	-	-	-
contig01520	-	-	-	-	-	514-585:+1	-	587	-	-	-
contig04861	-	-	-	-	-	-	-	749	-	-	-
contig20918	-	-	-	-	-	543-656:+3	-	917	-	-	-
contig01418	GO:0008284,GO:0042325,GO:0048519,GO:0004714,GO:0032989,GO:0007169,GO:0043231,GO:0008544,GO:0044459,GO:0023060,GO:0005515,GO:0006468,GO:0007417,GO:0009887	XP_700110.3	PREDICTED: Epidermal growth factor receptor-like, partial [Danio	2e-59	-	165-341:+3	PS00005:PKC_PHOSPHO_SITE Protein kinase C phosphorylation site.|PS00006:CK2_PHOSPHO_SITE Casein kinase II phosphorylation site.|PS00008:MYRISTYL N-myristoylation site.	1346	-	-	-
contig16888	-	-	-	-	-	156-1193:+3	PS00001:ASN_GLYCOSYLATION N-glycosylation site.|PS00004:CAMP_PHOSPHO_SITE cAMP- and cGMP-dependent protein kinase phosphorylation site.|PS00005:PKC_PHOSPHO_SITE Protein kinase C phosphorylation site.|PS00006:CK2_PHOSPHO_SITE Casein kinase II phosphorylation site.|PS00008:MYRISTYL N-myristoylation site.|PS00016:RGD Cell attachment sequence.	1194	-	-	-
contig09968	GO:0050896,GO:0005488,GO:0050789	XP_002599427.1	hypothetical protein BRAFLDRAFT_249506 [Branchiostoma floridae]	9e-73	-	16-1734:+1	PS00004:CAMP_PHOSPHO_SITE cAMP- and cGMP-dependent protein kinase phosphorylation site.|PS00005:PKC_PHOSPHO_SITE Protein kinase C phosphorylation site.|PS00006:CK2_PHOSPHO_SITE Casein kinase II phosphorylation site.|PS00007:TYR_PHOSPHO_SITE Tyrosine kinase phosphorylation site.|PS00008:MYRISTYL N-myristoylation site.	2007	-	-	-
contig08565	GO:0044424,GO:0008152,GO:0016811,GO:0043169	NP_001087502.1	ureidopropionase, beta [Xenopus laevis]	e-156	par139_7	2007-2315:+3	PS00005:PKC_PHOSPHO_SITE Protein kinase C phosphorylation site.|PS00006:CK2_PHOSPHO_SITE Casein kinase II phosphorylation site.|PS00008:MYRISTYL N-myristoylation site.	2593	OG4_15933	1e-154	549
contig14423	-	-	-	-	-	693-1334:+3	PS00001:ASN_GLYCOSYLATION N-glycosylation site.|PS00004:CAMP_PHOSPHO_SITE cAMP- and cGMP-dependent protein kinase phosphorylation site.|PS00005:PKC_PHOSPHO_SITE Protein kinase C phosphorylation site.|PS00006:CK2_PHOSPHO_SITE Casein kinase II phosphorylation site.|PS00007:TYR_PHOSPHO_SITE Tyrosine kinase phosphorylation site.|PS00008:MYRISTYL N-myristoylation site.	1367	-	-	-
contig20201	-	-	-	-	-	66-209:+3	PS00006:CK2_PHOSPHO_SITE Casein kinase II phosphorylation site.	968	-	-	-
contig20009	-	-	-	-	-	51-179:+3	PS00005:PKC_PHOSPHO_SITE Protein kinase C phosphorylation site.|PS00007:TYR_PHOSPHO_SITE Tyrosine kinase phosphorylation site.	979	-	-	-
contig18315	GO:0005488,GO:0008152	NP_001085842.1	dehydrogenase/reductase (SDR family) member 3 [Xenopus laevis]	7e-47	-	930-1091:+3	PS00001:ASN_GLYCOSYLATION N-glycosylation site.|PS00006:CK2_PHOSPHO_SITE Casein kinase II phosphorylation site.|PS00008:MYRISTYL N-myristoylation site.	1091	-	-	-
contig24419	-	-	-	-	-	56-517:+2	PS00005:PKC_PHOSPHO_SITE Protein kinase C phosphorylation site.|PS00006:CK2_PHOSPHO_SITE Casein kinase II phosphorylation site.|PS00008:MYRISTYL N-myristoylation site.|PS00016:RGD Cell attachment sequence.	693	-	-	-
contig16954	-	-	-	-	-	124-213:+1	PS00005:PKC_PHOSPHO_SITE Protein kinase C phosphorylation site.|PS00006:CK2_PHOSPHO_SITE Casein kinase II phosphorylation site.|PS00007:TYR_PHOSPHO_SITE Tyrosine kinase phosphorylation site.	1190	-	-	-
contig03743	-	-	-	-	-	2-124:+2	PS00005:PKC_PHOSPHO_SITE Protein kinase C phosphorylation site.|PS00006:CK2_PHOSPHO_SITE Casein kinase II phosphorylation site.	126	-	-	-
contig19950	-	-	-	-	-	2-76:+2	-	982	-	-	-
contig06653	-	-	-	-	-	16-360:+1	PS00005:PKC_PHOSPHO_SITE Protein kinase C phosphorylation site.|PS00006:CK2_PHOSPHO_SITE Casein kinase II phosphorylation site.|PS00008:MYRISTYL N-myristoylation site.	361	-	-	-
contig17944	GO:0031224	NP_001119988.1	hypothetical protein LOC100144944 [Xenopus (Silurana) tropicalis]	4e-41	-	338-661:+2	PS00001:ASN_GLYCOSYLATION N-glycosylation site.|PS00004:CAMP_PHOSPHO_SITE cAMP- and cGMP-dependent protein kinase phosphorylation site.|PS00005:PKC_PHOSPHO_SITE Protein kinase C phosphorylation site.|PS00006:CK2_PHOSPHO_SITE Casein kinase II phosphorylation site.|PS00008:MYRISTYL N-myristoylation site.	1118	OG4_16142	9e-40	166
contig09197	GO:0007155	XP_001994957.1	GH13158 [Drosophila grimshawi]	3e-23	-	8-2017:+2	PS00001:ASN_GLYCOSYLATION N-glycosylation site.|PS00004:CAMP_PHOSPHO_SITE cAMP- and cGMP-dependent protein kinase phosphorylation site.|PS00005:PKC_PHOSPHO_SITE Protein kinase C phosphorylation site.|PS00006:CK2_PHOSPHO_SITE Casein kinase II phosphorylation site.|PS00007:TYR_PHOSPHO_SITE Tyrosine kinase phosphorylation site.|PS00008:MYRISTYL N-myristoylation site.	2256	-	-	-
contig05614	-	BAA88337.1	ORF2 [Platemys spixii]	4e-07	-	819-935:+3	-	1383	-	-	-
contig11639	GO:0043231,GO:0016765	XP_001604528.1	PREDICTED: hypothetical protein [Nasonia vitripennis]	e-102	-	563-799:+2	PS00005:PKC_PHOSPHO_SITE Protein kinase C phosphorylation site.|PS00006:CK2_PHOSPHO_SITE Casein kinase II phosphorylation site.|PS00008:MYRISTYL N-myristoylation site.	1682	-	-	-
contig06847	-	-	-	-	-	3-104:+3	PS00001:ASN_GLYCOSYLATION N-glycosylation site.|PS00005:PKC_PHOSPHO_SITE Protein kinase C phosphorylation site.	220	-	-	-
contig14594	GO:0016020	XP_415880.1	PREDICTED: hypothetical protein [Gallus gallus]	e-102	par141_2	194-718:+2	PS00001:ASN_GLYCOSYLATION N-glycosylation site.|PS00004:CAMP_PHOSPHO_SITE cAMP- and cGMP-dependent protein kinase phosphorylation site.|PS00005:PKC_PHOSPHO_SITE Protein kinase C phosphorylation site.|PS00006:CK2_PHOSPHO_SITE Casein kinase II phosphorylation site.|PS00008:MYRISTYL N-myristoylation site.|PS00017:ATP_GTP_A ATP/GTP-binding site motif A (P-loop).	1363	OG4_12615	4e-103	377
contig24999	-	-	-	-	-	272-445:+2	PS00005:PKC_PHOSPHO_SITE Protein kinase C phosphorylation site.|PS00006:CK2_PHOSPHO_SITE Casein kinase II phosphorylation site.	655	-	-	-
contig23897	-	-	-	-	-	74-196:+2	PS00005:PKC_PHOSPHO_SITE Protein kinase C phosphorylation site.|PS00006:CK2_PHOSPHO_SITE Casein kinase II phosphorylation site.	728	-	-	-
contig23368	GO:0009987,GO:0005488	XP_002711735.1	PREDICTED: MAPK activating protein PM28-like [Oryctolagus	8e-58	-	92-181:+2	-	763	OG4_12330	1e-57	224
contig19620	-	BAE93510.1	regeneration-upregulated protein 3 [Enchytraeus japonensis]	6e-42	par0_2614	5-643:+2	PS00001:ASN_GLYCOSYLATION N-glycosylation site.|PS00005:PKC_PHOSPHO_SITE Protein kinase C phosphorylation site.|PS00006:CK2_PHOSPHO_SITE Casein kinase II phosphorylation site.|PS00008:MYRISTYL N-myristoylation site.|PS00009:AMIDATION Amidation site.	1003	-	-	-
contig26478	-	-	-	-	-	456-539:+3	-	541	-	-	-
contig22489	-	EFN72956.1	hypothetical protein EAG_11248 [Camponotus floridanus]	1e-05	-	350-493:+2	PS00004:CAMP_PHOSPHO_SITE cAMP- and cGMP-dependent protein kinase phosphorylation site.|PS00005:PKC_PHOSPHO_SITE Protein kinase C phosphorylation site.	814	-	-	-
contig19605	-	-	-	-	-	441-623:+3	PS00005:PKC_PHOSPHO_SITE Protein kinase C phosphorylation site.	1003	-	-	-
contig23661	-	-	-	-	-	-	-	744	-	-	-
contig01544	-	-	-	-	-	12-488:+3	PS00001:ASN_GLYCOSYLATION N-glycosylation site.|PS00005:PKC_PHOSPHO_SITE Protein kinase C phosphorylation site.|PS00006:CK2_PHOSPHO_SITE Casein kinase II phosphorylation site.|PS00008:MYRISTYL N-myristoylation site.	651	-	-	-
contig14682	-	XP_002612442.1	hypothetical protein BRAFLDRAFT_58277 [Branchiostoma floridae]	2e-13	par73_28	866-1036:+2	PS00001:ASN_GLYCOSYLATION N-glycosylation site.	1357	-	-	-
contig13269	-	-	-	-	-	168-287:+3	PS00005:PKC_PHOSPHO_SITE Protein kinase C phosphorylation site.|PS00007:TYR_PHOSPHO_SITE Tyrosine kinase phosphorylation site.	1481	-	-	-
contig17866	-	-	-	-	-	3-188:+3	PS00001:ASN_GLYCOSYLATION N-glycosylation site.|PS00005:PKC_PHOSPHO_SITE Protein kinase C phosphorylation site.|PS00006:CK2_PHOSPHO_SITE Casein kinase II phosphorylation site.	1123	-	-	-
contig19688	-	XP_002532999.1	subtilisin inhibitor 1, putative [Ricinus communis]	7e-11	par0_2614	68-265:+2	PS00005:PKC_PHOSPHO_SITE Protein kinase C phosphorylation site.|PS00006:CK2_PHOSPHO_SITE Casein kinase II phosphorylation site.|PS00285:POTATO_INHIBITOR Potato inhibitor I family signature.	999	OG4_51247	1e-11	72.8
contig03712	GO:0032501,GO:0016787,GO:0005488	AAH62867.1	Amylase, alpha 2A; pancreatic [Danio rerio]	e-120	par146_3	541-1065:+1	PS00001:ASN_GLYCOSYLATION N-glycosylation site.|PS00005:PKC_PHOSPHO_SITE Protein kinase C phosphorylation site.|PS00006:CK2_PHOSPHO_SITE Casein kinase II phosphorylation site.|PS00008:MYRISTYL N-myristoylation site.	1315	OG4_12060	1e-120	435
contig18105	-	-	-	-	-	564-716:+3	-	1106	-	-	-
contig17829	-	-	-	-	-	361-477:+1	PS00001:ASN_GLYCOSYLATION N-glycosylation site.|PS00006:CK2_PHOSPHO_SITE Casein kinase II phosphorylation site.	1124	-	-	-
contig16721	GO:0005996,GO:0016853	XP_002125575.1	PREDICTED: similar to predicted protein [Ciona intestinalis]	e-172	-	846-1001:+3	-	1206	OG4_20465	6e-172	605
contig26759	GO:0016763,GO:0016458,GO:0031981,GO:0046914,GO:0043687,GO:0017136,GO:0051287,GO:0000784	XP_002609892.1	hypothetical protein BRAFLDRAFT_125988 [Branchiostoma floridae]	9e-62	-	358-507:+1	PS00001:ASN_GLYCOSYLATION N-glycosylation site.|PS00006:CK2_PHOSPHO_SITE Casein kinase II phosphorylation site.	509	OG4_13464	5e-60	231
contig09411	GO:0043227,GO:0005488,GO:0016020	XP_002738972.1	PREDICTED: cytochrome P450 2D18-like [Saccoglossus kowalevskii]	3e-62	par150_4	3-149:+3	PS00001:ASN_GLYCOSYLATION N-glycosylation site.|PS00006:CK2_PHOSPHO_SITE Casein kinase II phosphorylation site.|PS00007:TYR_PHOSPHO_SITE Tyrosine kinase phosphorylation site.	2173	-	-	-
contig10169	GO:0004518	EFN72248.1	Exosome complex exonuclease RRP44 [Camponotus floridanus]	e-142	-	621-1049:+3	PS00001:ASN_GLYCOSYLATION N-glycosylation site.|PS00004:CAMP_PHOSPHO_SITE cAMP- and cGMP-dependent protein kinase phosphorylation site.|PS00005:PKC_PHOSPHO_SITE Protein kinase C phosphorylation site.|PS00008:MYRISTYL N-myristoylation site.	1960	OG4_10514	8e-141	503
contig26456	-	EFA79619.1	EGF-like domain-containing protein [Polysphondylium pallidum PN500]	8e-73	par0_2614	236-382:+2	-	539	OG4_10083	2e-73	276
contig00289	-	-	-	-	-	-	-	27	-	-	-
contig07577	-	-	-	-	-	-	-	218	-	-	-
contig10052	GO:0005488,GO:0006810,GO:0042221,GO:0016020,GO:0005215	NP_001080241.1	hippocampus abundant transcript 1 [Xenopus laevis]	e-145	par152_2	1449-1628:+3	PS00001:ASN_GLYCOSYLATION N-glycosylation site.|PS00005:PKC_PHOSPHO_SITE Protein kinase C phosphorylation site.	1987	OG4_12441	3e-145	517
contig16858	GO:0005737,GO:0005515,GO:0016459,GO:0017111,GO:0032559	AAD28718.2	AF112359_1 myosin heavy chain A [Schmidtea mediterranea]	2e-22	par0_2614	3-347:+3	PS00001:ASN_GLYCOSYLATION N-glycosylation site.|PS00005:PKC_PHOSPHO_SITE Protein kinase C phosphorylation site.|PS00006:CK2_PHOSPHO_SITE Casein kinase II phosphorylation site.|PS00008:MYRISTYL N-myristoylation site.	1196	OG4_10033	5e-21	104
contig24501	-	XP_001692198.1	hypothetical protein CHLREDRAFT_145784 [Chlamydomonas reinhardtii]	3e-07	-	345-683:+3	PS00005:PKC_PHOSPHO_SITE Protein kinase C phosphorylation site.	684	-	-	-
contig14721	-	-	-	-	-	747-857:+3	PS00004:CAMP_PHOSPHO_SITE cAMP- and cGMP-dependent protein kinase phosphorylation site.|PS00005:PKC_PHOSPHO_SITE Protein kinase C phosphorylation site.	1352	-	-	-
contig24986	GO:0046872,GO:0016491,GO:0005622	EFA11272.1	hypothetical protein TcasGA2_TC010807 [Tribolium castaneum]	7e-58	-	415-543:+1	PS00001:ASN_GLYCOSYLATION N-glycosylation site.|PS00006:CK2_PHOSPHO_SITE Casein kinase II phosphorylation site.|PS00008:MYRISTYL N-myristoylation site.	657	OG4_10778	2e-56	220
contig14648	GO:0050896,GO:0007600,GO:0030154,GO:0048839,GO:0016043,GO:0044464	XP_002807487.1	PREDICTED: LOW QUALITY PROTEIN: cadherin-23-like [Callithrix jacchus]	9e-20	-	653-922:+2	PS00005:PKC_PHOSPHO_SITE Protein kinase C phosphorylation site.|PS00008:MYRISTYL N-myristoylation site.	1360	-	-	-
contig09505	GO:0005488,GO:0004713,GO:0044237	XP_002423307.1	cAMP-dependent protein kinase catalytic subunit, putative	1e-83	par0_2614	126-827:+3	PS00001:ASN_GLYCOSYLATION N-glycosylation site.|PS00005:PKC_PHOSPHO_SITE Protein kinase C phosphorylation site.|PS00006:CK2_PHOSPHO_SITE Casein kinase II phosphorylation site.|PS00008:MYRISTYL N-myristoylation site.|PS00009:AMIDATION Amidation site.|PS00109:PROTEIN_KINASE_TYR Tyrosine protein kinases specific active-site signature.	2140	OG4_17310	2e-84	315
contig12014	GO:0000956	XP_002914273.1	PREDICTED: PAP-associated domain-containing protein 5-like, partial	3e-59	-	865-1023:+1	PS00005:PKC_PHOSPHO_SITE Protein kinase C phosphorylation site.|PS00006:CK2_PHOSPHO_SITE Casein kinase II phosphorylation site.	1628	-	-	-
contig12408	-	XP_789301.2	PREDICTED: hypothetical protein [Strongylocentrotus purpuratus]	1e-24	-	3-1577:+3	PS00001:ASN_GLYCOSYLATION N-glycosylation site.|PS00004:CAMP_PHOSPHO_SITE cAMP- and cGMP-dependent protein kinase phosphorylation site.|PS00005:PKC_PHOSPHO_SITE Protein kinase C phosphorylation site.|PS00006:CK2_PHOSPHO_SITE Casein kinase II phosphorylation site.|PS00008:MYRISTYL N-myristoylation site.|PS00016:RGD Cell attachment sequence.	1577	-	-	-
contig25465	-	-	-	-	-	17-622:+2	PS00001:ASN_GLYCOSYLATION N-glycosylation site.|PS00005:PKC_PHOSPHO_SITE Protein kinase C phosphorylation site.|PS00006:CK2_PHOSPHO_SITE Casein kinase II phosphorylation site.|PS00008:MYRISTYL N-myristoylation site.|PS00342:MICROBODIES_CTER Microbodies C-terminal targeting signal.	622	-	-	-
contig18759	-	-	-	-	-	-	-	1062	-	-	-
contig20939	-	XP_788007.2	PREDICTED: hypothetical protein, partial [Strongylocentrotus	4e-22	-	174-284:+3	PS00005:PKC_PHOSPHO_SITE Protein kinase C phosphorylation site.|PS00006:CK2_PHOSPHO_SITE Casein kinase II phosphorylation site.	915	-	-	-
contig25462	-	-	-	-	-	425-538:+2	PS00006:CK2_PHOSPHO_SITE Casein kinase II phosphorylation site.	618	-	-	-
contig27284	-	-	-	-	-	1-126:+1	PS00006:CK2_PHOSPHO_SITE Casein kinase II phosphorylation site.	127	-	-	-
contig16434	-	-	-	-	-	340-516:+1	PS00005:PKC_PHOSPHO_SITE Protein kinase C phosphorylation site.|PS00006:CK2_PHOSPHO_SITE Casein kinase II phosphorylation site.|PS00008:MYRISTYL N-myristoylation site.	1228	-	-	-
contig06364	-	-	-	-	-	157-603:+1	PS00001:ASN_GLYCOSYLATION N-glycosylation site.|PS00005:PKC_PHOSPHO_SITE Protein kinase C phosphorylation site.|PS00006:CK2_PHOSPHO_SITE Casein kinase II phosphorylation site.|PS00008:MYRISTYL N-myristoylation site.|PS00016:RGD Cell attachment sequence.	604	-	-	-
contig26334	-	-	-	-	-	121-237:+1	-	555	-	-	-
contig09476	-	-	-	-	-	1845-2030:+3	PS00005:PKC_PHOSPHO_SITE Protein kinase C phosphorylation site.|PS00006:CK2_PHOSPHO_SITE Casein kinase II phosphorylation site.	2155	-	-	-
contig05548	-	-	-	-	-	1-165:+1	PS00005:PKC_PHOSPHO_SITE Protein kinase C phosphorylation site.|PS00006:CK2_PHOSPHO_SITE Casein kinase II phosphorylation site.|PS00008:MYRISTYL N-myristoylation site.	257	-	-	-
contig10508	GO:0003712,GO:0044427,GO:0006355,GO:0016740,GO:0016573,GO:0043189	XP_422417.2	PREDICTED: similar to DNA methyltransferase 1 associated protein 1	e-133	-	1541-1783:+2	PS00004:CAMP_PHOSPHO_SITE cAMP- and cGMP-dependent protein kinase phosphorylation site.|PS00005:PKC_PHOSPHO_SITE Protein kinase C phosphorylation site.|PS00006:CK2_PHOSPHO_SITE Casein kinase II phosphorylation site.	1882	OG4_12473	2e-133	478
contig07814	GO:0007010,GO:0007017,GO:0005515,GO:0007409,GO:0048513,GO:0005856,GO:0065007,GO:0060541	BAE93514.1	regeneration-upregulated protein 2 [Enchytraeus japonensis]	e-132	par0_2614	3293-3595:+2	PS00004:CAMP_PHOSPHO_SITE cAMP- and cGMP-dependent protein kinase phosphorylation site.|PS00005:PKC_PHOSPHO_SITE Protein kinase C phosphorylation site.|PS00006:CK2_PHOSPHO_SITE Casein kinase II phosphorylation site.|PS00008:MYRISTYL N-myristoylation site.	4675	-	-	-
contig16281	-	-	-	-	par156_4	1034-1240:+2	PS00005:PKC_PHOSPHO_SITE Protein kinase C phosphorylation site.	1240	-	-	-
contig22800	-	-	-	-	-	286-444:+1	PS00006:CK2_PHOSPHO_SITE Casein kinase II phosphorylation site.	792	-	-	-
contig25956	GO:0004674,GO:0006810,GO:0006629	XP_392480.3	PREDICTED: similar to Oxysterol binding protein CG6708-PA isoform	2e-33	-	197-382:+2	PS00005:PKC_PHOSPHO_SITE Protein kinase C phosphorylation site.|PS00006:CK2_PHOSPHO_SITE Casein kinase II phosphorylation site.|PS00008:MYRISTYL N-myristoylation site.	588	OG4_10226	4e-34	145
contig05640	-	-	-	-	-	84-182:+3	PS00005:PKC_PHOSPHO_SITE Protein kinase C phosphorylation site.	627	-	-	-
contig00603	GO:0019866,GO:0043231	XP_001102284.1	PREDICTED: MOSC domain-containing protein 1, mitochondrial isoform 3	2e-52	-	806-1048:+2	PS00005:PKC_PHOSPHO_SITE Protein kinase C phosphorylation site.|PS00006:CK2_PHOSPHO_SITE Casein kinase II phosphorylation site.|PS00008:MYRISTYL N-myristoylation site.	1735	-	-	-
contig02065	-	-	-	-	-	1-162:+1	PS00005:PKC_PHOSPHO_SITE Protein kinase C phosphorylation site.|PS00006:CK2_PHOSPHO_SITE Casein kinase II phosphorylation site.|PS00007:TYR_PHOSPHO_SITE Tyrosine kinase phosphorylation site.	191	-	-	-
contig24832	-	-	-	-	-	3-86:+3	-	664	-	-	-
contig10448	-	CAX70115.1	hypothetical protein [Schistosoma japonicum]	3e-21	par0_2614	47-829:+2	PS00006:CK2_PHOSPHO_SITE Casein kinase II phosphorylation site.|PS00007:TYR_PHOSPHO_SITE Tyrosine kinase phosphorylation site.|PS00008:MYRISTYL N-myristoylation site.|PS00421:TM4_1 Transmembrane 4 family signature.	1899	-	-	-
contig16612	-	-	-	-	-	1025-1183:+2	-	1212	-	-	-
contig02260	GO:0005488	XP_002589118.1	hypothetical protein BRAFLDRAFT_75099 [Branchiostoma floridae]	2e-48	par0_2614	1666-1836:+1	PS00001:ASN_GLYCOSYLATION N-glycosylation site.|PS00005:PKC_PHOSPHO_SITE Protein kinase C phosphorylation site.|PS00008:MYRISTYL N-myristoylation site.	2243	-	-	-
contig22939	-	XP_002107651.1	hypothetical protein TRIADDRAFT_19400 [Trichoplax adhaerens]	4e-15	-	199-297:+1	PS00008:MYRISTYL N-myristoylation site.	788	-	-	-
contig20571	-	CBI59913.1	unnamed protein product [Sordaria macrospora]	9e-73	-	604-897:+1	PS00005:PKC_PHOSPHO_SITE Protein kinase C phosphorylation site.|PS00006:CK2_PHOSPHO_SITE Casein kinase II phosphorylation site.|PS00008:MYRISTYL N-myristoylation site.	943	OG4_20830	9e-75	282
contig11196	-	EEE32278.1	follistatin, putative [Toxoplasma gondii VEG]	1e-13	par0_2614	1097-1261:+2	PS00008:MYRISTYL N-myristoylation site.	1749	-	-	-
contig09749	-	-	-	-	-	954-1055:+3	PS00006:CK2_PHOSPHO_SITE Casein kinase II phosphorylation site.	2065	-	-	-
contig26115	-	-	-	-	-	336-497:+3	PS00001:ASN_GLYCOSYLATION N-glycosylation site.|PS00006:CK2_PHOSPHO_SITE Casein kinase II phosphorylation site.	571	-	-	-
contig26291	GO:0008152,GO:0000166,GO:0003824	XP_799303.2	PREDICTED: hypothetical protein [Strongylocentrotus purpuratus]	4e-07	par0_2614	-	-	559	OG4_10535	1e-07	57.8
contig17475	GO:0010467,GO:0022613,GO:0030529,GO:0031981,GO:0005198	NP_001120140.1	ribosomal L24 domain containing 1 [Xenopus (Silurana) tropicalis]	5e-53	-	610-1122:+1	PS00005:PKC_PHOSPHO_SITE Protein kinase C phosphorylation site.|PS00008:MYRISTYL N-myristoylation site.|PS00009:AMIDATION Amidation site.|PS00029:LEUCINE_ZIPPER Leucine zipper pattern.	1151	OG4_10946	6e-53	210
contig10197	GO:0010467,GO:0005634,GO:0032502,GO:0060255,GO:0016573	XP_002427649.1	transcriptional adapter, putative [Pediculus humanus corporis]	5e-38	-	1549-1761:+1	PS00005:PKC_PHOSPHO_SITE Protein kinase C phosphorylation site.|PS00006:CK2_PHOSPHO_SITE Casein kinase II phosphorylation site.	1953	-	-	-
contig09212	GO:0048193,GO:0044444,GO:0005515	XP_002610089.1	hypothetical protein BRAFLDRAFT_125658 [Branchiostoma floridae]	0	-	616-798:+1	PS00006:CK2_PHOSPHO_SITE Casein kinase II phosphorylation site.|PS00008:MYRISTYL N-myristoylation site.	2249	-	-	-
contig22146	GO:0009314,GO:0006259,GO:0000228,GO:0016604,GO:0033554,GO:0043073,GO:0005515	XP_002597580.1	hypothetical protein BRAFLDRAFT_82314 [Branchiostoma floridae]	1e-50	-	463-738:+1	PS00007:TYR_PHOSPHO_SITE Tyrosine kinase phosphorylation site.|PS00008:MYRISTYL N-myristoylation site.	838	-	-	-
contig25650	-	-	-	-	-	1-102:+1	-	610	-	-	-
contig18575	-	XP_002602693.1	hypothetical protein BRAFLDRAFT_210423 [Branchiostoma floridae]	9e-09	-	743-874:+2	-	1077	-	-	-
contig19082	-	-	-	-	-	3-170:+3	PS00001:ASN_GLYCOSYLATION N-glycosylation site.	1045	-	-	-
contig20407	-	XP_001309979.1	Clan CA, family C19, ubiquitin hydrolase-like cysteine peptidase	3e-06	-	664-771:+1	-	954	-	-	-
contig11919	GO:0016779,GO:0000166	XP_782147.2	PREDICTED: hypothetical protein [Strongylocentrotus purpuratus]	e-150	-	1076-1357:+2	PS00005:PKC_PHOSPHO_SITE Protein kinase C phosphorylation site.	1639	OG4_13732	2e-142	508
contig19553	-	XP_002120987.1	PREDICTED: similar to HASI [Ciona intestinalis]	4e-54	-	549-872:+3	PS00005:PKC_PHOSPHO_SITE Protein kinase C phosphorylation site.|PS00006:CK2_PHOSPHO_SITE Casein kinase II phosphorylation site.|PS00008:MYRISTYL N-myristoylation site.	1006	-	-	-
contig00709	-	-	-	-	-	137-241:+2	PS00004:CAMP_PHOSPHO_SITE cAMP- and cGMP-dependent protein kinase phosphorylation site.|PS00008:MYRISTYL N-myristoylation site.	678	-	-	-
contig05705	-	-	-	-	-	1-126:+1	PS00006:CK2_PHOSPHO_SITE Casein kinase II phosphorylation site.	128	-	-	-
contig19089	-	-	-	-	-	46-201:+1	PS00001:ASN_GLYCOSYLATION N-glycosylation site.|PS00005:PKC_PHOSPHO_SITE Protein kinase C phosphorylation site.	1045	-	-	-
contig07145	-	-	-	-	-	-	-	165	-	-	-
contig14102	-	-	-	-	-	574-684:+1	-	1406	-	-	-
contig07152	-	-	-	-	-	-	-	51	-	-	-
contig00721	-	-	-	-	-	-	-	46	-	-	-
contig05101	-	-	-	-	-	3-86:+3	PS00008:MYRISTYL N-myristoylation site.	279	-	-	-
contig22330	-	-	-	-	-	2-73:+2	PS00001:ASN_GLYCOSYLATION N-glycosylation site.	823	-	-	-
contig01337	-	AAQ76780.1	glutathione-requiring prostaglandin D synthase [Herdmania curvata]	2e-09	par162_2	190-240:+1	PS00005:PKC_PHOSPHO_SITE Protein kinase C phosphorylation site.	240	-	-	-
contig14819	-	XP_001623752.1	predicted protein [Nematostella vectensis]	2e-17	par0_2614	3-383:+3	PS00001:ASN_GLYCOSYLATION N-glycosylation site.|PS00005:PKC_PHOSPHO_SITE Protein kinase C phosphorylation site.|PS00008:MYRISTYL N-myristoylation site.	1346	-	-	-
contig14398	-	-	-	-	-	1-174:+1	PS00001:ASN_GLYCOSYLATION N-glycosylation site.|PS00005:PKC_PHOSPHO_SITE Protein kinase C phosphorylation site.|PS00007:TYR_PHOSPHO_SITE Tyrosine kinase phosphorylation site.	1378	-	-	-
contig25009	-	-	-	-	-	124-279:+1	PS00001:ASN_GLYCOSYLATION N-glycosylation site.|PS00005:PKC_PHOSPHO_SITE Protein kinase C phosphorylation site.|PS00008:MYRISTYL N-myristoylation site.	653	-	-	-
contig03754	-	XP_002737941.1	PREDICTED: hypothetical protein [Saccoglossus kowalevskii]	e-120	-	941-1129:+2	PS00005:PKC_PHOSPHO_SITE Protein kinase C phosphorylation site.|PS00006:CK2_PHOSPHO_SITE Casein kinase II phosphorylation site.|PS00008:MYRISTYL N-myristoylation site.|PS00029:LEUCINE_ZIPPER Leucine zipper pattern.	1149	OG4_18616	3e-114	414
contig05062	-	-	-	-	-	2-64:+2	PS00005:PKC_PHOSPHO_SITE Protein kinase C phosphorylation site.	226	-	-	-
contig24075	-	-	-	-	-	12-716:+3	PS00001:ASN_GLYCOSYLATION N-glycosylation site.|PS00005:PKC_PHOSPHO_SITE Protein kinase C phosphorylation site.|PS00006:CK2_PHOSPHO_SITE Casein kinase II phosphorylation site.|PS00008:MYRISTYL N-myristoylation site.	716	-	-	-
contig03989	-	EFN83409.1	G kinase-anchoring protein 1 [Harpegnathos saltator]	6e-24	-	527-634:+2	-	1044	-	-	-
contig15075	-	-	-	-	-	1145-1282:+2	-	1328	-	-	-
contig02940	-	-	-	-	-	-	-	9	-	-	-
contig23799	GO:0000377,GO:0005488,GO:0005681	XP_001843949.1	RNA recognition motif protein split ends [Culex quinquefasciatus]	3e-19	-	105-401:+3	PS00006:CK2_PHOSPHO_SITE Casein kinase II phosphorylation site.|PS00008:MYRISTYL N-myristoylation site.	734	-	-	-
contig18825	-	XP_002157201.1	PREDICTED: similar to predicted protein [Hydra magnipapillata]	6e-16	-	201-1061:+3	PS00001:ASN_GLYCOSYLATION N-glycosylation site.|PS00004:CAMP_PHOSPHO_SITE cAMP- and cGMP-dependent protein kinase phosphorylation site.|PS00005:PKC_PHOSPHO_SITE Protein kinase C phosphorylation site.|PS00006:CK2_PHOSPHO_SITE Casein kinase II phosphorylation site.|PS00008:MYRISTYL N-myristoylation site.|PS00016:RGD Cell attachment sequence.	1061	-	-	-
contig12290	-	-	-	-	-	698-865:+2	-	1589	-	-	-
contig15924	GO:0016310,GO:0032559	XP_798798.1	PREDICTED: hypothetical protein, partial [Strongylocentrotus	4e-30	par0_2614	959-1234:+2	PS00001:ASN_GLYCOSYLATION N-glycosylation site.|PS00004:CAMP_PHOSPHO_SITE cAMP- and cGMP-dependent protein kinase phosphorylation site.|PS00006:CK2_PHOSPHO_SITE Casein kinase II phosphorylation site.|PS00527:RIBOSOMAL_S14 Ribosomal protein S14 signature.	1264	-	-	-
contig22434	GO:0043161,GO:0005815,GO:0031981,GO:0051439,GO:0007067,GO:0005819,GO:0000152	XP_002742607.1	PREDICTED: cell division cycle protein 16 homolog [Callithrix	5e-56	-	2-229:+2	PS00005:PKC_PHOSPHO_SITE Protein kinase C phosphorylation site.	820	-	-	-
contig05036	GO:0016811,GO:0000267,GO:0044444,GO:0008152	XP_002594432.1	hypothetical protein BRAFLDRAFT_262219 [Branchiostoma floridae]	6e-32	-	3-377:+3	PS00001:ASN_GLYCOSYLATION N-glycosylation site.|PS00005:PKC_PHOSPHO_SITE Protein kinase C phosphorylation site.	379	OG4_14016	3e-29	128
contig24565	-	XP_002613822.1	hypothetical protein BRAFLDRAFT_277528 [Branchiostoma floridae]	1e-07	par0_2614	57-341:+3	PS00005:PKC_PHOSPHO_SITE Protein kinase C phosphorylation site.|PS00008:MYRISTYL N-myristoylation site.|PS00009:AMIDATION Amidation site.	684	-	-	-
contig04865	-	XP_001945579.1	PREDICTED: similar to conserved hypothetical protein [Acyrthosiphon	2e-49	par164_2	34-228:+1	PS00005:PKC_PHOSPHO_SITE Protein kinase C phosphorylation site.	709	-	-	-
contig21943	-	-	-	-	-	459-554:+3	PS00001:ASN_GLYCOSYLATION N-glycosylation site.	851	-	-	-
contig08070	GO:0007275	ACN91273.1	dentin sialophosphoprotein precursor [Pan troglodytes]	8e-08	-	1-3147:+1	PS00001:ASN_GLYCOSYLATION N-glycosylation site.|PS00004:CAMP_PHOSPHO_SITE cAMP- and cGMP-dependent protein kinase phosphorylation site.|PS00005:PKC_PHOSPHO_SITE Protein kinase C phosphorylation site.|PS00006:CK2_PHOSPHO_SITE Casein kinase II phosphorylation site.|PS00007:TYR_PHOSPHO_SITE Tyrosine kinase phosphorylation site.|PS00008:MYRISTYL N-myristoylation site.|PS00009:AMIDATION Amidation site.	3148	-	-	-
contig25330	-	-	-	-	-	3-173:+3	PS00005:PKC_PHOSPHO_SITE Protein kinase C phosphorylation site.	633	-	-	-
contig01266	-	-	-	-	-	1-117:+1	PS00001:ASN_GLYCOSYLATION N-glycosylation site.|PS00005:PKC_PHOSPHO_SITE Protein kinase C phosphorylation site.|PS00006:CK2_PHOSPHO_SITE Casein kinase II phosphorylation site.	773	-	-	-
contig23836	-	-	-	-	-	199-423:+1	PS00001:ASN_GLYCOSYLATION N-glycosylation site.|PS00005:PKC_PHOSPHO_SITE Protein kinase C phosphorylation site.|PS00006:CK2_PHOSPHO_SITE Casein kinase II phosphorylation site.|PS00008:MYRISTYL N-myristoylation site.|PS00017:ATP_GTP_A ATP/GTP-binding site motif A (P-loop).	732	-	-	-
contig22314	-	-	-	-	-	392-505:+2	PS00005:PKC_PHOSPHO_SITE Protein kinase C phosphorylation site.	826	-	-	-
contig18326	-	-	-	-	-	647-817:+2	PS00005:PKC_PHOSPHO_SITE Protein kinase C phosphorylation site.|PS00007:TYR_PHOSPHO_SITE Tyrosine kinase phosphorylation site.	1093	-	-	-
contig13809	-	NP_998863.1	radial spoke 3 homolog [Xenopus (Silurana) tropicalis]	4e-79	-	482-748:+2	PS00005:PKC_PHOSPHO_SITE Protein kinase C phosphorylation site.|PS00006:CK2_PHOSPHO_SITE Casein kinase II phosphorylation site.	1430	OG4_14058	4e-77	290
contig12161	GO:0031981,GO:0048731,GO:0042127,GO:0005515,GO:0019079,GO:0070603,GO:0001824,GO:0006259,GO:0001739,GO:0010551,GO:0048869,GO:0051704,GO:0043388,GO:0016568	XP_002734136.1	PREDICTED: SWI/SNF related, matrix associated, actin dependent	e-142	-	963-1109:+3	PS00001:ASN_GLYCOSYLATION N-glycosylation site.|PS00005:PKC_PHOSPHO_SITE Protein kinase C phosphorylation site.|PS00008:MYRISTYL N-myristoylation site.	1609	OG4_13700	3e-142	507
contig24392	-	Q77Z83.2	IE2_HHV6U RecName: Full=Immediate-early protein 2; Short=IE2	2e-11	-	2-613:+2	PS00001:ASN_GLYCOSYLATION N-glycosylation site.|PS00005:PKC_PHOSPHO_SITE Protein kinase C phosphorylation site.|PS00006:CK2_PHOSPHO_SITE Casein kinase II phosphorylation site.|PS00008:MYRISTYL N-myristoylation site.	695	-	-	-
contig18694	-	-	-	-	-	914-1069:+2	PS00005:PKC_PHOSPHO_SITE Protein kinase C phosphorylation site.|PS00006:CK2_PHOSPHO_SITE Casein kinase II phosphorylation site.|PS00008:MYRISTYL N-myristoylation site.	1070	-	-	-
contig01411	-	ADK20127.1	eater [Drosophila melanogaster]	4e-28	-	1867-2172:+1	PS00006:CK2_PHOSPHO_SITE Casein kinase II phosphorylation site.|PS00008:MYRISTYL N-myristoylation site.	2953	-	-	-
contig03330	GO:0023034,GO:0016020,GO:0032561	AAY89300.1	guanine nucleotide-binding protein Rho [Biomphalaria glabrata]	2e-67	par166_8	271-411:+1	PS00005:PKC_PHOSPHO_SITE Protein kinase C phosphorylation site.|PS00006:CK2_PHOSPHO_SITE Casein kinase II phosphorylation site.	1286	OG4_11804	4e-67	257
contig15089	-	-	-	-	-	1-180:+1	PS00005:PKC_PHOSPHO_SITE Protein kinase C phosphorylation site.|PS00006:CK2_PHOSPHO_SITE Casein kinase II phosphorylation site.	1325	-	-	-
contig20805	-	-	-	-	-	177-299:+3	PS00006:CK2_PHOSPHO_SITE Casein kinase II phosphorylation site.	927	-	-	-
contig12355	GO:0044464	XP_001367939.1	PREDICTED: similar to activating signal cointegrator 1 complex	4e-96	-	980-1069:+2	-	1583	-	-	-
contig21130	-	-	-	-	-	-	-	907	-	-	-
contig25821	GO:0046872	NP_001012912.1	SET and MYND domain-containing protein 5 [Gallus gallus]	4e-61	par167_2	1-126:+1	PS00005:PKC_PHOSPHO_SITE Protein kinase C phosphorylation site.|PS00006:CK2_PHOSPHO_SITE Casein kinase II phosphorylation site.	598	OG4_15400	1e-58	227
contig22576	-	ZP_02326947.1	DNA ligase, putative [Paenibacillus larvae subsp. larvae	2e-55	-	18-809:+3	PS00001:ASN_GLYCOSYLATION N-glycosylation site.|PS00004:CAMP_PHOSPHO_SITE cAMP- and cGMP-dependent protein kinase phosphorylation site.|PS00005:PKC_PHOSPHO_SITE Protein kinase C phosphorylation site.|PS00006:CK2_PHOSPHO_SITE Casein kinase II phosphorylation site.|PS00008:MYRISTYL N-myristoylation site.|PS00697:DNA_LIGASE_A1 ATP-dependent DNA ligase AMP-binding site.	811	-	-	-
contig23763	-	-	-	-	-	2-61:+2	PS00005:PKC_PHOSPHO_SITE Protein kinase C phosphorylation site.|PS00007:TYR_PHOSPHO_SITE Tyrosine kinase phosphorylation site.	737	-	-	-
contig08109	GO:0005737,GO:0009987	XP_002735004.1	PREDICTED: autophagy-related protein 13-like [Saccoglossus	2e-30	-	2492-2752:+2	PS00005:PKC_PHOSPHO_SITE Protein kinase C phosphorylation site.|PS00006:CK2_PHOSPHO_SITE Casein kinase II phosphorylation site.|PS00008:MYRISTYL N-myristoylation site.|PS00009:AMIDATION Amidation site.	3084	-	-	-
contig24319	-	-	-	-	-	110-697:+2	PS00001:ASN_GLYCOSYLATION N-glycosylation site.|PS00004:CAMP_PHOSPHO_SITE cAMP- and cGMP-dependent protein kinase phosphorylation site.|PS00005:PKC_PHOSPHO_SITE Protein kinase C phosphorylation site.|PS00006:CK2_PHOSPHO_SITE Casein kinase II phosphorylation site.|PS00008:MYRISTYL N-myristoylation site.|PS00009:AMIDATION Amidation site.	698	-	-	-
contig25337	-	-	-	-	-	212-325:+2	-	629	-	-	-
contig17932	GO:0019904	XP_001170693.1	PREDICTED: leucine rich repeat (in FLII) interacting protein 2	5e-32	-	1-132:+1	PS00006:CK2_PHOSPHO_SITE Casein kinase II phosphorylation site.	1120	-	-	-
contig17617	-	-	-	-	-	2-196:+2	PS00005:PKC_PHOSPHO_SITE Protein kinase C phosphorylation site.|PS00006:CK2_PHOSPHO_SITE Casein kinase II phosphorylation site.	1140	-	-	-
contig27259	-	CAY79875.1	Rps23ap [Saccharomyces cerevisiae EC1118]	3e-08	-	3-152:+3	PS00005:PKC_PHOSPHO_SITE Protein kinase C phosphorylation site.|PS00008:MYRISTYL N-myristoylation site.	183	OG4_10475	3e-09	62
contig05519	-	-	-	-	-	-	-	712	-	-	-
contig00495	-	-	-	-	-	28-225:+1	PS00004:CAMP_PHOSPHO_SITE cAMP- and cGMP-dependent protein kinase phosphorylation site.|PS00005:PKC_PHOSPHO_SITE Protein kinase C phosphorylation site.	227	-	-	-
contig26675	-	-	-	-	-	-	-	519	-	-	-
contig12626	GO:0016311,GO:0004721,GO:0008092,GO:0007010,GO:0032989,GO:0016020,GO:0044424	XP_695867.2	PREDICTED: slingshot homolog 1b (Drosophila) [Danio rerio]	1e-80	-	34-330:+1	PS00005:PKC_PHOSPHO_SITE Protein kinase C phosphorylation site.|PS00006:CK2_PHOSPHO_SITE Casein kinase II phosphorylation site.|PS00007:TYR_PHOSPHO_SITE Tyrosine kinase phosphorylation site.	1551	OG4_14550	2e-81	305
contig19325	-	-	-	-	-	669-944:+3	PS00001:ASN_GLYCOSYLATION N-glycosylation site.|PS00005:PKC_PHOSPHO_SITE Protein kinase C phosphorylation site.|PS00006:CK2_PHOSPHO_SITE Casein kinase II phosphorylation site.|PS00008:MYRISTYL N-myristoylation site.	1027	-	-	-
contig07138	-	-	-	-	-	2-136:+2	-	162	-	-	-
contig01529	-	EEZ99467.1	hypothetical protein TcasGA2_TC000033 [Tribolium castaneum]	6e-15	-	2-175:+2	PS00001:ASN_GLYCOSYLATION N-glycosylation site.|PS00005:PKC_PHOSPHO_SITE Protein kinase C phosphorylation site.	397	-	-	-
contig11644	-	NP_001156382.1	hypothetical protein LOC100041979 [Mus musculus]	1e-45	par0_2614	1-1143:+1	PS00001:ASN_GLYCOSYLATION N-glycosylation site.|PS00004:CAMP_PHOSPHO_SITE cAMP- and cGMP-dependent protein kinase phosphorylation site.|PS00005:PKC_PHOSPHO_SITE Protein kinase C phosphorylation site.|PS00006:CK2_PHOSPHO_SITE Casein kinase II phosphorylation site.|PS00007:TYR_PHOSPHO_SITE Tyrosine kinase phosphorylation site.|PS00008:MYRISTYL N-myristoylation site.|PS00028:ZINC_FINGER_C2H2_1 Zinc …	1672	-	-	-
contig03965	-	-	-	-	-	3-167:+3	PS00001:ASN_GLYCOSYLATION N-glycosylation site.|PS00005:PKC_PHOSPHO_SITE Protein kinase C phosphorylation site.|PS00006:CK2_PHOSPHO_SITE Casein kinase II phosphorylation site.	169	-	-	-
contig06487	-	XP_001625218.1	predicted protein [Nematostella vectensis]	7e-08	par18_26	1-162:+1	PS00001:ASN_GLYCOSYLATION N-glycosylation site.	216	-	-	-
contig21597	GO:0005488,GO:0031090,GO:0016310,GO:0007249,GO:0004702	EDL39711.1	inhibitor of kappaB kinase epsilon, isoform CRA_b [Mus musculus]	3e-18	-	98-229:+2	PS00001:ASN_GLYCOSYLATION N-glycosylation site.	875	OG4_16073	5e-19	97.1
contig00369	-	-	-	-	-	1-183:+1	PS00008:MYRISTYL N-myristoylation site.	183	-	-	-
contig03524	-	-	-	-	-	155-262:+2	-	262	-	-	-
contig19075	-	-	-	-	-	3-131:+3	PS00008:MYRISTYL N-myristoylation site.	1046	-	-	-
contig16530	-	-	-	-	-	1-153:+1	PS00008:MYRISTYL N-myristoylation site.	1220	-	-	-
contig26490	-	-	-	-	-	2-112:+2	PS00005:PKC_PHOSPHO_SITE Protein kinase C phosphorylation site.|PS00006:CK2_PHOSPHO_SITE Casein kinase II phosphorylation site.	539	-	-	-
contig11277	-	-	-	-	-	499-594:+1	PS00005:PKC_PHOSPHO_SITE Protein kinase C phosphorylation site.|PS00007:TYR_PHOSPHO_SITE Tyrosine kinase phosphorylation site.	1741	-	-	-
contig05163	-	-	-	-	-	108-152:+3	PS00001:ASN_GLYCOSYLATION N-glycosylation site.|PS00005:PKC_PHOSPHO_SITE Protein kinase C phosphorylation site.	153	-	-	-
contig26135	-	-	-	-	-	164-328:+2	PS00001:ASN_GLYCOSYLATION N-glycosylation site.|PS00005:PKC_PHOSPHO_SITE Protein kinase C phosphorylation site.	572	-	-	-
contig15648	-	-	-	-	-	10-648:+1	PS00001:ASN_GLYCOSYLATION N-glycosylation site.|PS00005:PKC_PHOSPHO_SITE Protein kinase C phosphorylation site.|PS00006:CK2_PHOSPHO_SITE Casein kinase II phosphorylation site.|PS00008:MYRISTYL N-myristoylation site.	1282	-	-	-
contig08824	-	CAN61727.1	hypothetical protein [Vitis vinifera]	5e-44	par0_2614	160-381:+1	PS00004:CAMP_PHOSPHO_SITE cAMP- and cGMP-dependent protein kinase phosphorylation site.|PS00006:CK2_PHOSPHO_SITE Casein kinase II phosphorylation site.|PS00008:MYRISTYL N-myristoylation site.|PS00009:AMIDATION Amidation site.	2437	-	-	-
contig14412	-	-	-	-	-	49-243:+1	PS00001:ASN_GLYCOSYLATION N-glycosylation site.	1379	-	-	-
contig11389	GO:0065008,GO:0006810,GO:0005488,GO:0004970,GO:0044297,GO:0030139,GO:0033267,GO:0005216,GO:0007166,GO:0008328,GO:0044430,GO:0050806	CAB65182.1	glutamate receptor [Loligo opalescens]	e-158	par0_2614	538-834:+1	PS00001:ASN_GLYCOSYLATION N-glycosylation site.	1722	OG4_12300	3e-157	557
contig06045	-	-	-	-	-	1-81:+1	PS00001:ASN_GLYCOSYLATION N-glycosylation site.	200	-	-	-
contig00114	-	-	-	-	-	-	-	288	-	-	-
contig01021	-	-	-	-	-	4-96:+1	PS00005:PKC_PHOSPHO_SITE Protein kinase C phosphorylation site.|PS00006:CK2_PHOSPHO_SITE Casein kinase II phosphorylation site.	632	-	-	-
contig11979	GO:0009435,GO:0042221,GO:0050663,GO:0046102,GO:0046495,GO:0044424,GO:0043168,GO:0045582,GO:0002054,GO:0016763,GO:0042098	NP_001006720.1	purine nucleoside phosphorylase [Xenopus (Silurana) tropicalis]	6e-74	par0_2614	670-924:+1	PS00005:PKC_PHOSPHO_SITE Protein kinase C phosphorylation site.	1630	OG4_11639	4e-72	274
contig05930	GO:0010467,GO:0030529,GO:0005198	XP_001829666.2	60S ribosomal protein l10a [Coprinopsis cinerea okayama7#130]	8e-47	par1_7	1-474:+1	PS00005:PKC_PHOSPHO_SITE Protein kinase C phosphorylation site.|PS00006:CK2_PHOSPHO_SITE Casein kinase II phosphorylation site.|PS00008:MYRISTYL N-myristoylation site.|PS00029:LEUCINE_ZIPPER Leucine zipper pattern.	476	OG4_10568	2e-47	189
contig05050	-	-	-	-	-	2-190:+2	PS00005:PKC_PHOSPHO_SITE Protein kinase C phosphorylation site.|PS00006:CK2_PHOSPHO_SITE Casein kinase II phosphorylation site.|PS00008:MYRISTYL N-myristoylation site.	260	-	-	-
contig17303	-	-	-	-	-	701-943:+2	PS00005:PKC_PHOSPHO_SITE Protein kinase C phosphorylation site.|PS00006:CK2_PHOSPHO_SITE Casein kinase II phosphorylation site.	1162	-	-	-
contig16578	GO:0012502,GO:0048731,GO:0005488,GO:0043231,GO:0007169,GO:0010721,GO:0044421	NP_057121.2	probable U3 small nucleolar RNA-associated protein 11 [Homo sapiens]	9e-67	-	772-954:+1	PS00005:PKC_PHOSPHO_SITE Protein kinase C phosphorylation site.|PS00006:CK2_PHOSPHO_SITE Casein kinase II phosphorylation site.|PS00008:MYRISTYL N-myristoylation site.	1215	OG4_11661	1e-67	258
contig03999	-	-	-	-	-	2-67:+2	-	321	-	-	-
contig06042	GO:0022613,GO:0032991	XP_002564250.1	Pc22g02060 [Penicillium chrysogenum Wisconsin 54-1255]	4e-13	par180_2	3-221:+3	PS00008:MYRISTYL N-myristoylation site.	222	OG4_10531	1e-13	77
contig13677	GO:0008233	XP_002194512.1	PREDICTED: similar to caspase 7, apoptosis-related cysteine peptidase	2e-64	par0_2614	1149-1355:+3	-	1442	OG4_13256	1e-64	249
contig22339	GO:0003824	YP_001291559.1	phospho-2-dehydro-3-heoxyheptonate aldolase [Haemophilus influenzae	4e-10	-	-	-	826	-	-	-
contig04161	-	-	-	-	-	3-101:+3	PS00005:PKC_PHOSPHO_SITE Protein kinase C phosphorylation site.	101	-	-	-
contig10366	-	-	-	-	-	335-529:+2	PS00001:ASN_GLYCOSYLATION N-glycosylation site.	1911	-	-	-
contig05762	-	-	-	-	-	-	-	481	-	-	-
contig18745	-	-	-	-	-	455-580:+2	PS00004:CAMP_PHOSPHO_SITE cAMP- and cGMP-dependent protein kinase phosphorylation site.|PS00006:CK2_PHOSPHO_SITE Casein kinase II phosphorylation site.|PS00008:MYRISTYL N-myristoylation site.	1067	-	-	-
contig14599	-	XP_002593365.1	hypothetical protein BRAFLDRAFT_119574 [Branchiostoma floridae]	4e-13	par0_2614	846-938:+3	PS00005:PKC_PHOSPHO_SITE Protein kinase C phosphorylation site.	1364	-	-	-
contig21347	-	XP_002607886.1	hypothetical protein BRAFLDRAFT_74839 [Branchiostoma floridae]	3e-17	-	3-890:+3	PS00001:ASN_GLYCOSYLATION N-glycosylation site.|PS00004:CAMP_PHOSPHO_SITE cAMP- and cGMP-dependent protein kinase phosphorylation site.|PS00005:PKC_PHOSPHO_SITE Protein kinase C phosphorylation site.|PS00006:CK2_PHOSPHO_SITE Casein kinase II phosphorylation site.|PS00007:TYR_PHOSPHO_SITE Tyrosine kinase phosphorylation site.|PS00008:MYRISTYL N-myristoylation site.	891	-	-	-
contig12858	GO:0046914,GO:0032012	CAM12935.1	novel protein [Danio rerio]	1e-45	-	1295-1525:+2	PS00005:PKC_PHOSPHO_SITE Protein kinase C phosphorylation site.|PS00006:CK2_PHOSPHO_SITE Casein kinase II phosphorylation site.	1525	-	-	-
contig19272	GO:0007166,GO:0005102,GO:0048519,GO:0051707,GO:0010033,GO:0005737,GO:0001819,GO:0008284,GO:0007249,GO:0002376,GO:0045449,GO:0006952,GO:0000165	XP_534223.2	PREDICTED: similar to Myeloid differentiation primary response	1e-33	-	513-686:+3	PS00005:PKC_PHOSPHO_SITE Protein kinase C phosphorylation site.	1028	-	-	-
contig01352	GO:0005815,GO:0005930	XP_001632703.1	predicted protein [Nematostella vectensis]	1e-78	par181_2	2-196:+2	PS00005:PKC_PHOSPHO_SITE Protein kinase C phosphorylation site.|PS00006:CK2_PHOSPHO_SITE Casein kinase II phosphorylation site.	541	OG4_13219	2e-79	296
contig19627	-	XP_002598879.1	hypothetical protein BRAFLDRAFT_90095 [Branchiostoma floridae]	3e-33	-	416-544:+2	-	1002	-	-	-
contig23994	-	-	-	-	-	2-133:+2	PS00001:ASN_GLYCOSYLATION N-glycosylation site.	721	-	-	-
contig25458	-	-	-	-	-	-	-	619	-	-	-
contig08038	GO:0043227,GO:0003824,GO:0016020	XP_859328.1	PREDICTED: similar to endothelin converting enzyme 2 isoform 2b-2	4e-78	par0_2614	929-1519:+2	PS00001:ASN_GLYCOSYLATION N-glycosylation site.|PS00005:PKC_PHOSPHO_SITE Protein kinase C phosphorylation site.|PS00006:CK2_PHOSPHO_SITE Casein kinase II phosphorylation site.|PS00008:MYRISTYL N-myristoylation site.	3231	-	-	-
contig22148	-	-	-	-	-	688-783:+1	-	838	-	-	-
contig00647	-	-	-	-	-	-	-	319	-	-	-
contig07680	-	-	-	-	-	657-968:+3	PS00001:ASN_GLYCOSYLATION N-glycosylation site.|PS00005:PKC_PHOSPHO_SITE Protein kinase C phosphorylation site.|PS00006:CK2_PHOSPHO_SITE Casein kinase II phosphorylation site.|PS00008:MYRISTYL N-myristoylation site.	1561	-	-	-
contig16156	GO:0016020,GO:0005488	XP_002190758.1	PREDICTED: prion protein interacting protein [Taeniopygia guttata]	2e-38	-	754-1122:+1	PS00004:CAMP_PHOSPHO_SITE cAMP- and cGMP-dependent protein kinase phosphorylation site.|PS00005:PKC_PHOSPHO_SITE Protein kinase C phosphorylation site.|PS00006:CK2_PHOSPHO_SITE Casein kinase II phosphorylation site.|PS00008:MYRISTYL N-myristoylation site.|PS00009:AMIDATION Amidation site.	1247	-	-	-
contig19589	-	-	-	-	-	895-996:+1	PS00005:PKC_PHOSPHO_SITE Protein kinase C phosphorylation site.|PS00008:MYRISTYL N-myristoylation site.	1004	-	-	-
contig17664	GO:0005488,GO:0043229	ABW90936.1	formin-binding protein 1 [Salmo salar]	8e-16	-	692-1135:+2	PS00001:ASN_GLYCOSYLATION N-glycosylation site.|PS00004:CAMP_PHOSPHO_SITE cAMP- and cGMP-dependent protein kinase phosphorylation site.|PS00005:PKC_PHOSPHO_SITE Protein kinase C phosphorylation site.|PS00006:CK2_PHOSPHO_SITE Casein kinase II phosphorylation site.	1137	-	-	-
contig20846	-	-	-	-	-	493-693:+1	PS00005:PKC_PHOSPHO_SITE Protein kinase C phosphorylation site.|PS00006:CK2_PHOSPHO_SITE Casein kinase II phosphorylation site.|PS00008:MYRISTYL N-myristoylation site.	925	-	-	-
contig04390	-	-	-	-	-	349-483:+1	-	880	-	-	-
contig04611	-	-	-	-	-	3-83:+3	PS00001:ASN_GLYCOSYLATION N-glycosylation site.	328	-	-	-
contig26594	GO:0043169,GO:0004114,GO:0043231,GO:0044444,GO:0023060,GO:0016020,GO:0042995	CAP19567.1	novel protein similar to vertebrate phosphodiesterase 9A (PDE9A)	4e-69	-	67-279:+1	PS00001:ASN_GLYCOSYLATION N-glycosylation site.	529	OG4_13542	8e-70	264
contig12118	-	XP_002433182.1	organic anion transporter, putative [Pediculus humanus corporis]	3e-54	-	34-1608:+1	PS00001:ASN_GLYCOSYLATION N-glycosylation site.|PS00005:PKC_PHOSPHO_SITE Protein kinase C phosphorylation site.|PS00006:CK2_PHOSPHO_SITE Casein kinase II phosphorylation site.|PS00008:MYRISTYL N-myristoylation site.|PS00009:AMIDATION Amidation site.	1609	-	-	-
contig04482	-	-	-	-	-	119-184:+2	-	186	-	-	-
contig19330	GO:0003712,GO:0031981,GO:0006355,GO:0016407,GO:0070603,GO:0034728,GO:0005694	XP_003131515.1	PREDICTED: SWI/SNF-related matrix-associated actin-dependent	2e-07	-	66-1025:+3	PS00001:ASN_GLYCOSYLATION N-glycosylation site.|PS00005:PKC_PHOSPHO_SITE Protein kinase C phosphorylation site.|PS00006:CK2_PHOSPHO_SITE Casein kinase II phosphorylation site.|PS00008:MYRISTYL N-myristoylation site.	1026	OG4_15937	2e-08	62
contig11151	GO:0005488,GO:0006882,GO:0000041,GO:0005768,GO:0031410,GO:0016491,GO:0040009,GO:0031090,GO:0015082	XP_002411364.1	Zn2+ transporter, putative [Ixodes scapularis]	4e-48	-	1177-1383:+1	PS00005:PKC_PHOSPHO_SITE Protein kinase C phosphorylation site.	1763	OG4_10082	2e-45	186
contig26311	-	-	-	-	-	379-525:+1	PS00005:PKC_PHOSPHO_SITE Protein kinase C phosphorylation site.|PS00006:CK2_PHOSPHO_SITE Casein kinase II phosphorylation site.	554	-	-	-
contig18471	-	CAD29317.1	SCBP3 protein [Lumbricus terrestris]	2e-12	par0_2614	400-603:+1	PS00001:ASN_GLYCOSYLATION N-glycosylation site.|PS00006:CK2_PHOSPHO_SITE Casein kinase II phosphorylation site.	1086	-	-	-
contig18522	GO:0004871,GO:0016021,GO:0006811,GO:0006793,GO:0005436,GO:0007249	XP_002605359.1	hypothetical protein BRAFLDRAFT_120638 [Branchiostoma floridae]	4e-55	-	469-1080:+1	PS00001:ASN_GLYCOSYLATION N-glycosylation site.|PS00005:PKC_PHOSPHO_SITE Protein kinase C phosphorylation site.|PS00007:TYR_PHOSPHO_SITE Tyrosine kinase phosphorylation site.|PS00008:MYRISTYL N-myristoylation site.	1082	OG4_10180	2e-54	215
contig17245	-	-	-	-	-	159-269:+3	PS00005:PKC_PHOSPHO_SITE Protein kinase C phosphorylation site.	1166	-	-	-
contig12208	GO:0006464,GO:0005515	XP_002923088.1	PREDICTED: SUMO-activating enzyme subunit 1-like [Ailuropoda	8e-77	par0_2614	73-1143:+1	PS00004:CAMP_PHOSPHO_SITE cAMP- and cGMP-dependent protein kinase phosphorylation site.|PS00005:PKC_PHOSPHO_SITE Protein kinase C phosphorylation site.|PS00006:CK2_PHOSPHO_SITE Casein kinase II phosphorylation site.|PS00008:MYRISTYL N-myristoylation site.	1601	-	-	-
contig15443	-	-	-	-	-	1026-1130:+3	PS00005:PKC_PHOSPHO_SITE Protein kinase C phosphorylation site.	1299	-	-	-
contig22987	-	XP_309659.4	AGAP003498-PA [Anopheles gambiae str. PEST]	2e-27	-	2-148:+2	PS00005:PKC_PHOSPHO_SITE Protein kinase C phosphorylation site.|PS00008:MYRISTYL N-myristoylation site.|PS00009:AMIDATION Amidation site.	785	-	-	-
contig20823	GO:0003824	XP_001201324.1	PREDICTED: similar to LOC561562 protein [Strongylocentrotus	1e-29	par186_2	160-357:+1	PS00005:PKC_PHOSPHO_SITE Protein kinase C phosphorylation site.	926	-	-	-
contig14570	GO:0005515,GO:0005737,GO:0050794	AAM47028.1	Fas-associated factor 1 [Danio rerio]	1e-60	-	642-779:+3	PS00005:PKC_PHOSPHO_SITE Protein kinase C phosphorylation site.	1366	-	-	-
contig04424	GO:0016568,GO:0030528,GO:0043231,GO:0006355,GO:0003677,GO:0009790,GO:0016787,GO:0009952	XP_423183.2	PREDICTED: similar to putative chromatin structure regulator [Gallus	e-135	-	1-342:+1	PS00005:PKC_PHOSPHO_SITE Protein kinase C phosphorylation site.|PS00006:CK2_PHOSPHO_SITE Casein kinase II phosphorylation site.|PS00008:MYRISTYL N-myristoylation site.	1003	OG4_11699	2e-136	487
contig13924	GO:0044464	XP_001601599.1	PREDICTED: similar to ENSANGP00000016048 [Nasonia vitripennis]	e-108	par107_5	1-261:+1	-	1421	OG4_17128	3e-106	387
contig22829	-	XP_002736985.1	PREDICTED: ankyrin repeat and death domain containing 1A-like	8e-45	-	533-736:+2	PS00004:CAMP_PHOSPHO_SITE cAMP- and cGMP-dependent protein kinase phosphorylation site.|PS00005:PKC_PHOSPHO_SITE Protein kinase C phosphorylation site.|PS00008:MYRISTYL N-myristoylation site.	796	-	-	-
contig17954	-	-	-	-	-	832-1116:+1	PS00005:PKC_PHOSPHO_SITE Protein kinase C phosphorylation site.|PS00006:CK2_PHOSPHO_SITE Casein kinase II phosphorylation site.|PS00008:MYRISTYL N-myristoylation site.	1116	-	-	-
contig07053	-	-	-	-	-	97-207:+1	PS00005:PKC_PHOSPHO_SITE Protein kinase C phosphorylation site.	281	-	-	-
contig20783	-	-	-	-	-	632-853:+2	PS00005:PKC_PHOSPHO_SITE Protein kinase C phosphorylation site.|PS00006:CK2_PHOSPHO_SITE Casein kinase II phosphorylation site.|PS00008:MYRISTYL N-myristoylation site.	927	-	-	-
contig19309	-	-	-	-	-	-	-	1025	-	-	-
contig09816	GO:0007399,GO:0035250,GO:0009987,GO:0008152	EDL12286.1	UDP galactosyltransferase 8A [Mus musculus]	2e-56	-	267-1835:+3	PS00001:ASN_GLYCOSYLATION N-glycosylation site.|PS00004:CAMP_PHOSPHO_SITE cAMP- and cGMP-dependent protein kinase phosphorylation site.|PS00005:PKC_PHOSPHO_SITE Protein kinase C phosphorylation site.|PS00006:CK2_PHOSPHO_SITE Casein kinase II phosphorylation site.|PS00008:MYRISTYL N-myristoylation site.|PS00375:UDPGT UDP-glycosyltransferases signature.	2042	-	-	-
contig20184	-	BAE93510.1	regeneration-upregulated protein 3 [Enchytraeus japonensis]	7e-26	-	-	-	967	-	-	-
contig00229	-	-	-	-	-	108-329:+3	PS00005:PKC_PHOSPHO_SITE Protein kinase C phosphorylation site.|PS00006:CK2_PHOSPHO_SITE Casein kinase II phosphorylation site.	330	-	-	-
contig10227	-	-	-	-	-	932-1093:+2	PS00005:PKC_PHOSPHO_SITE Protein kinase C phosphorylation site.|PS00008:MYRISTYL N-myristoylation site.	1945	-	-	-
contig00610	-	-	-	-	-	103-240:+1	PS00001:ASN_GLYCOSYLATION N-glycosylation site.|PS00004:CAMP_PHOSPHO_SITE cAMP- and cGMP-dependent protein kinase phosphorylation site.|PS00005:PKC_PHOSPHO_SITE Protein kinase C phosphorylation site.	937	-	-	-
contig03161	-	XP_002122051.1	PREDICTED: hypothetical protein [Ciona intestinalis]	9e-13	par0_2614	3-182:+3	PS00005:PKC_PHOSPHO_SITE Protein kinase C phosphorylation site.	649	-	-	-
contig10298	GO:0008092,GO:0023014,GO:0050789,GO:0004674,GO:0005856,GO:0009850,GO:0046872,GO:0016310,GO:0032559	XP_002405511.1	serine/threonine protein kinase, putative [Ixodes scapularis]	0	par189_4	1566-1787:+3	PS00004:CAMP_PHOSPHO_SITE cAMP- and cGMP-dependent protein kinase phosphorylation site.|PS00005:PKC_PHOSPHO_SITE Protein kinase C phosphorylation site.|PS00006:CK2_PHOSPHO_SITE Casein kinase II phosphorylation site.	1930	OG4_10654	0	687
contig22525	-	-	-	-	-	705-812:+3	PS00004:CAMP_PHOSPHO_SITE cAMP- and cGMP-dependent protein kinase phosphorylation site.|PS00005:PKC_PHOSPHO_SITE Protein kinase C phosphorylation site.	814	-	-	-
contig20954	GO:0005626,GO:0003712,GO:0031981,GO:0003677,GO:0006350	BAE26726.1	unnamed protein product [Mus musculus]	2e-13	-	529-630:+1	PS00005:PKC_PHOSPHO_SITE Protein kinase C phosphorylation site.	918	OG4_18683	5e-14	80.5
contig19266	-	-	-	-	-	151-1032:+1	PS00001:ASN_GLYCOSYLATION N-glycosylation site.|PS00004:CAMP_PHOSPHO_SITE cAMP- and cGMP-dependent protein kinase phosphorylation site.|PS00005:PKC_PHOSPHO_SITE Protein kinase C phosphorylation site.|PS00006:CK2_PHOSPHO_SITE Casein kinase II phosphorylation site.|PS00008:MYRISTYL N-myristoylation site.|PS00029:LEUCINE_ZIPPER Leucine zipper pattern.	1032	-	-	-
contig12126	-	-	-	-	-	1169-1288:+2	PS00001:ASN_GLYCOSYLATION N-glycosylation site.|PS00008:MYRISTYL N-myristoylation site.|PS00294:PRENYLATION Prenyl group binding site (CAAX box).	1612	-	-	-
contig01036	GO:0044464	XP_795647.2	PREDICTED: hypothetical protein [Strongylocentrotus purpuratus]	8e-50	-	1113-1301:+3	PS00008:MYRISTYL N-myristoylation site.	1525	-	-	-
contig17415	-	XP_002613541.1	hypothetical protein BRAFLDRAFT_119810 [Branchiostoma floridae]	1e-37	par0_2614	989-1153:+2	PS00001:ASN_GLYCOSYLATION N-glycosylation site.|PS00005:PKC_PHOSPHO_SITE Protein kinase C phosphorylation site.|PS00008:MYRISTYL N-myristoylation site.	1153	-	-	-
contig13009	GO:0032507,GO:0005488,GO:0016604,GO:0008285,GO:0031647,GO:0007568,GO:0007275,GO:0006468	XP_852752.1	PREDICTED: similar to MORC family CW-type zinc finger 3 [Canis	e-126	-	1020-1232:+3	PS00004:CAMP_PHOSPHO_SITE cAMP- and cGMP-dependent protein kinase phosphorylation site.|PS00005:PKC_PHOSPHO_SITE Protein kinase C phosphorylation site.|PS00008:MYRISTYL N-myristoylation site.	1509	OG4_18447	2e-128	461
contig21218	GO:0044451,GO:0044444,GO:0000398	ABJ98683.1	gemin 7 [Psetta maxima]	1e-11	par0_2614	112-231:+1	-	899	-	-	-
contig13892	-	BAA36393.1	29-kDa galactose-binding lectin [Lumbricus terrestris]	5e-26	-	437-658:+2	PS00005:PKC_PHOSPHO_SITE Protein kinase C phosphorylation site.|PS00006:CK2_PHOSPHO_SITE Casein kinase II phosphorylation site.|PS00008:MYRISTYL N-myristoylation site.	1424	-	-	-
contig20721	GO:0006412,GO:0003723,GO:0031981,GO:0008380,GO:0044444,GO:0030529,GO:0005198	AAX43326.1	ribosomal protein S13 [synthetic construct]	2e-73	-	86-538:+2	PS00005:PKC_PHOSPHO_SITE Protein kinase C phosphorylation site.|PS00006:CK2_PHOSPHO_SITE Casein kinase II phosphorylation site.|PS00008:MYRISTYL N-myristoylation site.|PS00362:RIBOSOMAL_S15 Ribosomal protein S15 signature.	929	OG4_10562	3e-74	280
contig18835	GO:0031589,GO:0005624,GO:0005488,GO:0060089,GO:0023060	NP_001038576.1	liprin-alpha-2 [Danio rerio]	8e-84	par192_2	720-842:+3	-	1061	OG4_12802	8e-85	315
contig04748	-	-	-	-	-	2-181:+2	PS00001:ASN_GLYCOSYLATION N-glycosylation site.|PS00005:PKC_PHOSPHO_SITE Protein kinase C phosphorylation site.|PS00006:CK2_PHOSPHO_SITE Casein kinase II phosphorylation site.|PS00008:MYRISTYL N-myristoylation site.	684	-	-	-
contig08136	-	XP_002606538.1	hypothetical protein BRAFLDRAFT_102546 [Branchiostoma floridae]	2e-36	-	2496-3032:+3	PS00001:ASN_GLYCOSYLATION N-glycosylation site.|PS00005:PKC_PHOSPHO_SITE Protein kinase C phosphorylation site.|PS00006:CK2_PHOSPHO_SITE Casein kinase II phosphorylation site.|PS00008:MYRISTYL N-myristoylation site.	3033	-	-	-
contig07513	-	-	-	-	-	623-736:+2	PS00005:PKC_PHOSPHO_SITE Protein kinase C phosphorylation site.	801	-	-	-
contig22014	-	-	-	-	-	147-272:+3	PS00001:ASN_GLYCOSYLATION N-glycosylation site.|PS00005:PKC_PHOSPHO_SITE Protein kinase C phosphorylation site.	847	-	-	-
contig10149	-	EFA03528.1	hypothetical protein TcasGA2_TC013531 [Tribolium castaneum]	1e-30	-	21-1382:+3	PS00001:ASN_GLYCOSYLATION N-glycosylation site.|PS00005:PKC_PHOSPHO_SITE Protein kinase C phosphorylation site.|PS00006:CK2_PHOSPHO_SITE Casein kinase II phosphorylation site.|PS00008:MYRISTYL N-myristoylation site.	1965	-	-	-
contig14309	GO:0004553,GO:0042742	ABC68610.1	lysozyme [Eisenia andrei]	7e-47	par0_2614	61-747:+1	PS00005:PKC_PHOSPHO_SITE Protein kinase C phosphorylation site.|PS00006:CK2_PHOSPHO_SITE Casein kinase II phosphorylation site.|PS00008:MYRISTYL N-myristoylation site.	1387	OG4_29210	3e-33	145
contig22932	-	NP_001001949.2	granulin-a [Danio rerio]	3e-07	par193_4	-	-	787	-	-	-
contig25006	-	-	-	-	-	73-162:+1	PS00005:PKC_PHOSPHO_SITE Protein kinase C phosphorylation site.|PS00008:MYRISTYL N-myristoylation site.	655	-	-	-
contig20628	-	-	-	-	-	54-167:+3	PS00001:ASN_GLYCOSYLATION N-glycosylation site.|PS00005:PKC_PHOSPHO_SITE Protein kinase C phosphorylation site.	928	-	-	-
contig11158	GO:0005488	XP_002661807.1	PREDICTED: zinc finger protein 300-like [Danio rerio]	2e-42	par0_2614	1225-1389:+1	PS00001:ASN_GLYCOSYLATION N-glycosylation site.|PS00006:CK2_PHOSPHO_SITE Casein kinase II phosphorylation site.|PS00008:MYRISTYL N-myristoylation site.	1759	-	-	-
contig09277	-	XP_002820049.1	PREDICTED: UPF0308 protein C9orf21-like [Pongo abelii]	3e-42	-	1579-1716:+1	PS00001:ASN_GLYCOSYLATION N-glycosylation site.|PS00004:CAMP_PHOSPHO_SITE cAMP- and cGMP-dependent protein kinase phosphorylation site.|PS00005:PKC_PHOSPHO_SITE Protein kinase C phosphorylation site.|PS00006:CK2_PHOSPHO_SITE Casein kinase II phosphorylation site.	2221	-	-	-
contig10945	GO:0006996,GO:0006783,GO:0005739,GO:0043623,GO:0004659,GO:0016020	XP_002089084.1	GE18922 [Drosophila yakuba]	5e-62	par0_2614	1644-1775:+3	PS00005:PKC_PHOSPHO_SITE Protein kinase C phosphorylation site.|PS00008:MYRISTYL N-myristoylation site.	1795	OG4_10870	1e-61	239
contig17196	-	XP_001843516.1	translation initiation factor IF-2, mitochondrial [Culex	5e-59	par0_2614	580-837:+1	PS00001:ASN_GLYCOSYLATION N-glycosylation site.|PS00005:PKC_PHOSPHO_SITE Protein kinase C phosphorylation site.|PS00008:MYRISTYL N-myristoylation site.	1164	OG4_10585	8e-60	233
contig00149	-	-	-	-	-	-	-	193	-	-	-
contig00171	-	-	-	-	-	68-130:+2	PS00005:PKC_PHOSPHO_SITE Protein kinase C phosphorylation site.|PS00006:CK2_PHOSPHO_SITE Casein kinase II phosphorylation site.	131	-	-	-
contig08919	-	NP_758033.1	DNA topoisomerase IV subunit A [Mycoplasma penetrans HF-2]	3e-13	-	85-540:+1	PS00005:PKC_PHOSPHO_SITE Protein kinase C phosphorylation site.|PS00006:CK2_PHOSPHO_SITE Casein kinase II phosphorylation site.	2385	-	-	-
contig22163	-	-	-	-	-	2-172:+2	PS00001:ASN_GLYCOSYLATION N-glycosylation site.|PS00005:PKC_PHOSPHO_SITE Protein kinase C phosphorylation site.|PS00006:CK2_PHOSPHO_SITE Casein kinase II phosphorylation site.	837	-	-	-
contig03719	-	-	-	-	-	1-81:+1	-	82	-	-	-
contig00067	-	-	-	-	-	-	-	67	-	-	-
contig19301	-	-	-	-	-	23-253:+2	PS00005:PKC_PHOSPHO_SITE Protein kinase C phosphorylation site.	1028	-	-	-
contig00822	-	-	-	-	-	-	-	2	-	-	-
contig08623	GO:0043169,GO:0043234,GO:0003676,GO:0004468,GO:0048667,GO:0031981,GO:0006355,GO:0051540,GO:0043954,GO:0003711,GO:0019887	NP_001034382.1	elongator complex protein 3 [Gallus gallus]	0	-	179-1117:+2	PS00004:CAMP_PHOSPHO_SITE cAMP- and cGMP-dependent protein kinase phosphorylation site.|PS00005:PKC_PHOSPHO_SITE Protein kinase C phosphorylation site.|PS00006:CK2_PHOSPHO_SITE Casein kinase II phosphorylation site.|PS00008:MYRISTYL N-myristoylation site.	2543	OG4_10787	0	682
contig14577	-	-	-	-	-	288-395:+3	-	1365	-	-	-
contig19621	-	XP_001641117.1	predicted protein [Nematostella vectensis]	9e-27	-	2-76:+2	PS00005:PKC_PHOSPHO_SITE Protein kinase C phosphorylation site.	1003	-	-	-
contig02121	-	-	-	-	-	-	-	184	-	-	-
contig13889	GO:0032991,GO:0003676,GO:0006259,GO:0003964,GO:0043232,GO:0065007,GO:0044428	NP_001177896.1	telomerase reverse transcriptase [Macaca mulatta]	2e-42	-	810-1061:+3	PS00006:CK2_PHOSPHO_SITE Casein kinase II phosphorylation site.|PS00008:MYRISTYL N-myristoylation site.	1425	-	-	-
contig07113	-	-	-	-	-	1-177:+1	PS00006:CK2_PHOSPHO_SITE Casein kinase II phosphorylation site.	209	-	-	-
contig11845	-	-	-	-	-	1506-1649:+3	PS00005:PKC_PHOSPHO_SITE Protein kinase C phosphorylation site.	1650	-	-	-
contig01926	-	-	-	-	-	401-559:+2	PS00001:ASN_GLYCOSYLATION N-glycosylation site.|PS00005:PKC_PHOSPHO_SITE Protein kinase C phosphorylation site.|PS00006:CK2_PHOSPHO_SITE Casein kinase II phosphorylation site.	612	-	-	-
contig27172	-	-	-	-	-	220-342:+1	-	344	-	-	-
contig09155	GO:0016740	XP_001364717.1	PREDICTED: similar to Glycosyltransferase-like domain containing 1	4e-74	-	765-971:+3	PS00005:PKC_PHOSPHO_SITE Protein kinase C phosphorylation site.|PS00006:CK2_PHOSPHO_SITE Casein kinase II phosphorylation site.	2273	-	-	-
contig27048	-	XP_002432959.1	BTB/POZ domain-containing protein, putative [Pediculus humanus	7e-38	-	2-109:+2	PS00005:PKC_PHOSPHO_SITE Protein kinase C phosphorylation site.	451	OG4_17229	1e-38	160
contig23015	-	-	-	-	-	123-257:+3	PS00005:PKC_PHOSPHO_SITE Protein kinase C phosphorylation site.|PS00007:TYR_PHOSPHO_SITE Tyrosine kinase phosphorylation site.	783	-	-	-
contig03500	GO:0006801,GO:0005515,GO:0044444,GO:0010033	XP_002600343.1	hypothetical protein BRAFLDRAFT_204036 [Branchiostoma floridae]	8e-20	-	536-763:+2	PS00001:ASN_GLYCOSYLATION N-glycosylation site.|PS00005:PKC_PHOSPHO_SITE Protein kinase C phosphorylation site.|PS00006:CK2_PHOSPHO_SITE Casein kinase II phosphorylation site.|PS00008:MYRISTYL N-myristoylation site.|PS00016:RGD Cell attachment sequence.	1481	-	-	-
contig01794	GO:0009057,GO:0016462,GO:0032559,GO:0009850,GO:0044424	XP_002613460.1	hypothetical protein BRAFLDRAFT_119863 [Branchiostoma floridae]	0	par0_2614	5-1105:+2	PS00001:ASN_GLYCOSYLATION N-glycosylation site.|PS00005:PKC_PHOSPHO_SITE Protein kinase C phosphorylation site.|PS00006:CK2_PHOSPHO_SITE Casein kinase II phosphorylation site.|PS00007:TYR_PHOSPHO_SITE Tyrosine kinase phosphorylation site.|PS00008:MYRISTYL N-myristoylation site.|PS00017:ATP_GTP_A ATP/GTP-binding site motif A (P-loop).|PS00674:AAA AAA-protein family signature.	1551	OG4_10949	0	690
contig21179	-	-	-	-	-	3-161:+3	PS00006:CK2_PHOSPHO_SITE Casein kinase II phosphorylation site.	904	-	-	-
contig22636	GO:0016772,GO:0009209	NP_001085047.1	thioredoxin domain containing 6 [Xenopus laevis]	1e-36	-	50-406:+2	PS00005:PKC_PHOSPHO_SITE Protein kinase C phosphorylation site.|PS00006:CK2_PHOSPHO_SITE Casein kinase II phosphorylation site.|PS00008:MYRISTYL N-myristoylation site.	807	-	-	-
contig21464	-	-	-	-	-	2-31:+2	PS00006:CK2_PHOSPHO_SITE Casein kinase II phosphorylation site.	881	-	-	-
contig01949	-	-	-	-	-	-	-	265	-	-	-
contig02092	-	-	-	-	-	290-427:+2	PS00006:CK2_PHOSPHO_SITE Casein kinase II phosphorylation site.	886	-	-	-
contig04518	-	-	-	-	-	54-110:+3	-	112	-	-	-
contig16635	GO:0005488,GO:0044464,GO:0016307	XP_683672.2	PREDICTED: 1-phosphatidylinositol-5-phosphate 4-kinase B [Danio	e-103	par176_2	422-748:+2	PS00005:PKC_PHOSPHO_SITE Protein kinase C phosphorylation site.|PS00006:CK2_PHOSPHO_SITE Casein kinase II phosphorylation site.	1212	OG4_15179	2e-106	388
contig13670	-	-	-	-	-	592-687:+1	PS00001:ASN_GLYCOSYLATION N-glycosylation site.	1445	-	-	-
contig18460	-	-	-	-	-	59-526:+2	PS00001:ASN_GLYCOSYLATION N-glycosylation site.|PS00005:PKC_PHOSPHO_SITE Protein kinase C phosphorylation site.|PS00006:CK2_PHOSPHO_SITE Casein kinase II phosphorylation site.|PS00007:TYR_PHOSPHO_SITE Tyrosine kinase phosphorylation site.|PS00008:MYRISTYL N-myristoylation site.|PS00016:RGD Cell attachment sequence.	1087	-	-	-
contig18803	-	-	-	-	-	813-923:+3	PS00001:ASN_GLYCOSYLATION N-glycosylation site.|PS00004:CAMP_PHOSPHO_SITE cAMP- and cGMP-dependent protein kinase phosphorylation site.|PS00005:PKC_PHOSPHO_SITE Protein kinase C phosphorylation site.	1062	-	-	-
contig22084	-	CBI24609.3	unnamed protein product [Vitis vinifera]	6e-12	-	286-567:+1	PS00005:PKC_PHOSPHO_SITE Protein kinase C phosphorylation site.|PS00006:CK2_PHOSPHO_SITE Casein kinase II phosphorylation site.|PS00008:MYRISTYL N-myristoylation site.	843	-	-	-
contig20362	-	-	-	-	-	43-252:+1	PS00005:PKC_PHOSPHO_SITE Protein kinase C phosphorylation site.|PS00006:CK2_PHOSPHO_SITE Casein kinase II phosphorylation site.|PS00008:MYRISTYL N-myristoylation site.|PS00029:LEUCINE_ZIPPER Leucine zipper pattern.	950	-	-	-
contig14172	GO:0046872,GO:0010468,GO:0004879,GO:0003677,GO:0006350	XP_002582074.1	nuclear receptor 2DBD-gamma [Schistosoma mansoni]	9e-55	par200_2	-	-	1400	OG4_33242	2e-55	219
contig26940	-	-	-	-	-	2-172:+2	-	476	-	-	-
contig08548	GO:0005488,GO:0009987	XP_001375751.1	PREDICTED: similar to Nuclear autoantigenic sperm protein	6e-32	-	2137-2403:+1	PS00005:PKC_PHOSPHO_SITE Protein kinase C phosphorylation site.	2590	-	-	-
contig15775	-	-	-	-	-	160-1272:+1	PS00001:ASN_GLYCOSYLATION N-glycosylation site.|PS00005:PKC_PHOSPHO_SITE Protein kinase C phosphorylation site.|PS00006:CK2_PHOSPHO_SITE Casein kinase II phosphorylation site.|PS00008:MYRISTYL N-myristoylation site.	1274	-	-	-
contig05950	-	-	-	-	-	2-94:+2	-	352	-	-	-
contig20964	-	-	-	-	-	2-109:+2	PS00001:ASN_GLYCOSYLATION N-glycosylation site.|PS00005:PKC_PHOSPHO_SITE Protein kinase C phosphorylation site.|PS00008:MYRISTYL N-myristoylation site.	910	-	-	-
contig15196	GO:0006810,GO:0016020,GO:0043231,GO:0010038,GO:0005215,GO:0009987,GO:0044444	AAB31999.1	water-channel aquaporin 2 [Homo sapiens]	1e-17	par0_2614	85-876:+1	PS00001:ASN_GLYCOSYLATION N-glycosylation site.|PS00005:PKC_PHOSPHO_SITE Protein kinase C phosphorylation site.|PS00006:CK2_PHOSPHO_SITE Casein kinase II phosphorylation site.|PS00008:MYRISTYL N-myristoylation site.	1319	-	-	-
contig15240	-	ACN91296.1	dentin sialophosphoprotein precursor [Ateles geoffroyi]	1e-07	-	1-1314:+1	PS00001:ASN_GLYCOSYLATION N-glycosylation site.|PS00005:PKC_PHOSPHO_SITE Protein kinase C phosphorylation site.|PS00006:CK2_PHOSPHO_SITE Casein kinase II phosphorylation site.|PS00007:TYR_PHOSPHO_SITE Tyrosine kinase phosphorylation site.|PS00008:MYRISTYL N-myristoylation site.	1315	-	-	-
contig10109	GO:0005768,GO:0005488	XP_002739807.1	PREDICTED: signal transducing adaptor molecule (SH3 domain and ITAM	2e-18	par0_2614	1056-1277:+3	PS00001:ASN_GLYCOSYLATION N-glycosylation site.|PS00029:LEUCINE_ZIPPER Leucine zipper pattern.	1974	-	-	-
contig06751	GO:0023014,GO:0043169,GO:0043231,GO:0004674,GO:0009850,GO:0016310,GO:0010975,GO:0032559	XP_002405511.1	serine/threonine protein kinase, putative [Ixodes scapularis]	2e-46	par189_4	101-298:+2	PS00005:PKC_PHOSPHO_SITE Protein kinase C phosphorylation site.|PS00006:CK2_PHOSPHO_SITE Casein kinase II phosphorylation site.	298	OG4_10654	1e-47	189
contig13496	-	-	-	-	-	396-524:+3	PS00004:CAMP_PHOSPHO_SITE cAMP- and cGMP-dependent protein kinase phosphorylation site.|PS00006:CK2_PHOSPHO_SITE Casein kinase II phosphorylation site.|PS00008:MYRISTYL N-myristoylation site.	1452	-	-	-
contig01154	-	-	-	-	-	145-408:+1	PS00008:MYRISTYL N-myristoylation site.	409	-	-	-
contig10666	-	XP_002591297.1	hypothetical protein BRAFLDRAFT_76741 [Branchiostoma floridae]	2e-20	-	41-598:+2	PS00005:PKC_PHOSPHO_SITE Protein kinase C phosphorylation site.|PS00006:CK2_PHOSPHO_SITE Casein kinase II phosphorylation site.|PS00008:MYRISTYL N-myristoylation site.	1851	-	-	-
contig03817	-	-	-	-	-	185-328:+2	PS00001:ASN_GLYCOSYLATION N-glycosylation site.|PS00006:CK2_PHOSPHO_SITE Casein kinase II phosphorylation site.	837	-	-	-
contig05732	-	-	-	-	-	1-144:+1	PS00004:CAMP_PHOSPHO_SITE cAMP- and cGMP-dependent protein kinase phosphorylation site.|PS00005:PKC_PHOSPHO_SITE Protein kinase C phosphorylation site.	547	-	-	-
contig20934	-	EFN69835.1	hypothetical protein EAG_11453 [Camponotus floridanus]	1e-10	-	371-601:+2	PS00001:ASN_GLYCOSYLATION N-glycosylation site.|PS00004:CAMP_PHOSPHO_SITE cAMP- and cGMP-dependent protein kinase phosphorylation site.	919	OG4_15143	1e-10	68.9
contig00075	-	XP_567423.1	hypothetical protein [Cryptococcus neoformans var. neoformans JEC21]	2e-34	par0_2614	814-1053:+1	PS00005:PKC_PHOSPHO_SITE Protein kinase C phosphorylation site.|PS00006:CK2_PHOSPHO_SITE Casein kinase II phosphorylation site.|PS00008:MYRISTYL N-myristoylation site.	1182	-	-	-
contig12848	-	-	-	-	-	255-737:+3	PS00001:ASN_GLYCOSYLATION N-glycosylation site.|PS00004:CAMP_PHOSPHO_SITE cAMP- and cGMP-dependent protein kinase phosphorylation site.|PS00005:PKC_PHOSPHO_SITE Protein kinase C phosphorylation site.|PS00006:CK2_PHOSPHO_SITE Casein kinase II phosphorylation site.|PS00008:MYRISTYL N-myristoylation site.	1523	-	-	-
contig06719	-	AAQ95746.1	SOD [Paragonimus westermani]	2e-07	par203_3	194-343:+2	PS00001:ASN_GLYCOSYLATION N-glycosylation site.|PS00005:PKC_PHOSPHO_SITE Protein kinase C phosphorylation site.	479	-	-	-
contig08589	-	BAH71934.1	ACYPI001921 [Acyrthosiphon pisum]	6e-57	-	2381-2551:+2	PS00001:ASN_GLYCOSYLATION N-glycosylation site.|PS00006:CK2_PHOSPHO_SITE Casein kinase II phosphorylation site.|PS00008:MYRISTYL N-myristoylation site.	2574	-	-	-
contig13663	GO:0005488	XP_001381828.1	PREDICTED: hypothetical protein [Monodelphis domestica]	2e-19	-	743-883:+2	PS00008:MYRISTYL N-myristoylation site.	1446	-	-	-
contig24233	-	-	-	-	-	192-431:+3	PS00001:ASN_GLYCOSYLATION N-glycosylation site.|PS00005:PKC_PHOSPHO_SITE Protein kinase C phosphorylation site.	701	-	-	-
contig05006	-	-	-	-	-	2-91:+2	PS00005:PKC_PHOSPHO_SITE Protein kinase C phosphorylation site.|PS00007:TYR_PHOSPHO_SITE Tyrosine kinase phosphorylation site.	173	-	-	-
contig20276	-	XP_002738049.1	PREDICTED: UBN2 protein-like [Saccoglossus kowalevskii]	6e-25	-	241-957:+1	PS00001:ASN_GLYCOSYLATION N-glycosylation site.|PS00005:PKC_PHOSPHO_SITE Protein kinase C phosphorylation site.|PS00006:CK2_PHOSPHO_SITE Casein kinase II phosphorylation site.|PS00007:TYR_PHOSPHO_SITE Tyrosine kinase phosphorylation site.|PS00009:AMIDATION Amidation site.	959	-	-	-
contig09340	GO:0030234,GO:0044446,GO:0005515,GO:0005634	XP_002736212.1	PREDICTED: IQ motif containing GTPase activating protein 1-like	8e-70	-	956-1144:+2	PS00001:ASN_GLYCOSYLATION N-glycosylation site.|PS00005:PKC_PHOSPHO_SITE Protein kinase C phosphorylation site.|PS00006:CK2_PHOSPHO_SITE Casein kinase II phosphorylation site.	2200	-	-	-
contig05598	-	-	-	-	-	254-418:+2	PS00001:ASN_GLYCOSYLATION N-glycosylation site.|PS00005:PKC_PHOSPHO_SITE Protein kinase C phosphorylation site.|PS00342:MICROBODIES_CTER Microbodies C-terminal targeting signal.	585	-	-	-
contig14838	-	-	-	-	-	494-592:+2	PS00005:PKC_PHOSPHO_SITE Protein kinase C phosphorylation site.	1344	-	-	-
contig04573	GO:0043231,GO:0016787,GO:0016247,GO:0006875	CAX73825.1	Transmembrane serine protease 8 precursor [Schistosoma japonicum]	1e-53	-	884-1063:+2	-	1063	-	-	-
contig00921	-	-	-	-	-	1-66:+1	PS00005:PKC_PHOSPHO_SITE Protein kinase C phosphorylation site.|PS00006:CK2_PHOSPHO_SITE Casein kinase II phosphorylation site.	66	-	-	-
contig18780	GO:0016616	ADD19504.1	putative short chain-type dehydrogenase [Glossina morsitans	6e-56	-	382-756:+1	PS00001:ASN_GLYCOSYLATION N-glycosylation site.|PS00005:PKC_PHOSPHO_SITE Protein kinase C phosphorylation site.|PS00006:CK2_PHOSPHO_SITE Casein kinase II phosphorylation site.|PS00008:MYRISTYL N-myristoylation site.	1064	-	-	-
contig14969	-	XP_795417.2	PREDICTED: hypothetical protein [Strongylocentrotus purpuratus]	2e-61	-	1-1335:+1	PS00001:ASN_GLYCOSYLATION N-glycosylation site.|PS00004:CAMP_PHOSPHO_SITE cAMP- and cGMP-dependent protein kinase phosphorylation site.|PS00005:PKC_PHOSPHO_SITE Protein kinase C phosphorylation site.|PS00006:CK2_PHOSPHO_SITE Casein kinase II phosphorylation site.|PS00008:MYRISTYL N-myristoylation site.|PS00678:WD_REPEATS_1 Trp-Asp (WD) repeats signature.	1335	-	-	-
contig01541	-	-	-	-	-	2-160:+2	PS00005:PKC_PHOSPHO_SITE Protein kinase C phosphorylation site.	821	-	-	-
contig21070	-	ADF18552.1	endonuclease-reverse transcriptase [Bombyx mori]	2e-12	-	249-461:+3	PS00001:ASN_GLYCOSYLATION N-glycosylation site.|PS00006:CK2_PHOSPHO_SITE Casein kinase II phosphorylation site.|PS00342:MICROBODIES_CTER Microbodies C-terminal targeting signal.	911	-	-	-
contig26302	-	-	-	-	-	405-554:+3	-	556	-	-	-
contig20634	-	XP_001628736.1	predicted protein [Nematostella vectensis]	2e-63	-	743-925:+2	PS00004:CAMP_PHOSPHO_SITE cAMP- and cGMP-dependent protein kinase phosphorylation site.	939	OG4_11285	4e-64	246
contig26910	-	-	-	-	-	98-322:+2	PS00001:ASN_GLYCOSYLATION N-glycosylation site.|PS00005:PKC_PHOSPHO_SITE Protein kinase C phosphorylation site.	485	-	-	-
contig07823	GO:0015926,GO:0005975	XP_002739081.1	PREDICTED: sucrase-isomaltase-like [Saccoglossus kowalevskii]	0	par0_2614	2213-2407:+2	PS00005:PKC_PHOSPHO_SITE Protein kinase C phosphorylation site.|PS00006:CK2_PHOSPHO_SITE Casein kinase II phosphorylation site.	4479	-	-	-
contig08433	-	-	-	-	-	1862-2137:+2	PS00001:ASN_GLYCOSYLATION N-glycosylation site.|PS00008:MYRISTYL N-myristoylation site.	2696	-	-	-
contig09352	-	ACO08785.1	CutA homolog precursor [Oncorhynchus mykiss]	3e-37	par0_2614	1362-1529:+3	PS00004:CAMP_PHOSPHO_SITE cAMP- and cGMP-dependent protein kinase phosphorylation site.|PS00005:PKC_PHOSPHO_SITE Protein kinase C phosphorylation site.|PS00006:CK2_PHOSPHO_SITE Casein kinase II phosphorylation site.	2195	OG4_11463	3e-39	166
contig19245	-	-	-	-	-	807-932:+3	PS00001:ASN_GLYCOSYLATION N-glycosylation site.|PS00005:PKC_PHOSPHO_SITE Protein kinase C phosphorylation site.|PS00006:CK2_PHOSPHO_SITE Casein kinase II phosphorylation site.|PS00009:AMIDATION Amidation site.	1033	-	-	-
contig03105	-	-	-	-	-	2-187:+2	PS00005:PKC_PHOSPHO_SITE Protein kinase C phosphorylation site.|PS00008:MYRISTYL N-myristoylation site.	197	-	-	-
contig15381	-	XP_001638806.1	predicted protein [Nematostella vectensis]	1e-06	par0_2614	1087-1275:+1	PS00004:CAMP_PHOSPHO_SITE cAMP- and cGMP-dependent protein kinase phosphorylation site.|PS00005:PKC_PHOSPHO_SITE Protein kinase C phosphorylation site.|PS00006:CK2_PHOSPHO_SITE Casein kinase II phosphorylation site.	1305	-	-	-
contig26989	-	-	-	-	-	3-92:+3	PS00005:PKC_PHOSPHO_SITE Protein kinase C phosphorylation site.|PS00006:CK2_PHOSPHO_SITE Casein kinase II phosphorylation site.	467	-	-	-
contig23867	-	-	-	-	-	330-452:+3	PS00005:PKC_PHOSPHO_SITE Protein kinase C phosphorylation site.	730	-	-	-
contig21324	-	-	-	-	-	86-247:+2	PS00001:ASN_GLYCOSYLATION N-glycosylation site.|PS00005:PKC_PHOSPHO_SITE Protein kinase C phosphorylation site.|PS00006:CK2_PHOSPHO_SITE Casein kinase II phosphorylation site.	894	-	-	-
contig03591	-	-	-	-	-	-	-	283	-	-	-
contig16737	-	-	-	-	-	340-615:+1	PS00001:ASN_GLYCOSYLATION N-glycosylation site.|PS00005:PKC_PHOSPHO_SITE Protein kinase C phosphorylation site.	1204	-	-	-
contig01918	-	-	-	-	-	2-529:+2	PS00001:ASN_GLYCOSYLATION N-glycosylation site.|PS00004:CAMP_PHOSPHO_SITE cAMP- and cGMP-dependent protein kinase phosphorylation site.|PS00005:PKC_PHOSPHO_SITE Protein kinase C phosphorylation site.|PS00006:CK2_PHOSPHO_SITE Casein kinase II phosphorylation site.|PS00008:MYRISTYL N-myristoylation site.	1798	-	-	-
contig26444	-	-	-	-	-	94-225:+1	PS00001:ASN_GLYCOSYLATION N-glycosylation site.|PS00006:CK2_PHOSPHO_SITE Casein kinase II phosphorylation site.|PS00008:MYRISTYL N-myristoylation site.	543	-	-	-
contig09685	GO:0008200,GO:0005634	XP_002192873.1	PREDICTED: PRP18 pre-mRNA processing factor 18 homolog (S.	2e-97	-	1461-1661:+3	PS00001:ASN_GLYCOSYLATION N-glycosylation site.|PS00005:PKC_PHOSPHO_SITE Protein kinase C phosphorylation site.|PS00006:CK2_PHOSPHO_SITE Casein kinase II phosphorylation site.	2085	OG4_12359	1e-98	363
contig06936	-	-	-	-	-	3-122:+3	PS00001:ASN_GLYCOSYLATION N-glycosylation site.|PS00005:PKC_PHOSPHO_SITE Protein kinase C phosphorylation site.	216	-	-	-
contig10635	-	-	-	-	-	1311-1415:+3	PS00005:PKC_PHOSPHO_SITE Protein kinase C phosphorylation site.	1859	-	-	-
contig05287	GO:0035115,GO:0001523,GO:0016616,GO:0031016,GO:0030154	NP_081577.1	short-chain dehydrogenase/reductase family 9C member 7 [Mus	1e-30	par209_2	367-513:+1	PS00005:PKC_PHOSPHO_SITE Protein kinase C phosphorylation site.	807	-	-	-
contig02341	-	-	-	-	-	576-716:+3	PS00005:PKC_PHOSPHO_SITE Protein kinase C phosphorylation site.	854	-	-	-
contig04628	-	XP_002592036.1	hypothetical protein BRAFLDRAFT_79625 [Branchiostoma floridae]	5e-94	-	1128-1247:+3	PS00001:ASN_GLYCOSYLATION N-glycosylation site.|PS00008:MYRISTYL N-myristoylation site.	1247	-	-	-
contig02496	-	-	-	-	-	-	-	35	-	-	-
contig16296	GO:0050896,GO:0043231,GO:0043648,GO:0046872,GO:0019866,GO:0004448,GO:0044262,GO:0009060,GO:0000166	XP_002601551.1	hypothetical protein BRAFLDRAFT_115608 [Branchiostoma floridae]	e-178	-	685-894:+1	PS00006:CK2_PHOSPHO_SITE Casein kinase II phosphorylation site.|PS00008:MYRISTYL N-myristoylation site.|PS00016:RGD Cell attachment sequence.	1239	OG4_10559	1e-170	601
contig12574	-	-	-	-	-	1360-1476:+1	PS00006:CK2_PHOSPHO_SITE Casein kinase II phosphorylation site.	1552	-	-	-
contig08526	-	XP_002431692.1	Titin, putative [Pediculus humanus corporis]	7e-07	-	2236-2613:+1	PS00004:CAMP_PHOSPHO_SITE cAMP- and cGMP-dependent protein kinase phosphorylation site.|PS00005:PKC_PHOSPHO_SITE Protein kinase C phosphorylation site.|PS00006:CK2_PHOSPHO_SITE Casein kinase II phosphorylation site.|PS00008:MYRISTYL N-myristoylation site.|PS00009:AMIDATION Amidation site.	2613	-	-	-
contig15214	-	XP_002606817.1	hypothetical protein BRAFLDRAFT_82458 [Branchiostoma floridae]	e-177	-	565-1002:+1	PS00005:PKC_PHOSPHO_SITE Protein kinase C phosphorylation site.|PS00008:MYRISTYL N-myristoylation site.|PS00009:AMIDATION Amidation site.	1315	OG4_14935	1e-176	621
contig02139	GO:0005488	XP_414755.2	PREDICTED: similar to HEAT repeat containing 2 [Gallus gallus]	2e-13	-	1-75:+1	PS00008:MYRISTYL N-myristoylation site.	155	OG4_14149	2e-14	79.3
contig21811	GO:0031224,GO:0015172,GO:0015711,GO:0045202,GO:0010259,GO:0005283,GO:0033267,GO:0005310,GO:0046942,GO:0014852	XP_001865211.1	glutamate transporter [Culex quinquefasciatus]	6e-09	-	52-447:+1	PS00005:PKC_PHOSPHO_SITE Protein kinase C phosphorylation site.|PS00006:CK2_PHOSPHO_SITE Casein kinase II phosphorylation site.|PS00008:MYRISTYL N-myristoylation site.	856	-	-	-
contig04082	GO:0060255,GO:0019941,GO:0006464,GO:0019787,GO:0032559	ACO51607.1	Ubiquitin-conjugating enzyme E2 G1 [Rana catesbeiana]	1e-14	-	2-175:+2	PS00001:ASN_GLYCOSYLATION N-glycosylation site.|PS00004:CAMP_PHOSPHO_SITE cAMP- and cGMP-dependent protein kinase phosphorylation site.|PS00005:PKC_PHOSPHO_SITE Protein kinase C phosphorylation site.	306	OG4_10484	2e-15	82.4
contig05406	-	-	-	-	-	1-60:+1	PS00006:CK2_PHOSPHO_SITE Casein kinase II phosphorylation site.	192	-	-	-
contig12945	-	-	-	-	-	1234-1470:+1	PS00004:CAMP_PHOSPHO_SITE cAMP- and cGMP-dependent protein kinase phosphorylation site.|PS00005:PKC_PHOSPHO_SITE Protein kinase C phosphorylation site.|PS00006:CK2_PHOSPHO_SITE Casein kinase II phosphorylation site.|PS00008:MYRISTYL N-myristoylation site.|PS00009:AMIDATION Amidation site.	1516	-	-	-
contig15965	-	-	-	-	-	1088-1201:+2	-	1262	-	-	-
contig08880	GO:0046872,GO:0032501,GO:0016868,GO:0006040	NP_001007054.1	phosphoacetylglucosamine mutase [Danio rerio]	e-171	par0_2614	2058-2291:+3	PS00006:CK2_PHOSPHO_SITE Casein kinase II phosphorylation site.|PS00008:MYRISTYL N-myristoylation site.	2407	OG4_11800	1e-172	609
contig21780	GO:0008287,GO:0014072,GO:0005488,GO:0016311,GO:0004721,GO:0019888,GO:0023060	XP_394082.2	PREDICTED: similar to twins CG6235-PE, isoform E isoform 1 [Apis	e-126	-	197-334:+2	PS00004:CAMP_PHOSPHO_SITE cAMP- and cGMP-dependent protein kinase phosphorylation site.|PS00006:CK2_PHOSPHO_SITE Casein kinase II phosphorylation site.	862	OG4_10656	2e-127	457
contig03634	-	XP_002114585.1	hypothetical protein TRIADDRAFT_58570 [Trichoplax adhaerens]	8e-28	-	90-1514:+3	PS00001:ASN_GLYCOSYLATION N-glycosylation site.|PS00005:PKC_PHOSPHO_SITE Protein kinase C phosphorylation site.|PS00006:CK2_PHOSPHO_SITE Casein kinase II phosphorylation site.|PS00008:MYRISTYL N-myristoylation site.	1517	-	-	-
contig13600	-	XP_692822.2	PREDICTED: acid sphingomyelinase-like phosphodiesterase 3B-like	e-100	-	412-570:+1	PS00005:PKC_PHOSPHO_SITE Protein kinase C phosphorylation site.|PS00006:CK2_PHOSPHO_SITE Casein kinase II phosphorylation site.|PS00008:MYRISTYL N-myristoylation site.|PS00063:ALDOKETO_REDUCTASE_3 Aldo/keto reductase family putative active site signature.	1452	-	-	-
contig22688	GO:0010467,GO:0033279	XP_002847058.1	60S ribosomal protein L7 [Arthroderma otae CBS 113480]	4e-88	par0_2614	1-558:+1	PS00006:CK2_PHOSPHO_SITE Casein kinase II phosphorylation site.|PS00008:MYRISTYL N-myristoylation site.	791	OG4_10416	1e-88	281
contig11674	GO:0023060	XP_001377632.1	PREDICTED: hypothetical protein [Monodelphis domestica]	e-122	-	2-1498:+2	PS00001:ASN_GLYCOSYLATION N-glycosylation site.|PS00004:CAMP_PHOSPHO_SITE cAMP- and cGMP-dependent protein kinase phosphorylation site.|PS00005:PKC_PHOSPHO_SITE Protein kinase C phosphorylation site.|PS00006:CK2_PHOSPHO_SITE Casein kinase II phosphorylation site.|PS00007:TYR_PHOSPHO_SITE Tyrosine kinase phosphorylation site.|PS00008:MYRISTYL N-myristoylation site.|PS00678:WD_REPEATS_1 Trp-Asp (WD…	1675	OG4_11482	5e-124	447
contig06376	-	-	-	-	-	3-194:+3	PS00005:PKC_PHOSPHO_SITE Protein kinase C phosphorylation site.|PS00006:CK2_PHOSPHO_SITE Casein kinase II phosphorylation site.	1034	-	-	-
contig05510	GO:0040008,GO:0050881,GO:0042559,GO:0043231,GO:0016616,GO:0006586,GO:0009072,GO:0006584,GO:0000904	XP_002613806.1	hypothetical protein BRAFLDRAFT_85347 [Branchiostoma floridae]	6e-38	-	178-402:+1	PS00004:CAMP_PHOSPHO_SITE cAMP- and cGMP-dependent protein kinase phosphorylation site.|PS00006:CK2_PHOSPHO_SITE Casein kinase II phosphorylation site.	705	OG4_15112	1e-31	138
contig02911	-	-	-	-	-	1-90:+1	PS00006:CK2_PHOSPHO_SITE Casein kinase II phosphorylation site.	115	-	-	-
contig22129	GO:0007166,GO:0005515,GO:0048518,GO:0044464,GO:0016791,GO:0006796,GO:0050776,GO:0048523,GO:0035466	NP_001085766.1	MGC80720 protein [Xenopus laevis]	9e-10	-	3-311:+3	PS00005:PKC_PHOSPHO_SITE Protein kinase C phosphorylation site.|PS00006:CK2_PHOSPHO_SITE Casein kinase II phosphorylation site.	835	-	-	-
contig27241	-	-	-	-	-	73-225:+1	PS00005:PKC_PHOSPHO_SITE Protein kinase C phosphorylation site.|PS00006:CK2_PHOSPHO_SITE Casein kinase II phosphorylation site.	227	-	-	-
contig19868	-	-	-	-	-	178-378:+1	PS00001:ASN_GLYCOSYLATION N-glycosylation site.|PS00005:PKC_PHOSPHO_SITE Protein kinase C phosphorylation site.|PS00006:CK2_PHOSPHO_SITE Casein kinase II phosphorylation site.	982	-	-	-
contig17598	-	-	-	-	-	2-64:+2	PS00005:PKC_PHOSPHO_SITE Protein kinase C phosphorylation site.	1140	-	-	-
contig07856	GO:0000122,GO:0005515,GO:0016811,GO:0010557,GO:0030162,GO:0014073,GO:0019213,GO:0008283,GO:0010975,GO:0043392,GO:0021543,GO:0006476,GO:0051726,GO:0003677,GO:0010551,GO:0070822,GO:0009408,GO:0031519,GO:0016568,GO:0016564	XP_002594632.1	hypothetical protein BRAFLDRAFT_217516 [Branchiostoma floridae]	0	par213_2	2279-2623:+2	PS00005:PKC_PHOSPHO_SITE Protein kinase C phosphorylation site.|PS00006:CK2_PHOSPHO_SITE Casein kinase II phosphorylation site.|PS00008:MYRISTYL N-myristoylation site.	4013	OG4_10203	0	712
contig19852	-	-	-	-	-	2-142:+2	PS00005:PKC_PHOSPHO_SITE Protein kinase C phosphorylation site.	987	-	-	-
contig12326	-	-	-	-	-	3-413:+3	PS00004:CAMP_PHOSPHO_SITE cAMP- and cGMP-dependent protein kinase phosphorylation site.|PS00005:PKC_PHOSPHO_SITE Protein kinase C phosphorylation site.|PS00006:CK2_PHOSPHO_SITE Casein kinase II phosphorylation site.|PS00008:MYRISTYL N-myristoylation site.	1587	-	-	-
contig24621	GO:0030532,GO:0003712,GO:0006357,GO:0000387,GO:0035258	XP_002414072.1	pre-mRNA splicing factor, putative [Ixodes scapularis]	6e-93	par217_2	26-679:+2	PS00005:PKC_PHOSPHO_SITE Protein kinase C phosphorylation site.|PS00006:CK2_PHOSPHO_SITE Casein kinase II phosphorylation site.|PS00008:MYRISTYL N-myristoylation site.	681	OG4_11977	2e-91	336
contig01044	-	XP_002933438.1	PREDICTED: hypothetical protein LOC100498623 [Xenopus (Silurana)	2e-07	par218_2	-	-	674	-	-	-
contig23529	-	-	-	-	-	1-90:+1	PS00006:CK2_PHOSPHO_SITE Casein kinase II phosphorylation site.	749	-	-	-
contig17370	-	-	-	-	-	235-399:+1	PS00005:PKC_PHOSPHO_SITE Protein kinase C phosphorylation site.	1158	-	-	-
contig10736	-	-	-	-	-	1333-1512:+1	PS00001:ASN_GLYCOSYLATION N-glycosylation site.|PS00004:CAMP_PHOSPHO_SITE cAMP- and cGMP-dependent protein kinase phosphorylation site.	1838	-	-	-
contig03056	-	-	-	-	-	100-351:+1	PS00004:CAMP_PHOSPHO_SITE cAMP- and cGMP-dependent protein kinase phosphorylation site.|PS00005:PKC_PHOSPHO_SITE Protein kinase C phosphorylation site.|PS00006:CK2_PHOSPHO_SITE Casein kinase II phosphorylation site.	777	-	-	-
contig23116	GO:0010467,GO:0005198,GO:0033279	CBI55175.1	unnamed protein product [Sordaria macrospora]	1e-98	par219_3	3-776:+3	PS00006:CK2_PHOSPHO_SITE Casein kinase II phosphorylation site.|PS00008:MYRISTYL N-myristoylation site.|PS00009:AMIDATION Amidation site.	777	OG4_10261	2e-98	360
contig06382	-	-	-	-	-	267-497:+3	PS00005:PKC_PHOSPHO_SITE Protein kinase C phosphorylation site.|PS00008:MYRISTYL N-myristoylation site.	498	-	-	-
contig19438	-	AAD19348.1	reverse transcriptase-like protein [Takifugu rubripes]	1e-59	par0_2614	1-321:+1	PS00001:ASN_GLYCOSYLATION N-glycosylation site.|PS00005:PKC_PHOSPHO_SITE Protein kinase C phosphorylation site.|PS00006:CK2_PHOSPHO_SITE Casein kinase II phosphorylation site.|PS00008:MYRISTYL N-myristoylation site.	1018	-	-	-
contig19233	-	-	-	-	-	680-940:+2	PS00001:ASN_GLYCOSYLATION N-glycosylation site.|PS00005:PKC_PHOSPHO_SITE Protein kinase C phosphorylation site.|PS00006:CK2_PHOSPHO_SITE Casein kinase II phosphorylation site.|PS00008:MYRISTYL N-myristoylation site.	1035	-	-	-
contig06808	-	-	-	-	-	2-148:+2	PS00005:PKC_PHOSPHO_SITE Protein kinase C phosphorylation site.|PS00008:MYRISTYL N-myristoylation site.|PS00009:AMIDATION Amidation site.	188	-	-	-
contig05156	-	-	-	-	-	42-230:+3	PS00001:ASN_GLYCOSYLATION N-glycosylation site.|PS00005:PKC_PHOSPHO_SITE Protein kinase C phosphorylation site.|PS00006:CK2_PHOSPHO_SITE Casein kinase II phosphorylation site.|PS00008:MYRISTYL N-myristoylation site.	385	-	-	-
contig22749	-	XP_002801067.1	PREDICTED: hypothetical protein LOC100426888 [Macaca mulatta]	1e-07	-	173-349:+2	PS00005:PKC_PHOSPHO_SITE Protein kinase C phosphorylation site.|PS00006:CK2_PHOSPHO_SITE Casein kinase II phosphorylation site.	801	-	-	-
contig15325	GO:0065007,GO:0009987	EFA08729.1	hypothetical protein TcasGA2_TC006404 [Tribolium castaneum]	1e-49	-	244-477:+1	PS00005:PKC_PHOSPHO_SITE Protein kinase C phosphorylation site.|PS00006:CK2_PHOSPHO_SITE Casein kinase II phosphorylation site.|PS00008:MYRISTYL N-myristoylation site.	1309	-	-	-
contig01955	-	-	-	-	-	-	-	108	-	-	-
contig21602	-	-	-	-	-	1-255:+1	PS00001:ASN_GLYCOSYLATION N-glycosylation site.|PS00005:PKC_PHOSPHO_SITE Protein kinase C phosphorylation site.|PS00006:CK2_PHOSPHO_SITE Casein kinase II phosphorylation site.	874	-	-	-
contig25313	GO:0006355,GO:0005667,GO:0007292,GO:0000288	XP_001947380.1	PREDICTED: similar to AGAP004405-PA [Acyrthosiphon pisum]	4e-11	par221_2	-	-	634	OG4_11496	7e-12	72.4
contig14967	-	XP_002742186.1	PREDICTED: predicted protein-like [Saccoglossus kowalevskii]	2e-58	-	915-1112:+3	PS00005:PKC_PHOSPHO_SITE Protein kinase C phosphorylation site.	1337	-	-	-
contig14526	GO:0044238,GO:0046872,GO:0033365,GO:0016307,GO:0005769,GO:0044425,GO:0031090,GO:0000166,GO:0006897,GO:0016197,GO:0044237	XP_784176.1	PREDICTED: hypothetical protein [Strongylocentrotus purpuratus]	6e-59	par0_2614	77-562:+2	PS00004:CAMP_PHOSPHO_SITE cAMP- and cGMP-dependent protein kinase phosphorylation site.|PS00005:PKC_PHOSPHO_SITE Protein kinase C phosphorylation site.|PS00006:CK2_PHOSPHO_SITE Casein kinase II phosphorylation site.|PS00007:TYR_PHOSPHO_SITE Tyrosine kinase phosphorylation site.|PS00008:MYRISTYL N-myristoylation site.	1369	OG4_11980	1e-56	222
contig23428	-	XP_002740305.1	PREDICTED: Rab-like GTP-binding protein 1-like [Saccoglossus	1e-69	-	73-756:+1	PS00005:PKC_PHOSPHO_SITE Protein kinase C phosphorylation site.|PS00006:CK2_PHOSPHO_SITE Casein kinase II phosphorylation site.|PS00008:MYRISTYL N-myristoylation site.|PS00009:AMIDATION Amidation site.|PS00017:ATP_GTP_A ATP/GTP-binding site motif A (P-loop).	758	OG4_15435	5e-64	246
contig14289	GO:0070011,GO:0005488,GO:0043231,GO:0006917,GO:0016021,GO:0006516,GO:0051605,GO:0044093,GO:0033619	XP_392345.2	PREDICTED: similar to anterior pharynx defective 1 CG2855-PA [Apis	3e-45	-	908-1267:+2	PS00001:ASN_GLYCOSYLATION N-glycosylation site.|PS00004:CAMP_PHOSPHO_SITE cAMP- and cGMP-dependent protein kinase phosphorylation site.|PS00005:PKC_PHOSPHO_SITE Protein kinase C phosphorylation site.|PS00342:MICROBODIES_CTER Microbodies C-terminal targeting signal.	1389	OG4_14377	5e-46	187
contig17546	-	-	-	-	-	1-171:+1	PS00001:ASN_GLYCOSYLATION N-glycosylation site.|PS00006:CK2_PHOSPHO_SITE Casein kinase II phosphorylation site.	1145	-	-	-
contig26919	-	-	-	-	-	106-276:+1	PS00004:CAMP_PHOSPHO_SITE cAMP- and cGMP-dependent protein kinase phosphorylation site.|PS00005:PKC_PHOSPHO_SITE Protein kinase C phosphorylation site.|PS00006:CK2_PHOSPHO_SITE Casein kinase II phosphorylation site.	483	-	-	-
contig13964	-	-	-	-	-	1088-1186:+2	-	1418	-	-	-
contig10190	-	XP_002607594.1	hypothetical protein BRAFLDRAFT_261940 [Branchiostoma floridae]	e-115	-	1103-1795:+2	PS00004:CAMP_PHOSPHO_SITE cAMP- and cGMP-dependent protein kinase phosphorylation site.|PS00005:PKC_PHOSPHO_SITE Protein kinase C phosphorylation site.|PS00006:CK2_PHOSPHO_SITE Casein kinase II phosphorylation site.|PS00008:MYRISTYL N-myristoylation site.	1953	-	-	-
contig24936	-	-	-	-	-	586-651:+1	-	659	-	-	-
contig17110	GO:0016747,GO:0009060,GO:0005975,GO:0031980,GO:0046912	XP_002836054.1	hypothetical protein [Tuber melanosporum Mel28]	e-171	par223_2	3-308:+3	PS00005:PKC_PHOSPHO_SITE Protein kinase C phosphorylation site.|PS00006:CK2_PHOSPHO_SITE Casein kinase II phosphorylation site.|PS00008:MYRISTYL N-myristoylation site.	1174	OG4_11071	5e-170	462
contig21033	-	-	-	-	-	237-587:+3	PS00005:PKC_PHOSPHO_SITE Protein kinase C phosphorylation site.|PS00006:CK2_PHOSPHO_SITE Casein kinase II phosphorylation site.|PS00008:MYRISTYL N-myristoylation site.	907	-	-	-
contig18387	-	XP_001634491.1	predicted protein [Nematostella vectensis]	2e-23	-	778-1089:+1	PS00005:PKC_PHOSPHO_SITE Protein kinase C phosphorylation site.|PS00006:CK2_PHOSPHO_SITE Casein kinase II phosphorylation site.	1091	-	-	-
contig21554	-	XP_002738687.1	PREDICTED: bromodomain containing protein 1-like [Saccoglossus	4e-06	-	2-193:+2	PS00001:ASN_GLYCOSYLATION N-glycosylation site.|PS00005:PKC_PHOSPHO_SITE Protein kinase C phosphorylation site.	878	-	-	-
contig21126	-	-	-	-	-	476-574:+2	-	907	-	-	-
contig12600	-	-	-	-	-	1354-1500:+1	-	1553	-	-	-
contig12569	-	XP_001200981.1	PREDICTED: similar to reverse transcriptase-like protein	3e-65	par0_2614	1388-1555:+2	-	1557	-	-	-
contig10605	GO:0003676,GO:0017111	XP_002735561.1	PREDICTED: Ddx49-A-prov protein-like [Saccoglossus kowalevskii]	e-146	par0_2614	6-1547:+3	PS00001:ASN_GLYCOSYLATION N-glycosylation site.|PS00004:CAMP_PHOSPHO_SITE cAMP- and cGMP-dependent protein kinase phosphorylation site.|PS00005:PKC_PHOSPHO_SITE Protein kinase C phosphorylation site.|PS00006:CK2_PHOSPHO_SITE Casein kinase II phosphorylation site.|PS00007:TYR_PHOSPHO_SITE Tyrosine kinase phosphorylation site.|PS00008:MYRISTYL N-myristoylation site.|PS00009:AMIDATION Amidation site…	1866	OG4_11671	7e-142	506
contig18946	-	-	-	-	-	3-482:+3	PS00001:ASN_GLYCOSYLATION N-glycosylation site.|PS00005:PKC_PHOSPHO_SITE Protein kinase C phosphorylation site.|PS00006:CK2_PHOSPHO_SITE Casein kinase II phosphorylation site.|PS00009:AMIDATION Amidation site.	1053	-	-	-
contig17894	-	-	-	-	-	373-549:+1	PS00001:ASN_GLYCOSYLATION N-glycosylation site.|PS00005:PKC_PHOSPHO_SITE Protein kinase C phosphorylation site.	1120	-	-	-
contig02463	-	-	-	-	-	2-151:+2	PS00001:ASN_GLYCOSYLATION N-glycosylation site.|PS00006:CK2_PHOSPHO_SITE Casein kinase II phosphorylation site.	220	-	-	-
contig24730	GO:0003824	XP_792420.2	PREDICTED: similar to alpha-amylase [Strongylocentrotus purpuratus]	4e-34	-	174-668:+3	PS00005:PKC_PHOSPHO_SITE Protein kinase C phosphorylation site.|PS00006:CK2_PHOSPHO_SITE Casein kinase II phosphorylation site.|PS00008:MYRISTYL N-myristoylation site.	669	-	-	-
contig13902	GO:0043169,GO:0018346,GO:0050953,GO:0004661	NP_998277.2	geranylgeranyl transferase type-2 subunit beta [Danio rerio]	e-137	-	856-1386:+1	PS00004:CAMP_PHOSPHO_SITE cAMP- and cGMP-dependent protein kinase phosphorylation site.|PS00005:PKC_PHOSPHO_SITE Protein kinase C phosphorylation site.|PS00006:CK2_PHOSPHO_SITE Casein kinase II phosphorylation site.	1421	OG4_11238	3e-138	494
contig27105	-	-	-	-	-	-	-	423	-	-	-
contig08483	-	XP_002129778.1	PREDICTED: similar to arrestin domain containing 3 [Ciona	1e-29	-	1367-2014:+2	PS00001:ASN_GLYCOSYLATION N-glycosylation site.|PS00004:CAMP_PHOSPHO_SITE cAMP- and cGMP-dependent protein kinase phosphorylation site.|PS00005:PKC_PHOSPHO_SITE Protein kinase C phosphorylation site.|PS00006:CK2_PHOSPHO_SITE Casein kinase II phosphorylation site.|PS00008:MYRISTYL N-myristoylation site.	2651	-	-	-
contig15749	-	-	-	-	-	1054-1269:+1	PS00001:ASN_GLYCOSYLATION N-glycosylation site.	1276	-	-	-
contig16491	-	XP_002114248.1	hypothetical protein TRIADDRAFT_27693 [Trichoplax adhaerens]	2e-92	-	354-554:+3	PS00001:ASN_GLYCOSYLATION N-glycosylation site.|PS00006:CK2_PHOSPHO_SITE Casein kinase II phosphorylation site.	1222	-	-	-
contig17883	-	XP_002731767.1	PREDICTED: peptide O-xylosyltransferase-like [Saccoglossus	5e-15	-	278-526:+2	PS00005:PKC_PHOSPHO_SITE Protein kinase C phosphorylation site.|PS00006:CK2_PHOSPHO_SITE Casein kinase II phosphorylation site.	1121	-	-	-
contig03864	-	NP_001133827.1	Abhydrolase domain-containing protein 6 [Salmo salar]	2e-31	par0_2614	595-735:+1	PS00001:ASN_GLYCOSYLATION N-glycosylation site.|PS00006:CK2_PHOSPHO_SITE Casein kinase II phosphorylation site.	1608	-	-	-
contig22036	-	-	-	-	-	295-384:+1	PS00001:ASN_GLYCOSYLATION N-glycosylation site.	846	-	-	-
contig14109	GO:0006513,GO:0016574,GO:0019904,GO:0016604,GO:0008023	NP_001094131.1	Ctr9, Paf1/RNA polymerase II complex component, homolog [Rattus	0	-	10-1404:+1	PS00004:CAMP_PHOSPHO_SITE cAMP- and cGMP-dependent protein kinase phosphorylation site.|PS00005:PKC_PHOSPHO_SITE Protein kinase C phosphorylation site.|PS00006:CK2_PHOSPHO_SITE Casein kinase II phosphorylation site.|PS00007:TYR_PHOSPHO_SITE Tyrosine kinase phosphorylation site.|PS00008:MYRISTYL N-myristoylation site.|PS00016:RGD Cell attachment sequence.	1404	OG4_12752	0	721
contig25094	-	-	-	-	-	1-105:+1	PS00001:ASN_GLYCOSYLATION N-glycosylation site.|PS00005:PKC_PHOSPHO_SITE Protein kinase C phosphorylation site.|PS00006:CK2_PHOSPHO_SITE Casein kinase II phosphorylation site.	645	-	-	-
contig22088	-	-	-	-	-	180-296:+3	-	842	-	-	-
contig21647	-	-	-	-	-	1-87:+1	PS00006:CK2_PHOSPHO_SITE Casein kinase II phosphorylation site.	863	-	-	-
contig14294	GO:0015934,GO:0006412,GO:0005198	ABW90372.1	putative ribosomal protein P1 [Sipunculus nudus]	1e-19	par189_4	977-1282:+2	PS00005:PKC_PHOSPHO_SITE Protein kinase C phosphorylation site.|PS00006:CK2_PHOSPHO_SITE Casein kinase II phosphorylation site.|PS00008:MYRISTYL N-myristoylation site.	1389	OG4_10325	3e-18	95.1
contig18884	-	-	-	-	-	216-341:+3	PS00006:CK2_PHOSPHO_SITE Casein kinase II phosphorylation site.	1058	-	-	-
contig01716	-	-	-	-	-	-	-	49	-	-	-
contig16754	-	XP_001098430.1	PREDICTED: hypothetical protein LOC701581 [Macaca mulatta]	3e-10	-	999-1184:+3	PS00001:ASN_GLYCOSYLATION N-glycosylation site.|PS00006:CK2_PHOSPHO_SITE Casein kinase II phosphorylation site.|PS00008:MYRISTYL N-myristoylation site.	1203	-	-	-
contig20560	-	XP_002732582.1	PREDICTED: expressed hypothetical protein-like [Saccoglossus	4e-62	-	398-553:+2	-	941	OG4_14685	2e-62	241
contig17389	GO:0017111,GO:0006996,GO:0007369,GO:0023034,GO:0048646,GO:0005769,GO:0007155,GO:0032561,GO:0006897,GO:0048770,GO:0016020	XP_783878.1	PREDICTED: similar to Rab5 protein [Strongylocentrotus purpuratus]	6e-80	par0_2614	2-190:+2	PS00001:ASN_GLYCOSYLATION N-glycosylation site.|PS00006:CK2_PHOSPHO_SITE Casein kinase II phosphorylation site.|PS00008:MYRISTYL N-myristoylation site.|PS00342:MICROBODIES_CTER Microbodies C-terminal targeting signal.	1154	OG4_10168	1e-78	295
contig06201	-	-	-	-	-	1-102:+1	-	133	-	-	-
contig23068	-	XP_001602535.1	PREDICTED: similar to BEL12_AG transposon polyprotein [Nasonia	1e-34	-	124-408:+1	PS00005:PKC_PHOSPHO_SITE Protein kinase C phosphorylation site.|PS00006:CK2_PHOSPHO_SITE Casein kinase II phosphorylation site.	780	-	-	-
contig11545	GO:0004175,GO:0043231,GO:0000502,GO:0006508	AAM18885.1	AF391293_2 unknown [Branchiostoma floridae]	e-103	par0_2614	28-852:+1	PS00001:ASN_GLYCOSYLATION N-glycosylation site.|PS00004:CAMP_PHOSPHO_SITE cAMP- and cGMP-dependent protein kinase phosphorylation site.|PS00005:PKC_PHOSPHO_SITE Protein kinase C phosphorylation site.|PS00006:CK2_PHOSPHO_SITE Casein kinase II phosphorylation site.|PS00007:TYR_PHOSPHO_SITE Tyrosine kinase phosphorylation site.|PS00008:MYRISTYL N-myristoylation site.|PS00009:AMIDATION Amidation site…	1694	OG4_10561	9e-99	363
contig18329	-	-	-	-	-	-	-	1093	-	-	-
contig03947	-	XP_794602.2	PREDICTED: similar to zinc finger protein [Strongylocentrotus	2e-19	par233_3	832-1098:+1	PS00001:ASN_GLYCOSYLATION N-glycosylation site.|PS00006:CK2_PHOSPHO_SITE Casein kinase II phosphorylation site.	1108	-	-	-
contig16039	-	YP_001291559.1	phospho-2-dehydro-3-heoxyheptonate aldolase [Haemophilus influenzae	1e-06	-	618-932:+3	PS00006:CK2_PHOSPHO_SITE Casein kinase II phosphorylation site.|PS00008:MYRISTYL N-myristoylation site.	1256	-	-	-
contig22762	-	-	-	-	-	132-230:+3	PS00006:CK2_PHOSPHO_SITE Casein kinase II phosphorylation site.	798	-	-	-
contig16401	-	BAJ21512.1	capsid protein [Omono River virus]	5e-56	-	22-1227:+1	PS00001:ASN_GLYCOSYLATION N-glycosylation site.|PS00005:PKC_PHOSPHO_SITE Protein kinase C phosphorylation site.|PS00006:CK2_PHOSPHO_SITE Casein kinase II phosphorylation site.|PS00008:MYRISTYL N-myristoylation site.|PS00009:AMIDATION Amidation site.	1228	-	-	-
contig26937	-	-	-	-	-	160-417:+1	PS00001:ASN_GLYCOSYLATION N-glycosylation site.|PS00005:PKC_PHOSPHO_SITE Protein kinase C phosphorylation site.	475	-	-	-
contig23792	-	-	-	-	-	3-125:+3	PS00001:ASN_GLYCOSYLATION N-glycosylation site.|PS00008:MYRISTYL N-myristoylation site.	735	-	-	-
contig13608	-	XP_002736974.1	PREDICTED: F-box protein 16-like [Saccoglossus kowalevskii]	8e-17	-	971-1123:+2	PS00005:PKC_PHOSPHO_SITE Protein kinase C phosphorylation site.|PS00006:CK2_PHOSPHO_SITE Casein kinase II phosphorylation site.	1450	-	-	-
contig21894	GO:0009653,GO:0030528,GO:0005515,GO:0007424,GO:0065008,GO:0043234,GO:0003677,GO:0010551,GO:0007268,GO:0043229	XP_002412572.1	hypoxia-inducible factor 1 alpha, putative [Ixodes scapularis]	1e-20	-	103-855:+1	PS00001:ASN_GLYCOSYLATION N-glycosylation site.|PS00004:CAMP_PHOSPHO_SITE cAMP- and cGMP-dependent protein kinase phosphorylation site.|PS00005:PKC_PHOSPHO_SITE Protein kinase C phosphorylation site.|PS00006:CK2_PHOSPHO_SITE Casein kinase II phosphorylation site.|PS00008:MYRISTYL N-myristoylation site.	855	-	-	-
contig15175	-	-	-	-	-	-	-	1317	-	-	-
contig03578	-	XP_002133347.1	GA28099 [Drosophila pseudoobscura pseudoobscura]	2e-06	par235_2	1046-1225:+2	PS00001:ASN_GLYCOSYLATION N-glycosylation site.|PS00005:PKC_PHOSPHO_SITE Protein kinase C phosphorylation site.|PS00006:CK2_PHOSPHO_SITE Casein kinase II phosphorylation site.	1240	-	-	-
contig00353	-	XP_001199279.1	PREDICTED: similar to reverse transcriptase-like protein	8e-10	-	3-221:+3	PS00001:ASN_GLYCOSYLATION N-glycosylation site.|PS00005:PKC_PHOSPHO_SITE Protein kinase C phosphorylation site.|PS00006:CK2_PHOSPHO_SITE Casein kinase II phosphorylation site.|PS00008:MYRISTYL N-myristoylation site.	222	-	-	-
contig19600	-	-	-	-	-	353-517:+2	PS00009:AMIDATION Amidation site.	1003	-	-	-
contig19356	-	-	-	-	-	785-883:+2	PS00005:PKC_PHOSPHO_SITE Protein kinase C phosphorylation site.|PS00007:TYR_PHOSPHO_SITE Tyrosine kinase phosphorylation site.	1022	-	-	-
contig16602	GO:0016301,GO:0042127,GO:0048519,GO:0007444,GO:0008630,GO:0010769,GO:0044424,GO:0043704,GO:0006996,GO:0001654,GO:0022402,GO:0009314,GO:0005488,GO:0046620,GO:0016564	XP_001506215.1	PREDICTED: similar to large tumor suppressor 1 [Ornithorhynchus	4e-16	-	420-668:+3	PS00004:CAMP_PHOSPHO_SITE cAMP- and cGMP-dependent protein kinase phosphorylation site.|PS00005:PKC_PHOSPHO_SITE Protein kinase C phosphorylation site.|PS00006:CK2_PHOSPHO_SITE Casein kinase II phosphorylation site.	1214	-	-	-
contig12900	-	-	-	-	-	22-231:+1	PS00001:ASN_GLYCOSYLATION N-glycosylation site.|PS00005:PKC_PHOSPHO_SITE Protein kinase C phosphorylation site.|PS00008:MYRISTYL N-myristoylation site.	1518	-	-	-
contig02398	-	-	-	-	-	1-180:+1	PS00004:CAMP_PHOSPHO_SITE cAMP- and cGMP-dependent protein kinase phosphorylation site.|PS00005:PKC_PHOSPHO_SITE Protein kinase C phosphorylation site.|PS00008:MYRISTYL N-myristoylation site.	348	-	-	-
contig05353	-	-	-	-	-	-	-	122	-	-	-
contig22225	-	-	-	-	-	133-345:+1	PS00005:PKC_PHOSPHO_SITE Protein kinase C phosphorylation site.|PS00006:CK2_PHOSPHO_SITE Casein kinase II phosphorylation site.	833	-	-	-
contig03291	-	-	-	-	-	-	-	272	-	-	-
contig25021	-	CAD29318.1	SCBP2 protein [Lumbricus terrestris]	8e-15	par0_2614	272-457:+2	PS00001:ASN_GLYCOSYLATION N-glycosylation site.|PS00005:PKC_PHOSPHO_SITE Protein kinase C phosphorylation site.|PS00006:CK2_PHOSPHO_SITE Casein kinase II phosphorylation site.|PS00008:MYRISTYL N-myristoylation site.	653	-	-	-
contig09453	-	-	-	-	-	261-464:+3	PS00001:ASN_GLYCOSYLATION N-glycosylation site.|PS00005:PKC_PHOSPHO_SITE Protein kinase C phosphorylation site.|PS00006:CK2_PHOSPHO_SITE Casein kinase II phosphorylation site.	2162	-	-	-
contig05824	GO:0010467,GO:0030529	XP_567698.1	large subunit ribosomal protein L3 [Cryptococcus neoformans var.	e-103	par236_5	165-386:+3	PS00001:ASN_GLYCOSYLATION N-glycosylation site.|PS00006:CK2_PHOSPHO_SITE Casein kinase II phosphorylation site.|PS00008:MYRISTYL N-myristoylation site.	763	OG4_10341	4e-102	250
contig11009	GO:0009987,GO:0005488,GO:0065007,GO:0008152,GO:0016787	XP_002411740.1	insulin degrading enzyme, putative [Ixodes scapularis]	1e-47	par237_2	163-1353:+1	PS00001:ASN_GLYCOSYLATION N-glycosylation site.|PS00004:CAMP_PHOSPHO_SITE cAMP- and cGMP-dependent protein kinase phosphorylation site.|PS00005:PKC_PHOSPHO_SITE Protein kinase C phosphorylation site.|PS00006:CK2_PHOSPHO_SITE Casein kinase II phosphorylation site.|PS00008:MYRISTYL N-myristoylation site.	1785	-	-	-
contig19715	-	-	-	-	-	1-84:+1	-	997	-	-	-
contig15573	-	-	-	-	-	910-1110:+1	PS00005:PKC_PHOSPHO_SITE Protein kinase C phosphorylation site.|PS00006:CK2_PHOSPHO_SITE Casein kinase II phosphorylation site.|PS00008:MYRISTYL N-myristoylation site.	1287	-	-	-
contig15141	-	XP_002122926.1	PREDICTED: similar to sodium-dependent glucose transporter 1 [Ciona	3e-19	-	2-124:+2	PS00005:PKC_PHOSPHO_SITE Protein kinase C phosphorylation site.|PS00006:CK2_PHOSPHO_SITE Casein kinase II phosphorylation site.	1323	-	-	-
contig23191	-	-	-	-	-	-	-	770	-	-	-
contig17975	-	-	-	-	-	320-439:+2	PS00007:TYR_PHOSPHO_SITE Tyrosine kinase phosphorylation site.	1116	-	-	-
contig09865	GO:0008152	NP_001120275.1	cytochrome P450, family 46, subfamily A, polypeptide 1 [Xenopus	2e-85	par0_2614	197-382:+2	PS00006:CK2_PHOSPHO_SITE Casein kinase II phosphorylation site.|PS00008:MYRISTYL N-myristoylation site.|PS00009:AMIDATION Amidation site.	2032	-	-	-
contig14701	GO:0016020	BAJ10274.1	Rh-related protein [Branchiostoma floridae]	e-112	-	644-955:+2	PS00001:ASN_GLYCOSYLATION N-glycosylation site.|PS00004:CAMP_PHOSPHO_SITE cAMP- and cGMP-dependent protein kinase phosphorylation site.|PS00005:PKC_PHOSPHO_SITE Protein kinase C phosphorylation site.|PS00006:CK2_PHOSPHO_SITE Casein kinase II phosphorylation site.	1355	-	-	-
contig07532	-	-	-	-	-	50-316:+2	PS00004:CAMP_PHOSPHO_SITE cAMP- and cGMP-dependent protein kinase phosphorylation site.|PS00005:PKC_PHOSPHO_SITE Protein kinase C phosphorylation site.	698	-	-	-
contig14280	-	-	-	-	-	984-1106:+3	-	1390	-	-	-
contig15706	-	-	-	-	-	73-1278:+1	PS00001:ASN_GLYCOSYLATION N-glycosylation site.|PS00004:CAMP_PHOSPHO_SITE cAMP- and cGMP-dependent protein kinase phosphorylation site.|PS00005:PKC_PHOSPHO_SITE Protein kinase C phosphorylation site.|PS00006:CK2_PHOSPHO_SITE Casein kinase II phosphorylation site.|PS00008:MYRISTYL N-myristoylation site.	1278	-	-	-
contig15911	-	-	-	-	-	425-565:+2	PS00005:PKC_PHOSPHO_SITE Protein kinase C phosphorylation site.	1263	-	-	-
contig05407	-	XP_001638095.1	predicted protein [Nematostella vectensis]	4e-34	-	15-818:+3	PS00001:ASN_GLYCOSYLATION N-glycosylation site.|PS00004:CAMP_PHOSPHO_SITE cAMP- and cGMP-dependent protein kinase phosphorylation site.|PS00005:PKC_PHOSPHO_SITE Protein kinase C phosphorylation site.|PS00006:CK2_PHOSPHO_SITE Casein kinase II phosphorylation site.|PS00008:MYRISTYL N-myristoylation site.|PS00009:AMIDATION Amidation site.|PS00501:SPASE_I_1 Signal peptidases I serine active site.	818	-	-	-
contig07931	GO:0003676,GO:0016881,GO:0016831,GO:0005515,GO:0006188,GO:0032559	BAE93515.1	hypothetical protein similar to phosphoribosylaminoimidazole	0	par0_2614	933-1127:+3	PS00008:MYRISTYL N-myristoylation site.	3528	OG4_13259	1e-157	560
contig23972	GO:0005856,GO:0003824	YP_001291559.1	phospho-2-dehydro-3-heoxyheptonate aldolase [Haemophilus influenzae	7e-08	-	-	-	723	-	-	-
contig23080	-	-	-	-	-	273-371:+3	PS00006:CK2_PHOSPHO_SITE Casein kinase II phosphorylation site.	780	-	-	-
contig00258	-	ADI18196.1	hypothetical protein [uncultured delta proteobacterium	1e-11	-	83-175:+2	PS00001:ASN_GLYCOSYLATION N-glycosylation site.	352	-	-	-
contig05323	-	XP_002161974.1	PREDICTED: similar to transposase (putative) [Hydra magnipapillata]	5e-21	-	408-482:+3	PS00006:CK2_PHOSPHO_SITE Casein kinase II phosphorylation site.	486	-	-	-
contig05636	-	XP_635612.1	hypothetical protein DDB_G0290503 [Dictyostelium discoideum AX4]	7e-06	-	705-1037:+3	PS00005:PKC_PHOSPHO_SITE Protein kinase C phosphorylation site.|PS00006:CK2_PHOSPHO_SITE Casein kinase II phosphorylation site.	1240	-	-	-
contig05533	-	-	-	-	-	82-225:+1	PS00008:MYRISTYL N-myristoylation site.	363	-	-	-
contig21568	-	XP_001349672.2	conserved Plasmodium membrane protein [Plasmodium falciparum 3D7]	1e-09	par0_2614	515-736:+2	PS00005:PKC_PHOSPHO_SITE Protein kinase C phosphorylation site.|PS00006:CK2_PHOSPHO_SITE Casein kinase II phosphorylation site.|PS00007:TYR_PHOSPHO_SITE Tyrosine kinase phosphorylation site.	875	OG4_21069	1e-08	53.9
contig13971	GO:0065008,GO:0005488,GO:0004175,GO:0051605,GO:0023052,GO:0044446,GO:0012506,GO:0048513,GO:0007154,GO:0005794	NP_001134861.1	Endothelin-converting enzyme 2 [Salmo salar]	8e-51	-	1189-1416:+1	PS00001:ASN_GLYCOSYLATION N-glycosylation site.|PS00005:PKC_PHOSPHO_SITE Protein kinase C phosphorylation site.	1418	-	-	-
contig17961	-	-	-	-	-	579-689:+3	PS00001:ASN_GLYCOSYLATION N-glycosylation site.	1117	-	-	-
contig24679	-	-	-	-	-	459-551:+3	-	675	-	-	-
contig09728	GO:0033764,GO:0005488,GO:0016829,GO:0005777,GO:0006635	NP_001027490.1	hydroxysteroid (17-beta) dehydrogenase 4 [Xenopus (Silurana)	e-109	par0_2614	872-1126:+2	PS00001:ASN_GLYCOSYLATION N-glycosylation site.|PS00005:PKC_PHOSPHO_SITE Protein kinase C phosphorylation site.	2065	-	-	-
contig18774	-	-	-	-	-	2-205:+2	PS00005:PKC_PHOSPHO_SITE Protein kinase C phosphorylation site.|PS00007:TYR_PHOSPHO_SITE Tyrosine kinase phosphorylation site.	1062	-	-	-
contig03015	-	-	-	-	-	526-825:+1	PS00001:ASN_GLYCOSYLATION N-glycosylation site.|PS00005:PKC_PHOSPHO_SITE Protein kinase C phosphorylation site.|PS00006:CK2_PHOSPHO_SITE Casein kinase II phosphorylation site.|PS00007:TYR_PHOSPHO_SITE Tyrosine kinase phosphorylation site.	1291	-	-	-
contig18634	-	-	-	-	-	-	-	1074	-	-	-
contig19422	GO:0043161,GO:0006810,GO:0044432,GO:0003676,GO:0070325,GO:0046872,GO:0006874,GO:0031090,GO:0000166,GO:0042598,GO:0043066,GO:0006950	XP_002157524.1	PREDICTED: similar to predicted protein [Hydra magnipapillata]	1e-91	par244_4	11-253:+2	PS00005:PKC_PHOSPHO_SITE Protein kinase C phosphorylation site.|PS00006:CK2_PHOSPHO_SITE Casein kinase II phosphorylation site.	1019	OG4_10088	8e-90	332
contig07339	-	XP_002610075.1	hypothetical protein BRAFLDRAFT_115208 [Branchiostoma floridae]	3e-93	-	350-541:+2	PS00008:MYRISTYL N-myristoylation site.	1525	OG4_18771	3e-84	314
contig15905	-	-	-	-	-	751-855:+1	PS00006:CK2_PHOSPHO_SITE Casein kinase II phosphorylation site.|PS00008:MYRISTYL N-myristoylation site.	1264	-	-	-
contig21895	-	-	-	-	-	-	-	853	-	-	-
contig18172	-	XP_002122680.1	PREDICTED: similar to predicted protein [Ciona intestinalis]	5e-07	-	500-721:+2	PS00001:ASN_GLYCOSYLATION N-glycosylation site.|PS00004:CAMP_PHOSPHO_SITE cAMP- and cGMP-dependent protein kinase phosphorylation site.|PS00005:PKC_PHOSPHO_SITE Protein kinase C phosphorylation site.|PS00006:CK2_PHOSPHO_SITE Casein kinase II phosphorylation site.	1102	-	-	-
contig16752	-	XP_789667.2	PREDICTED: similar to MGC83042 protein [Strongylocentrotus	1e-39	-	164-1201:+2	PS00001:ASN_GLYCOSYLATION N-glycosylation site.|PS00004:CAMP_PHOSPHO_SITE cAMP- and cGMP-dependent protein kinase phosphorylation site.|PS00005:PKC_PHOSPHO_SITE Protein kinase C phosphorylation site.|PS00006:CK2_PHOSPHO_SITE Casein kinase II phosphorylation site.|PS00016:RGD Cell attachment sequence.|PS00018:EF_HAND_1 EF-hand calcium-binding domain.	1202	-	-	-
contig24244	-	-	-	-	-	257-349:+2	PS00004:CAMP_PHOSPHO_SITE cAMP- and cGMP-dependent protein kinase phosphorylation site.|PS00005:PKC_PHOSPHO_SITE Protein kinase C phosphorylation site.	705	-	-	-
contig15315	-	XP_002546260.1	conserved hypothetical protein [Candida tropicalis MYA-3404]	2e-12	-	47-1309:+2	PS00001:ASN_GLYCOSYLATION N-glycosylation site.|PS00004:CAMP_PHOSPHO_SITE cAMP- and cGMP-dependent protein kinase phosphorylation site.|PS00005:PKC_PHOSPHO_SITE Protein kinase C phosphorylation site.|PS00006:CK2_PHOSPHO_SITE Casein kinase II phosphorylation site.|PS00008:MYRISTYL N-myristoylation site.	1309	-	-	-
contig05029	-	XP_001624585.1	predicted protein [Nematostella vectensis]	8e-11	-	1-810:+1	PS00005:PKC_PHOSPHO_SITE Protein kinase C phosphorylation site.|PS00006:CK2_PHOSPHO_SITE Casein kinase II phosphorylation site.|PS00008:MYRISTYL N-myristoylation site.	810	-	-	-
contig23932	GO:0005681,GO:0000380,GO:0030532	XP_001604212.1	PREDICTED: similar to pre-mrna splicing factor [Nasonia	1e-52	par217_2	451-648:+1	PS00005:PKC_PHOSPHO_SITE Protein kinase C phosphorylation site.|PS00006:CK2_PHOSPHO_SITE Casein kinase II phosphorylation site.	724	OG4_11977	4e-52	206
contig07284	-	EFN70476.1	Leucine-rich repeat-containing protein 58 [Camponotus floridanus]	9e-24	-	2-166:+2	PS00001:ASN_GLYCOSYLATION N-glycosylation site.	489	OG4_17358	1e-22	107
contig25371	GO:0043231,GO:0043234,GO:0008483,GO:0042133,GO:0042802,GO:0009448,GO:0048037,GO:0030534	XP_001656148.1	4-aminobutyrate aminotransferase [Aedes aegypti]	1e-43	-	516-608:+3	PS00001:ASN_GLYCOSYLATION N-glycosylation site.|PS00005:PKC_PHOSPHO_SITE Protein kinase C phosphorylation site.	630	OG4_13381	2e-44	180
contig03337	GO:0006355,GO:0005634	XP_002935582.1	PREDICTED: nucleolar transcription factor 1-B [Xenopus (Silurana)	6e-64	-	54-245:+3	PS00006:CK2_PHOSPHO_SITE Casein kinase II phosphorylation site.	2076	-	-	-
contig16587	-	-	-	-	-	1018-1161:+1	-	1216	-	-	-
contig18040	GO:0007391,GO:0048666,GO:0016043,GO:0005886	XP_313423.4	AGAP003651-PA [Anopheles gambiae str. PEST]	2e-45	-	177-1112:+3	PS00001:ASN_GLYCOSYLATION N-glycosylation site.|PS00005:PKC_PHOSPHO_SITE Protein kinase C phosphorylation site.|PS00006:CK2_PHOSPHO_SITE Casein kinase II phosphorylation site.|PS00007:TYR_PHOSPHO_SITE Tyrosine kinase phosphorylation site.	1113	-	-	-
contig09588	-	-	-	-	-	1119-1211:+3	-	2109	-	-	-
contig26541	-	-	-	-	-	3-113:+3	-	535	-	-	-
contig15951	-	-	-	-	-	625-840:+1	PS00005:PKC_PHOSPHO_SITE Protein kinase C phosphorylation site.|PS00006:CK2_PHOSPHO_SITE Casein kinase II phosphorylation site.	1263	-	-	-
contig16939	-	-	-	-	-	-	-	1191	-	-	-
contig07238	-	-	-	-	-	-	-	23	-	-	-
contig13778	-	-	-	-	-	733-879:+1	PS00006:CK2_PHOSPHO_SITE Casein kinase II phosphorylation site.	1435	-	-	-
contig03781	-	-	-	-	-	63-191:+3	PS00004:CAMP_PHOSPHO_SITE cAMP- and cGMP-dependent protein kinase phosphorylation site.|PS00005:PKC_PHOSPHO_SITE Protein kinase C phosphorylation site.	762	-	-	-
contig09897	GO:0031252,GO:0007010,GO:0015629,GO:0005198	CAC14790.1	actin related protein 2/3 protein complex subunit p16 [Lumbricus	1e-48	par0_2614	720-944:+3	PS00005:PKC_PHOSPHO_SITE Protein kinase C phosphorylation site.	2023	OG4_12680	3e-36	155
contig11190	-	-	-	-	-	470-667:+2	PS00008:MYRISTYL N-myristoylation site.	1752	-	-	-
contig16948	-	-	-	-	-	130-825:+1	PS00001:ASN_GLYCOSYLATION N-glycosylation site.|PS00005:PKC_PHOSPHO_SITE Protein kinase C phosphorylation site.|PS00006:CK2_PHOSPHO_SITE Casein kinase II phosphorylation site.|PS00008:MYRISTYL N-myristoylation site.|PS00009:AMIDATION Amidation site.	1189	-	-	-
contig19396	-	-	-	-	-	391-492:+1	PS00006:CK2_PHOSPHO_SITE Casein kinase II phosphorylation site.	1021	-	-	-
contig07136	-	-	-	-	-	-	-	163	-	-	-
contig07074	-	-	-	-	-	1-102:+1	PS00005:PKC_PHOSPHO_SITE Protein kinase C phosphorylation site.|PS00006:CK2_PHOSPHO_SITE Casein kinase II phosphorylation site.	156	-	-	-
contig13097	-	-	-	-	-	938-1132:+2	PS00001:ASN_GLYCOSYLATION N-glycosylation site.|PS00004:CAMP_PHOSPHO_SITE cAMP- and cGMP-dependent protein kinase phosphorylation site.|PS00005:PKC_PHOSPHO_SITE Protein kinase C phosphorylation site.|PS00006:CK2_PHOSPHO_SITE Casein kinase II phosphorylation site.	1496	-	-	-
contig11586	-	-	-	-	-	265-537:+1	PS00001:ASN_GLYCOSYLATION N-glycosylation site.|PS00005:PKC_PHOSPHO_SITE Protein kinase C phosphorylation site.|PS00008:MYRISTYL N-myristoylation site.	1689	-	-	-
contig07628	-	-	-	-	-	211-336:+1	PS00001:ASN_GLYCOSYLATION N-glycosylation site.|PS00005:PKC_PHOSPHO_SITE Protein kinase C phosphorylation site.	431	-	-	-
contig16439	GO:0031981,GO:0006396	XP_002411458.1	actin-bundling protein, putative [Ixodes scapularis]	2e-67	par0_2614	728-1006:+2	PS00005:PKC_PHOSPHO_SITE Protein kinase C phosphorylation site.|PS00006:CK2_PHOSPHO_SITE Casein kinase II phosphorylation site.	1228	OG4_14872	4e-63	244
contig15972	GO:0051726,GO:0031981,GO:0006692,GO:0016616,GO:0051287,GO:0004955,GO:0022414,GO:0007178	XP_002605279.1	hypothetical protein BRAFLDRAFT_282827 [Branchiostoma floridae]	3e-41	par0_2614	731-940:+2	PS00001:ASN_GLYCOSYLATION N-glycosylation site.|PS00005:PKC_PHOSPHO_SITE Protein kinase C phosphorylation site.|PS00006:CK2_PHOSPHO_SITE Casein kinase II phosphorylation site.	1260	-	-	-
contig18853	-	XP_002833288.1	PREDICTED: hypothetical protein LOC100433650, partial [Pongo	7e-06	-	55-219:+1	PS00005:PKC_PHOSPHO_SITE Protein kinase C phosphorylation site.	1060	-	-	-
contig13419	-	XP_001946583.1	PREDICTED: similar to conserved hypothetical protein [Acyrthosiphon	9e-13	-	1290-1466:+3	PS00005:PKC_PHOSPHO_SITE Protein kinase C phosphorylation site.|PS00006:CK2_PHOSPHO_SITE Casein kinase II phosphorylation site.	1466	-	-	-
contig15132	-	-	-	-	-	869-1039:+2	PS00005:PKC_PHOSPHO_SITE Protein kinase C phosphorylation site.|PS00006:CK2_PHOSPHO_SITE Casein kinase II phosphorylation site.|PS00008:MYRISTYL N-myristoylation site.	1309	-	-	-
contig22550	-	-	-	-	-	-	-	811	-	-	-
contig25900	GO:0005488,GO:0042254,GO:0044444,GO:0030529,GO:0006412,GO:0005198	O46160.1	RL14_LUMRU RecName: Full=60S ribosomal protein L14	1e-54	-	117-365:+3	PS00005:PKC_PHOSPHO_SITE Protein kinase C phosphorylation site.|PS00006:CK2_PHOSPHO_SITE Casein kinase II phosphorylation site.|PS00008:MYRISTYL N-myristoylation site.	592	OG4_10566	6e-46	185
contig04241	-	-	-	-	-	-	-	123	-	-	-
contig10033	-	-	-	-	-	432-533:+3	PS00001:ASN_GLYCOSYLATION N-glycosylation site.|PS00005:PKC_PHOSPHO_SITE Protein kinase C phosphorylation site.|PS00006:CK2_PHOSPHO_SITE Casein kinase II phosphorylation site.|PS00008:MYRISTYL N-myristoylation site.	1991	-	-	-
contig18270	-	-	-	-	-	427-525:+1	-	1097	-	-	-
contig14535	-	-	-	-	-	67-183:+1	PS00001:ASN_GLYCOSYLATION N-glycosylation site.	1368	-	-	-
contig25657	-	-	-	-	-	199-396:+1	PS00001:ASN_GLYCOSYLATION N-glycosylation site.|PS00005:PKC_PHOSPHO_SITE Protein kinase C phosphorylation site.|PS00006:CK2_PHOSPHO_SITE Casein kinase II phosphorylation site.|PS00008:MYRISTYL N-myristoylation site.|PS00342:MICROBODIES_CTER Microbodies C-terminal targeting signal.	609	-	-	-
contig09422	-	XP_002415430.1	monocarboxylate transporter, putative [Ixodes scapularis]	2e-23	par0_2614	22-1626:+1	PS00001:ASN_GLYCOSYLATION N-glycosylation site.|PS00005:PKC_PHOSPHO_SITE Protein kinase C phosphorylation site.|PS00006:CK2_PHOSPHO_SITE Casein kinase II phosphorylation site.|PS00008:MYRISTYL N-myristoylation site.|PS00029:LEUCINE_ZIPPER Leucine zipper pattern.	2171	-	-	-
contig00291	-	ADF18552.1	endonuclease-reverse transcriptase [Bombyx mori]	8e-30	-	66-377:+3	PS00001:ASN_GLYCOSYLATION N-glycosylation site.|PS00008:MYRISTYL N-myristoylation site.	510	-	-	-
contig12926	-	-	-	-	-	1328-1513:+2	PS00001:ASN_GLYCOSYLATION N-glycosylation site.|PS00005:PKC_PHOSPHO_SITE Protein kinase C phosphorylation site.|PS00009:AMIDATION Amidation site.	1517	-	-	-
contig20998	-	-	-	-	-	-	-	915	-	-	-
contig20084	-	-	-	-	-	234-347:+3	-	974	-	-	-
contig09237	-	-	-	-	-	1791-2051:+3	PS00005:PKC_PHOSPHO_SITE Protein kinase C phosphorylation site.|PS00006:CK2_PHOSPHO_SITE Casein kinase II phosphorylation site.|PS00342:MICROBODIES_CTER Microbodies C-terminal targeting signal.	2239	-	-	-
contig22477	GO:0003723,GO:0015935,GO:0006412,GO:0005198	ABZ04263.1	ribosomal protein rps11 [Lineus viridis]	5e-63	-	144-284:+3	PS00001:ASN_GLYCOSYLATION N-glycosylation site.|PS00004:CAMP_PHOSPHO_SITE cAMP- and cGMP-dependent protein kinase phosphorylation site.|PS00005:PKC_PHOSPHO_SITE Protein kinase C phosphorylation site.|PS00006:CK2_PHOSPHO_SITE Casein kinase II phosphorylation site.	819	OG4_10516	1e-60	234
contig05619	-	-	-	-	-	1-162:+1	-	164	-	-	-
contig13549	-	XP_002736400.1	PREDICTED: hypothetical protein [Saccoglossus kowalevskii]	1e-26	par0_2614	833-1177:+2	PS00001:ASN_GLYCOSYLATION N-glycosylation site.|PS00005:PKC_PHOSPHO_SITE Protein kinase C phosphorylation site.	1456	-	-	-
contig06154	-	-	-	-	-	2-142:+2	PS00005:PKC_PHOSPHO_SITE Protein kinase C phosphorylation site.|PS00006:CK2_PHOSPHO_SITE Casein kinase II phosphorylation site.	214	-	-	-
contig07403	GO:0016798,GO:0008152	YP_003945200.1	glycoside hydrolase family 30 [Paenibacillus polymyxa SC2]	2e-07	-	262-426:+1	PS00001:ASN_GLYCOSYLATION N-glycosylation site.|PS00005:PKC_PHOSPHO_SITE Protein kinase C phosphorylation site.|PS00006:CK2_PHOSPHO_SITE Casein kinase II phosphorylation site.	632	-	-	-
contig24671	-	-	-	-	-	137-322:+2	PS00001:ASN_GLYCOSYLATION N-glycosylation site.	677	-	-	-
contig04190	-	XP_002607423.1	hypothetical protein BRAFLDRAFT_261281 [Branchiostoma floridae]	9e-16	-	122-238:+2	PS00006:CK2_PHOSPHO_SITE Casein kinase II phosphorylation site.	369	-	-	-
contig21272	GO:0005622	XP_002738667.1	PREDICTED: Telomere length regulation protein TEL2 homolog	5e-27	-	427-540:+1	PS00005:PKC_PHOSPHO_SITE Protein kinase C phosphorylation site.|PS00006:CK2_PHOSPHO_SITE Casein kinase II phosphorylation site.|PS00008:MYRISTYL N-myristoylation site.	893	-	-	-
contig04520	-	NP_494466.1	hypothetical protein Y27F2A.6 [Caenorhabditis elegans]	1e-13	par253_7	237-374:+3	PS00006:CK2_PHOSPHO_SITE Casein kinase II phosphorylation site.	992	-	-	-
contig12076	GO:0044421,GO:0006928	XP_972867.1	PREDICTED: similar to GA10108-PA [Tribolium castaneum]	1e-62	-	162-587:+3	PS00005:PKC_PHOSPHO_SITE Protein kinase C phosphorylation site.|PS00006:CK2_PHOSPHO_SITE Casein kinase II phosphorylation site.|PS00008:MYRISTYL N-myristoylation site.	1618	-	-	-
contig22716	-	-	-	-	-	3-131:+3	PS00004:CAMP_PHOSPHO_SITE cAMP- and cGMP-dependent protein kinase phosphorylation site.	803	-	-	-
contig01330	-	-	-	-	-	2-100:+2	PS00005:PKC_PHOSPHO_SITE Protein kinase C phosphorylation site.	198	-	-	-
contig17810	GO:0035091,GO:0044431	XP_002936927.1	PREDICTED: zinc finger FYVE domain-containing protein 1-like [Xenopus	1e-39	-	58-156:+1	PS00001:ASN_GLYCOSYLATION N-glycosylation site.|PS00006:CK2_PHOSPHO_SITE Casein kinase II phosphorylation site.	1124	OG4_17367	1e-38	162
contig12675	GO:0016020	XP_002742302.1	PREDICTED: cholinergic receptor, nicotinic, beta polypeptide 3-like	5e-25	-	26-1489:+2	PS00001:ASN_GLYCOSYLATION N-glycosylation site.|PS00004:CAMP_PHOSPHO_SITE cAMP- and cGMP-dependent protein kinase phosphorylation site.|PS00005:PKC_PHOSPHO_SITE Protein kinase C phosphorylation site.|PS00006:CK2_PHOSPHO_SITE Casein kinase II phosphorylation site.|PS00007:TYR_PHOSPHO_SITE Tyrosine kinase phosphorylation site.|PS00008:MYRISTYL N-myristoylation site.|PS00236:NEUROTR_ION_CHANNEL Neur…	1528	-	-	-
contig22540	-	-	-	-	-	354-449:+3	PS00001:ASN_GLYCOSYLATION N-glycosylation site.|PS00005:PKC_PHOSPHO_SITE Protein kinase C phosphorylation site.|PS00006:CK2_PHOSPHO_SITE Casein kinase II phosphorylation site.	813	-	-	-
contig09468	-	-	-	-	-	1193-1501:+2	PS00005:PKC_PHOSPHO_SITE Protein kinase C phosphorylation site.|PS00008:MYRISTYL N-myristoylation site.	2157	-	-	-
contig14220	-	-	-	-	-	1225-1347:+1	PS00005:PKC_PHOSPHO_SITE Protein kinase C phosphorylation site.|PS00008:MYRISTYL N-myristoylation site.	1395	-	-	-
contig02575	GO:0017111,GO:0070011,GO:0006996,GO:0005777,GO:0051604,GO:0005515,GO:0000166	XP_002403232.1	protease, putative [Ixodes scapularis]	5e-44	-	363-587:+3	PS00005:PKC_PHOSPHO_SITE Protein kinase C phosphorylation site.|PS00008:MYRISTYL N-myristoylation site.|PS00009:AMIDATION Amidation site.	663	OG4_10471	3e-35	150
contig00813	-	-	-	-	-	-	-	4	-	-	-
contig23030	-	XP_002915641.1	PREDICTED: LOW QUALITY PROTEIN: protein SFI1 homolog [Ailuropoda	1e-11	-	209-454:+2	PS00005:PKC_PHOSPHO_SITE Protein kinase C phosphorylation site.	782	-	-	-
contig13085	-	XP_645244.1	hypothetical protein DDB_G0272434 [Dictyostelium discoideum AX4]	9e-11	par0_2614	992-1204:+2	PS00005:PKC_PHOSPHO_SITE Protein kinase C phosphorylation site.|PS00006:CK2_PHOSPHO_SITE Casein kinase II phosphorylation site.	1501	OG4_10083	2e-11	73.2
contig09068	-	XP_002605321.1	hypothetical protein BRAFLDRAFT_89036 [Branchiostoma floridae]	8e-07	-	1993-2223:+1	PS00001:ASN_GLYCOSYLATION N-glycosylation site.|PS00005:PKC_PHOSPHO_SITE Protein kinase C phosphorylation site.|PS00006:CK2_PHOSPHO_SITE Casein kinase II phosphorylation site.	2317	-	-	-
contig23619	-	-	-	-	-	168-338:+3	PS00005:PKC_PHOSPHO_SITE Protein kinase C phosphorylation site.|PS00008:MYRISTYL N-myristoylation site.	740	-	-	-
contig01869	-	-	-	-	-	3-65:+3	PS00001:ASN_GLYCOSYLATION N-glycosylation site.|PS00005:PKC_PHOSPHO_SITE Protein kinase C phosphorylation site.	228	-	-	-
contig04778	-	CAD29317.1	SCBP3 protein [Lumbricus terrestris]	2e-20	par256_2	254-598:+2	PS00005:PKC_PHOSPHO_SITE Protein kinase C phosphorylation site.|PS00006:CK2_PHOSPHO_SITE Casein kinase II phosphorylation site.|PS00029:LEUCINE_ZIPPER Leucine zipper pattern.	677	-	-	-
contig05892	-	-	-	-	-	-	-	462	-	-	-
contig12807	-	-	-	-	-	948-1112:+3	PS00005:PKC_PHOSPHO_SITE Protein kinase C phosphorylation site.|PS00006:CK2_PHOSPHO_SITE Casein kinase II phosphorylation site.	1529	-	-	-
contig22969	-	-	-	-	-	535-624:+1	PS00001:ASN_GLYCOSYLATION N-glycosylation site.|PS00005:PKC_PHOSPHO_SITE Protein kinase C phosphorylation site.|PS00009:AMIDATION Amidation site.	786	-	-	-
contig01591	GO:0000278,GO:0043231,GO:0004672,GO:0022604,GO:0009850,GO:0051276,GO:0006959,GO:0032559,GO:0006468	XP_001947282.1	PREDICTED: similar to mixed lineage protein kinase [Acyrthosiphon	9e-73	par257_2	247-354:+1	-	485	OG4_11571	2e-73	276
contig06992	-	-	-	-	-	-	-	335	-	-	-
contig10138	GO:0004601	ABA62390.1	phospholipid-hydroperoxide glutathione peroxidase [Rhipicephalus	2e-57	par0_2614	1138-1299:+1	PS00001:ASN_GLYCOSYLATION N-glycosylation site.|PS00005:PKC_PHOSPHO_SITE Protein kinase C phosphorylation site.|PS00006:CK2_PHOSPHO_SITE Casein kinase II phosphorylation site.|PS00007:TYR_PHOSPHO_SITE Tyrosine kinase phosphorylation site.	1967	OG4_10219	9e-55	217
contig00737	-	XP_001634027.1	predicted protein [Nematostella vectensis]	2e-15	par82_3	170-856:+2	PS00005:PKC_PHOSPHO_SITE Protein kinase C phosphorylation site.|PS00006:CK2_PHOSPHO_SITE Casein kinase II phosphorylation site.|PS00008:MYRISTYL N-myristoylation site.	857	-	-	-
contig13034	GO:0019538,GO:0005488,GO:0008238,GO:0044444	XP_001640170.1	predicted protein [Nematostella vectensis]	e-130	-	224-487:+2	PS00001:ASN_GLYCOSYLATION N-glycosylation site.|PS00006:CK2_PHOSPHO_SITE Casein kinase II phosphorylation site.|PS00008:MYRISTYL N-myristoylation site.|PS00029:LEUCINE_ZIPPER Leucine zipper pattern.	1506	OG4_20828	1e-130	469
contig22094	-	-	-	-	-	674-838:+2	PS00004:CAMP_PHOSPHO_SITE cAMP- and cGMP-dependent protein kinase phosphorylation site.|PS00005:PKC_PHOSPHO_SITE Protein kinase C phosphorylation site.|PS00006:CK2_PHOSPHO_SITE Casein kinase II phosphorylation site.|PS00008:MYRISTYL N-myristoylation site.	839	-	-	-
contig13986	-	-	-	-	-	83-265:+2	PS00005:PKC_PHOSPHO_SITE Protein kinase C phosphorylation site.|PS00006:CK2_PHOSPHO_SITE Casein kinase II phosphorylation site.|PS00294:PRENYLATION Prenyl group binding site (CAAX box).	1417	-	-	-
contig08469	GO:0030528,GO:0043231,GO:0010564,GO:0031323,GO:0003677,GO:0032872,GO:0007568,GO:0051056,GO:0006351,GO:0008283	NP_001153935.1	forkhead box M1 [Oryzias latipes]	3e-19	par0_2614	150-1550:+3	PS00001:ASN_GLYCOSYLATION N-glycosylation site.|PS00004:CAMP_PHOSPHO_SITE cAMP- and cGMP-dependent protein kinase phosphorylation site.|PS00005:PKC_PHOSPHO_SITE Protein kinase C phosphorylation site.|PS00006:CK2_PHOSPHO_SITE Casein kinase II phosphorylation site.|PS00007:TYR_PHOSPHO_SITE Tyrosine kinase phosphorylation site.|PS00008:MYRISTYL N-myristoylation site.|PS00009:AMIDATION Amidation site…	2665	-	-	-
contig07489	-	XP_001202605.1	PREDICTED: hypothetical protein, partial [Strongylocentrotus	8e-10	-	1-201:+1	PS00005:PKC_PHOSPHO_SITE Protein kinase C phosphorylation site.|PS00006:CK2_PHOSPHO_SITE Casein kinase II phosphorylation site.|PS00007:TYR_PHOSPHO_SITE Tyrosine kinase phosphorylation site.	462	-	-	-
contig11439	-	NP_001086845.1	protein unc-93 homolog A [Xenopus laevis]	e-100	-	49-369:+1	PS00005:PKC_PHOSPHO_SITE Protein kinase C phosphorylation site.|PS00006:CK2_PHOSPHO_SITE Casein kinase II phosphorylation site.	1717	-	-	-
contig02721	-	-	-	-	-	3-83:+3	-	512	-	-	-
contig12389	-	XP_002737109.1	PREDICTED: conserved hypothetical protein-like [Saccoglossus	2e-21	par0_2614	432-569:+3	PS00001:ASN_GLYCOSYLATION N-glycosylation site.|PS00005:PKC_PHOSPHO_SITE Protein kinase C phosphorylation site.	1577	-	-	-
contig04507	GO:0031224,GO:0048731,GO:0006996,GO:0004175,GO:0009850,GO:0046914,GO:0008088,GO:0019538,GO:0007155,GO:0005515,GO:0016462,GO:0009057,GO:0005740,GO:0032559	XP_001202193.1	PREDICTED: similar to Spastic paraplegia 7, paraplegin (pure and	e-116	-	116-982:+2	PS00004:CAMP_PHOSPHO_SITE cAMP- and cGMP-dependent protein kinase phosphorylation site.|PS00005:PKC_PHOSPHO_SITE Protein kinase C phosphorylation site.|PS00006:CK2_PHOSPHO_SITE Casein kinase II phosphorylation site.|PS00008:MYRISTYL N-myristoylation site.	982	OG4_17405	1e-114	414
contig23048	-	-	-	-	-	1-129:+1	PS00006:CK2_PHOSPHO_SITE Casein kinase II phosphorylation site.	777	-	-	-
contig23818	-	-	-	-	-	2-124:+2	PS00001:ASN_GLYCOSYLATION N-glycosylation site.|PS00005:PKC_PHOSPHO_SITE Protein kinase C phosphorylation site.|PS00342:MICROBODIES_CTER Microbodies C-terminal targeting signal.	733	-	-	-
contig00843	-	-	-	-	-	300-371:+3	-	372	-	-	-
contig04379	-	-	-	-	-	-	-	55	-	-	-
contig15876	-	-	-	-	-	661-1038:+1	PS00008:MYRISTYL N-myristoylation site.	1267	-	-	-
contig11577	-	-	-	-	-	335-604:+2	PS00001:ASN_GLYCOSYLATION N-glycosylation site.|PS00005:PKC_PHOSPHO_SITE Protein kinase C phosphorylation site.|PS00008:MYRISTYL N-myristoylation site.	1691	-	-	-
contig24620	-	-	-	-	-	1-75:+1	PS00001:ASN_GLYCOSYLATION N-glycosylation site.	679	-	-	-
contig03838	GO:0009987,GO:0005488,GO:0044424	XP_002736376.1	PREDICTED: Mib2 protein-like, partial [Saccoglossus kowalevskii]	2e-09	par0_2614	1257-1418:+3	PS00005:PKC_PHOSPHO_SITE Protein kinase C phosphorylation site.	1418	-	-	-
contig02589	GO:0005875,GO:0005488,GO:0044444,GO:0051301	XP_003130704.1	PREDICTED: dynactin subunit 3-like isoform 1 [Sus scrofa]	5e-22	-	21-497:+3	PS00005:PKC_PHOSPHO_SITE Protein kinase C phosphorylation site.|PS00006:CK2_PHOSPHO_SITE Casein kinase II phosphorylation site.|PS00007:TYR_PHOSPHO_SITE Tyrosine kinase phosphorylation site.	498	-	-	-
contig21785	-	XP_001602983.1	PREDICTED: similar to MGC81186 protein [Nasonia vitripennis]	1e-17	par0_2614	256-381:+1	PS00001:ASN_GLYCOSYLATION N-glycosylation site.|PS00004:CAMP_PHOSPHO_SITE cAMP- and cGMP-dependent protein kinase phosphorylation site.|PS00006:CK2_PHOSPHO_SITE Casein kinase II phosphorylation site.	860	-	-	-
contig23776	-	-	-	-	-	100-231:+1	PS00001:ASN_GLYCOSYLATION N-glycosylation site.|PS00005:PKC_PHOSPHO_SITE Protein kinase C phosphorylation site.	735	-	-	-
contig20160	-	-	-	-	-	1-75:+1	PS00005:PKC_PHOSPHO_SITE Protein kinase C phosphorylation site.|PS00008:MYRISTYL N-myristoylation site.	970	-	-	-
contig02580	GO:0009790,GO:0009653,GO:0048513	XP_002163027.1	PREDICTED: similar to antistasin isoform 1 [Hydra magnipapillata]	4e-23	par95_2	1-288:+1	PS00005:PKC_PHOSPHO_SITE Protein kinase C phosphorylation site.|PS00008:MYRISTYL N-myristoylation site.	290	-	-	-
contig24871	GO:0005488	XP_002121334.1	PREDICTED: similar to VPS10 domain receptor SorCS1c splice, partial	5e-15	-	3-218:+3	PS00006:CK2_PHOSPHO_SITE Casein kinase II phosphorylation site.	663	-	-	-
contig15692	-	-	-	-	-	485-649:+2	PS00005:PKC_PHOSPHO_SITE Protein kinase C phosphorylation site.|PS00006:CK2_PHOSPHO_SITE Casein kinase II phosphorylation site.	1279	-	-	-
contig01167	-	ADD64826.1	CTL-6 [Argopecten irradians]	2e-18	-	-	-	444	-	-	-
contig03003	-	-	-	-	-	268-387:+1	PS00001:ASN_GLYCOSYLATION N-glycosylation site.|PS00006:CK2_PHOSPHO_SITE Casein kinase II phosphorylation site.	415	-	-	-
contig19385	-	-	-	-	-	494-610:+2	-	1021	-	-	-
contig22204	GO:0043231,GO:0006396	ACO14390.1	U6 snRNA-associated Sm-like protein LSm3 [Esox lucius]	1e-29	par0_2614	51-359:+3	PS00005:PKC_PHOSPHO_SITE Protein kinase C phosphorylation site.|PS00006:CK2_PHOSPHO_SITE Casein kinase II phosphorylation site.|PS00007:TYR_PHOSPHO_SITE Tyrosine kinase phosphorylation site.|PS00016:RGD Cell attachment sequence.	834	OG4_11795	7e-30	132
contig18166	GO:0015630,GO:0009850,GO:0043073,GO:0003774,GO:0007017,GO:0007281,GO:0032559	XP_002124970.1	PREDICTED: similar to Kinesin-like protein KIF6 [Ciona intestinalis]	e-135	-	171-464:+3	PS00004:CAMP_PHOSPHO_SITE cAMP- and cGMP-dependent protein kinase phosphorylation site.|PS00005:PKC_PHOSPHO_SITE Protein kinase C phosphorylation site.|PS00006:CK2_PHOSPHO_SITE Casein kinase II phosphorylation site.|PS00007:TYR_PHOSPHO_SITE Tyrosine kinase phosphorylation site.	1104	OG4_14807	2e-136	487
contig23589	GO:0016881,GO:0060255,GO:0006464	EFN68373.1	Ubiquitin-conjugating enzyme E2 S [Camponotus floridanus]	1e-66	par261_2	183-746:+3	PS00005:PKC_PHOSPHO_SITE Protein kinase C phosphorylation site.|PS00006:CK2_PHOSPHO_SITE Casein kinase II phosphorylation site.|PS00008:MYRISTYL N-myristoylation site.|PS00183:UBIQUITIN_CONJUGAT_1 Ubiquitin-conjugating enzymes active site.	748	OG4_13570	2e-67	257
contig01136	-	-	-	-	-	139-237:+1	PS00005:PKC_PHOSPHO_SITE Protein kinase C phosphorylation site.	311	-	-	-
contig26033	-	-	-	-	-	79-195:+1	PS00005:PKC_PHOSPHO_SITE Protein kinase C phosphorylation site.	580	-	-	-
contig26872	-	-	-	-	-	179-478:+2	-	490	-	-	-
contig13841	-	-	-	-	-	1271-1381:+2	PS00001:ASN_GLYCOSYLATION N-glycosylation site.|PS00342:MICROBODIES_CTER Microbodies C-terminal targeting signal.	1429	-	-	-
contig18162	-	-	-	-	-	930-1076:+3	PS00005:PKC_PHOSPHO_SITE Protein kinase C phosphorylation site.|PS00008:MYRISTYL N-myristoylation site.	1104	-	-	-
contig00802	-	-	-	-	-	3-86:+3	-	191	-	-	-
contig14539	-	XP_001620345.1	hypothetical protein NEMVEDRAFT_v1g223209 [Nematostella vectensis]	3e-12	par0_2614	1061-1204:+2	PS00001:ASN_GLYCOSYLATION N-glycosylation site.|PS00004:CAMP_PHOSPHO_SITE cAMP- and cGMP-dependent protein kinase phosphorylation site.|PS00005:PKC_PHOSPHO_SITE Protein kinase C phosphorylation site.|PS00008:MYRISTYL N-myristoylation site.|PS00009:AMIDATION Amidation site.	1370	-	-	-
contig15615	-	-	-	-	-	1-147:+1	-	1286	-	-	-
contig19493	-	-	-	-	-	280-468:+1	PS00005:PKC_PHOSPHO_SITE Protein kinase C phosphorylation site.|PS00008:MYRISTYL N-myristoylation site.	1014	-	-	-
contig00345	-	-	-	-	-	-	-	424	-	-	-
contig12801	-	-	-	-	-	368-1099:+2	PS00001:ASN_GLYCOSYLATION N-glycosylation site.|PS00005:PKC_PHOSPHO_SITE Protein kinase C phosphorylation site.|PS00008:MYRISTYL N-myristoylation site.	1530	-	-	-
contig21227	GO:0031224	XP_002727271.1	PREDICTED: rCG47273-like [Rattus norvegicus]	6e-18	-	302-478:+2	PS00001:ASN_GLYCOSYLATION N-glycosylation site.|PS00004:CAMP_PHOSPHO_SITE cAMP- and cGMP-dependent protein kinase phosphorylation site.|PS00005:PKC_PHOSPHO_SITE Protein kinase C phosphorylation site.	900	OG4_16129	1e-18	95.9
contig02372	GO:0010467,GO:0030529	XP_001885183.1	predicted protein [Laccaria bicolor S238N-H82]	4e-27	-	1-279:+1	PS00005:PKC_PHOSPHO_SITE Protein kinase C phosphorylation site.|PS00008:MYRISTYL N-myristoylation site.	279	OG4_10487	6e-28	124
contig14502	-	BAE44110.1	thioester-containing protein [Euphaedusa tau]	6e-52	-	1-165:+1	PS00006:CK2_PHOSPHO_SITE Casein kinase II phosphorylation site.	1373	-	-	-
contig26486	-	XP_001194151.1	PREDICTED: hypothetical protein [Strongylocentrotus purpuratus]	1e-09	-	175-414:+1	PS00001:ASN_GLYCOSYLATION N-glycosylation site.|PS00005:PKC_PHOSPHO_SITE Protein kinase C phosphorylation site.|PS00006:CK2_PHOSPHO_SITE Casein kinase II phosphorylation site.|PS00008:MYRISTYL N-myristoylation site.	539	-	-	-
contig04853	GO:0005488	XP_002123067.1	PREDICTED: centaurin, delta 2 [Ciona intestinalis]	4e-49	-	908-1219:+2	PS00004:CAMP_PHOSPHO_SITE cAMP- and cGMP-dependent protein kinase phosphorylation site.|PS00005:PKC_PHOSPHO_SITE Protein kinase C phosphorylation site.|PS00006:CK2_PHOSPHO_SITE Casein kinase II phosphorylation site.|PS00008:MYRISTYL N-myristoylation site.	1635	-	-	-
contig08931	GO:0007309,GO:0006810,GO:0005488,GO:0006403	EFN79105.1	Protein bicaudal D [Harpegnathos saltator]	5e-55	-	1264-1479:+1	PS00005:PKC_PHOSPHO_SITE Protein kinase C phosphorylation site.|PS00006:CK2_PHOSPHO_SITE Casein kinase II phosphorylation site.|PS00008:MYRISTYL N-myristoylation site.	2377	-	-	-
contig22131	-	-	-	-	-	611-763:+2	-	835	-	-	-
contig22033	-	-	-	-	-	140-844:+2	PS00001:ASN_GLYCOSYLATION N-glycosylation site.|PS00005:PKC_PHOSPHO_SITE Protein kinase C phosphorylation site.|PS00006:CK2_PHOSPHO_SITE Casein kinase II phosphorylation site.|PS00008:MYRISTYL N-myristoylation site.|PS00009:AMIDATION Amidation site.	846	-	-	-
contig12609	-	-	-	-	-	459-551:+3	-	1553	-	-	-
contig04104	-	XP_002739405.1	PREDICTED: transmembrane protein 107-like [Saccoglossus	2e-09	-	3-173:+3	PS00005:PKC_PHOSPHO_SITE Protein kinase C phosphorylation site.|PS00006:CK2_PHOSPHO_SITE Casein kinase II phosphorylation site.	704	-	-	-
contig15820	-	-	-	-	-	721-876:+1	PS00005:PKC_PHOSPHO_SITE Protein kinase C phosphorylation site.|PS00006:CK2_PHOSPHO_SITE Casein kinase II phosphorylation site.	1271	-	-	-
contig12676	-	-	-	-	-	903-1175:+3	PS00001:ASN_GLYCOSYLATION N-glycosylation site.|PS00006:CK2_PHOSPHO_SITE Casein kinase II phosphorylation site.	1543	-	-	-
contig05331	-	-	-	-	-	-	-	173	-	-	-
contig22811	-	-	-	-	-	3-269:+3	PS00005:PKC_PHOSPHO_SITE Protein kinase C phosphorylation site.|PS00006:CK2_PHOSPHO_SITE Casein kinase II phosphorylation site.	797	-	-	-
contig13023	GO:0016859,GO:0044267,GO:0030529,GO:0006396	XP_002587060.1	hypothetical protein BRAFLDRAFT_116129 [Branchiostoma floridae]	1e-67	par0_2614	1213-1419:+1	PS00005:PKC_PHOSPHO_SITE Protein kinase C phosphorylation site.|PS00008:MYRISTYL N-myristoylation site.	1504	OG4_11502	5e-66	254
contig13154	-	XP_002198254.1	PREDICTED: mbt domain containing 1 [Taeniopygia guttata]	8e-95	-	1227-1442:+3	PS00001:ASN_GLYCOSYLATION N-glycosylation site.|PS00004:CAMP_PHOSPHO_SITE cAMP- and cGMP-dependent protein kinase phosphorylation site.|PS00008:MYRISTYL N-myristoylation site.	1493	-	-	-
contig09760	-	-	-	-	-	1077-1259:+3	PS00005:PKC_PHOSPHO_SITE Protein kinase C phosphorylation site.	2062	-	-	-
contig27271	-	-	-	-	-	1-153:+1	PS00001:ASN_GLYCOSYLATION N-glycosylation site.|PS00005:PKC_PHOSPHO_SITE Protein kinase C phosphorylation site.|PS00008:MYRISTYL N-myristoylation site.	154	-	-	-
contig19811	-	-	-	-	-	166-258:+1	PS00001:ASN_GLYCOSYLATION N-glycosylation site.	986	-	-	-
contig09361	GO:0033554,GO:0065007,GO:0044237	CAM14036.1	novel protein (zgc:91969) [Danio rerio]	3e-37	par0_2614	2001-2177:+3	PS00001:ASN_GLYCOSYLATION N-glycosylation site.|PS00006:CK2_PHOSPHO_SITE Casein kinase II phosphorylation site.|PS00008:MYRISTYL N-myristoylation site.	2191	-	-	-
contig02351	-	-	-	-	-	465-524:+3	PS00001:ASN_GLYCOSYLATION N-glycosylation site.	525	-	-	-
contig23652	GO:0070011	XP_001089922.2	PREDICTED: chymotrypsin-like [Macaca mulatta]	3e-31	-	190-399:+1	PS00005:PKC_PHOSPHO_SITE Protein kinase C phosphorylation site.|PS00006:CK2_PHOSPHO_SITE Casein kinase II phosphorylation site.	742	-	-	-
contig05856	-	-	-	-	-	93-215:+3	PS00006:CK2_PHOSPHO_SITE Casein kinase II phosphorylation site.|PS00007:TYR_PHOSPHO_SITE Tyrosine kinase phosphorylation site.	215	-	-	-
contig03487	-	-	-	-	-	211-525:+1	PS00001:ASN_GLYCOSYLATION N-glycosylation site.|PS00005:PKC_PHOSPHO_SITE Protein kinase C phosphorylation site.|PS00006:CK2_PHOSPHO_SITE Casein kinase II phosphorylation site.|PS00008:MYRISTYL N-myristoylation site.	527	-	-	-
contig13369	-	ACN91290.1	dentin sialophosphoprotein precursor [Trichechus manatus latirostris]	9e-06	-	117-1472:+3	PS00001:ASN_GLYCOSYLATION N-glycosylation site.|PS00005:PKC_PHOSPHO_SITE Protein kinase C phosphorylation site.|PS00006:CK2_PHOSPHO_SITE Casein kinase II phosphorylation site.|PS00007:TYR_PHOSPHO_SITE Tyrosine kinase phosphorylation site.|PS00008:MYRISTYL N-myristoylation site.	1472	-	-	-
contig06880	-	-	-	-	-	2-100:+2	PS00005:PKC_PHOSPHO_SITE Protein kinase C phosphorylation site.	213	-	-	-
contig19831	-	XP_002587918.1	hypothetical protein BRAFLDRAFT_87306 [Branchiostoma floridae]	4e-07	-	85-474:+1	PS00001:ASN_GLYCOSYLATION N-glycosylation site.|PS00005:PKC_PHOSPHO_SITE Protein kinase C phosphorylation site.|PS00007:TYR_PHOSPHO_SITE Tyrosine kinase phosphorylation site.|PS00008:MYRISTYL N-myristoylation site.	989	-	-	-
contig21762	-	-	-	-	-	1-261:+1	PS00001:ASN_GLYCOSYLATION N-glycosylation site.|PS00004:CAMP_PHOSPHO_SITE cAMP- and cGMP-dependent protein kinase phosphorylation site.|PS00005:PKC_PHOSPHO_SITE Protein kinase C phosphorylation site.|PS00029:LEUCINE_ZIPPER Leucine zipper pattern.	863	-	-	-
contig23185	-	-	-	-	-	423-554:+3	-	771	-	-	-
contig12889	-	-	-	-	-	629-724:+2	PS00001:ASN_GLYCOSYLATION N-glycosylation site.	1522	-	-	-
contig25909	-	XP_002425248.1	conserved hypothetical protein [Pediculus humanus corporis]	1e-11	-	55-357:+1	PS00001:ASN_GLYCOSYLATION N-glycosylation site.|PS00004:CAMP_PHOSPHO_SITE cAMP- and cGMP-dependent protein kinase phosphorylation site.|PS00006:CK2_PHOSPHO_SITE Casein kinase II phosphorylation site.	591	-	-	-
contig03975	GO:0048741,GO:0045202,GO:0007010,GO:0048588,GO:0033267,GO:0016020	XP_002432129.1	ankyrin repeat domain-containing protein, putative [Pediculus humanus	2e-81	-	571-774:+1	PS00004:CAMP_PHOSPHO_SITE cAMP- and cGMP-dependent protein kinase phosphorylation site.|PS00005:PKC_PHOSPHO_SITE Protein kinase C phosphorylation site.|PS00006:CK2_PHOSPHO_SITE Casein kinase II phosphorylation site.	981	OG4_10032	3e-82	307
contig11570	GO:0009987,GO:0005488,GO:0043226,GO:0044424	ACS66686.1	stathmin [Octopus vulgaris]	3e-11	-	367-531:+1	PS00001:ASN_GLYCOSYLATION N-glycosylation site.|PS00006:CK2_PHOSPHO_SITE Casein kinase II phosphorylation site.	1693	-	-	-
contig09377	-	XP_002600719.1	hypothetical protein BRAFLDRAFT_83461 [Branchiostoma floridae]	3e-13	-	1867-2043:+1	PS00001:ASN_GLYCOSYLATION N-glycosylation site.|PS00005:PKC_PHOSPHO_SITE Protein kinase C phosphorylation site.|PS00006:CK2_PHOSPHO_SITE Casein kinase II phosphorylation site.	2185	-	-	-
contig05115	-	-	-	-	-	1-123:+1	-	123	-	-	-
contig09769	GO:0008047,GO:0005488,GO:0030695,GO:0006917,GO:0031252,GO:0016023,GO:0010740,GO:0006897,GO:0043066,GO:0016020	NP_001103745.1	intersectin-1 isoform 2 [Mus musculus]	7e-68	-	421-672:+1	PS00001:ASN_GLYCOSYLATION N-glycosylation site.|PS00005:PKC_PHOSPHO_SITE Protein kinase C phosphorylation site.|PS00006:CK2_PHOSPHO_SITE Casein kinase II phosphorylation site.|PS00008:MYRISTYL N-myristoylation site.|PS00029:LEUCINE_ZIPPER Leucine zipper pattern.	2059	-	-	-
contig07312	-	-	-	-	-	-	-	12	-	-	-
contig01851	-	XP_001943326.1	PREDICTED: similar to reverse transcriptase (put.); putative,	1e-12	par90_6	1-102:+1	PS00008:MYRISTYL N-myristoylation site.	669	-	-	-
contig23851	-	XP_002600875.1	hypothetical protein BRAFLDRAFT_75840 [Branchiostoma floridae]	2e-30	par18_26	610-729:+1	PS00005:PKC_PHOSPHO_SITE Protein kinase C phosphorylation site.|PS00006:CK2_PHOSPHO_SITE Casein kinase II phosphorylation site.	731	-	-	-
contig14731	-	XP_002599035.1	hypothetical protein BRAFLDRAFT_104269 [Branchiostoma floridae]	2e-26	par18_26	1-207:+1	-	1353	-	-	-
contig08243	-	ABZ88707.1	coactosin-like protein [Eisenia fetida]	2e-46	-	348-1088:+3	PS00001:ASN_GLYCOSYLATION N-glycosylation site.|PS00005:PKC_PHOSPHO_SITE Protein kinase C phosphorylation site.|PS00006:CK2_PHOSPHO_SITE Casein kinase II phosphorylation site.|PS00007:TYR_PHOSPHO_SITE Tyrosine kinase phosphorylation site.|PS00008:MYRISTYL N-myristoylation site.|PS00017:ATP_GTP_A ATP/GTP-binding site motif A (P-loop).	2867	-	-	-
contig26247	GO:0010467,GO:0030529,GO:0005198	XP_502766.1	YALI0D12903p [Yarrowia lipolytica]	9e-92	par128_3	1-561:+1	PS00001:ASN_GLYCOSYLATION N-glycosylation site.|PS00004:CAMP_PHOSPHO_SITE cAMP- and cGMP-dependent protein kinase phosphorylation site.|PS00005:PKC_PHOSPHO_SITE Protein kinase C phosphorylation site.|PS00006:CK2_PHOSPHO_SITE Casein kinase II phosphorylation site.|PS00008:MYRISTYL N-myristoylation site.	562	OG4_10342	2e-92	339
contig20791	GO:0016020,GO:0043231,GO:0050896,GO:0006629,GO:0009987,GO:0044444	XP_001367010.1	PREDICTED: similar to Scap_predicted protein [Monodelphis	4e-24	-	316-501:+1	PS00005:PKC_PHOSPHO_SITE Protein kinase C phosphorylation site.|PS00016:RGD Cell attachment sequence.	927	-	-	-
contig13707	-	XP_001309855.1	variable membrane protein precursor [Trichomonas vaginalis G3]	3e-10	-	911-1111:+2	PS00005:PKC_PHOSPHO_SITE Protein kinase C phosphorylation site.	1440	-	-	-
contig24812	-	-	-	-	-	88-471:+1	PS00005:PKC_PHOSPHO_SITE Protein kinase C phosphorylation site.|PS00008:MYRISTYL N-myristoylation site.	665	-	-	-
contig07596	-	-	-	-	-	13-369:+1	PS00006:CK2_PHOSPHO_SITE Casein kinase II phosphorylation site.|PS00008:MYRISTYL N-myristoylation site.|PS00009:AMIDATION Amidation site.	697	-	-	-
contig17294	-	-	-	-	-	826-1032:+1	PS00005:PKC_PHOSPHO_SITE Protein kinase C phosphorylation site.|PS00008:MYRISTYL N-myristoylation site.	1162	-	-	-
contig23405	-	-	-	-	-	101-301:+2	-	759	-	-	-
contig12724	-	-	-	-	-	640-780:+1	PS00001:ASN_GLYCOSYLATION N-glycosylation site.|PS00005:PKC_PHOSPHO_SITE Protein kinase C phosphorylation site.|PS00006:CK2_PHOSPHO_SITE Casein kinase II phosphorylation site.	1538	-	-	-
contig26579	-	-	-	-	-	-	-	529	-	-	-
contig09999	-	XP_782071.1	PREDICTED: hypothetical protein [Strongylocentrotus purpuratus]	e-117	-	832-1107:+1	PS00004:CAMP_PHOSPHO_SITE cAMP- and cGMP-dependent protein kinase phosphorylation site.|PS00005:PKC_PHOSPHO_SITE Protein kinase C phosphorylation site.|PS00008:MYRISTYL N-myristoylation site.	1999	OG4_24409	3e-116	421
contig21061	-	-	-	-	-	869-907:+2	-	911	-	-	-
contig11726	GO:0005739,GO:0019866,GO:0009064,GO:0016645,GO:0007610	XP_002010738.1	GI21543 [Drosophila mojavensis]	7e-47	par0_2614	348-491:+3	PS00006:CK2_PHOSPHO_SITE Casein kinase II phosphorylation site.	1669	-	-	-
contig25661	-	-	-	-	-	288-470:+3	PS00004:CAMP_PHOSPHO_SITE cAMP- and cGMP-dependent protein kinase phosphorylation site.|PS00005:PKC_PHOSPHO_SITE Protein kinase C phosphorylation site.|PS00006:CK2_PHOSPHO_SITE Casein kinase II phosphorylation site.|PS00008:MYRISTYL N-myristoylation site.	609	-	-	-
contig23203	-	-	-	-	-	32-769:+2	PS00004:CAMP_PHOSPHO_SITE cAMP- and cGMP-dependent protein kinase phosphorylation site.|PS00005:PKC_PHOSPHO_SITE Protein kinase C phosphorylation site.|PS00006:CK2_PHOSPHO_SITE Casein kinase II phosphorylation site.|PS00008:MYRISTYL N-myristoylation site.	770	-	-	-
contig08865	GO:0044452,GO:0008135,GO:0043234,GO:0006412	XP_002736781.1	PREDICTED: eukaryotic translation initiation factor 3 subunit 6	0	-	17-1672:+2	PS00001:ASN_GLYCOSYLATION N-glycosylation site.|PS00005:PKC_PHOSPHO_SITE Protein kinase C phosphorylation site.|PS00006:CK2_PHOSPHO_SITE Casein kinase II phosphorylation site.|PS00007:TYR_PHOSPHO_SITE Tyrosine kinase phosphorylation site.|PS00009:AMIDATION Amidation site.|PS00342:MICROBODIES_CTER Microbodies C-terminal targeting signal.	2416	OG4_12098	0	690
contig24964	-	XP_002128413.1	PREDICTED: similar to rCG20801 [Ciona intestinalis]	4e-08	-	424-591:+1	PS00005:PKC_PHOSPHO_SITE Protein kinase C phosphorylation site.	656	-	-	-
contig10592	-	-	-	-	-	1401-1541:+3	PS00001:ASN_GLYCOSYLATION N-glycosylation site.|PS00005:PKC_PHOSPHO_SITE Protein kinase C phosphorylation site.	1867	-	-	-
contig08906	-	-	-	-	-	1612-1785:+1	PS00005:PKC_PHOSPHO_SITE Protein kinase C phosphorylation site.|PS00006:CK2_PHOSPHO_SITE Casein kinase II phosphorylation site.	2393	-	-	-
contig13137	GO:0044424	BAF62291.1	paramyosin [Schistosoma haematobium]	7e-48	par139_7	974-1195:+2	-	1495	-	-	-
contig25782	GO:0009117,GO:0016778	XP_002588369.1	hypothetical protein BRAFLDRAFT_116976 [Branchiostoma floridae]	3e-53	-	270-413:+3	PS00001:ASN_GLYCOSYLATION N-glycosylation site.|PS00005:PKC_PHOSPHO_SITE Protein kinase C phosphorylation site.|PS00006:CK2_PHOSPHO_SITE Casein kinase II phosphorylation site.|PS00008:MYRISTYL N-myristoylation site.	601	OG4_27647	2e-41	170
contig01131	-	-	-	-	-	3-74:+3	PS00001:ASN_GLYCOSYLATION N-glycosylation site.	206	-	-	-
contig19203	-	-	-	-	-	585-680:+3	-	1032	-	-	-
contig15918	-	-	-	-	-	374-508:+2	PS00004:CAMP_PHOSPHO_SITE cAMP- and cGMP-dependent protein kinase phosphorylation site.|PS00005:PKC_PHOSPHO_SITE Protein kinase C phosphorylation site.	1264	-	-	-
contig04585	GO:0016811,GO:0006569,GO:0044444	NP_001106623.1	arylformamidase [Xenopus (Silurana) tropicalis]	2e-23	-	108-209:+3	PS00004:CAMP_PHOSPHO_SITE cAMP- and cGMP-dependent protein kinase phosphorylation site.|PS00005:PKC_PHOSPHO_SITE Protein kinase C phosphorylation site.|PS00006:CK2_PHOSPHO_SITE Casein kinase II phosphorylation site.	999	-	-	-
contig19101	GO:0043234,GO:0006289,GO:0031981	XP_002595126.1	hypothetical protein BRAFLDRAFT_67908 [Branchiostoma floridae]	5e-14	par0_2614	356-451:+2	PS00001:ASN_GLYCOSYLATION N-glycosylation site.|PS00006:CK2_PHOSPHO_SITE Casein kinase II phosphorylation site.|PS00342:MICROBODIES_CTER Microbodies C-terminal targeting signal.	1044	-	-	-
contig09917	GO:0003824	YP_001291559.1	phospho-2-dehydro-3-heoxyheptonate aldolase [Haemophilus influenzae	9e-12	par0_2614	357-1328:+3	PS00001:ASN_GLYCOSYLATION N-glycosylation site.|PS00005:PKC_PHOSPHO_SITE Protein kinase C phosphorylation site.|PS00006:CK2_PHOSPHO_SITE Casein kinase II phosphorylation site.|PS00008:MYRISTYL N-myristoylation site.	2018	-	-	-
contig25867	-	-	-	-	-	542-592:+2	PS00005:PKC_PHOSPHO_SITE Protein kinase C phosphorylation site.	594	-	-	-
contig04220	-	-	-	-	-	-	-	149	-	-	-
contig09885	-	-	-	-	-	1-1692:+1	PS00001:ASN_GLYCOSYLATION N-glycosylation site.|PS00004:CAMP_PHOSPHO_SITE cAMP- and cGMP-dependent protein kinase phosphorylation site.|PS00005:PKC_PHOSPHO_SITE Protein kinase C phosphorylation site.|PS00006:CK2_PHOSPHO_SITE Casein kinase II phosphorylation site.|PS00007:TYR_PHOSPHO_SITE Tyrosine kinase phosphorylation site.|PS00008:MYRISTYL N-myristoylation site.	2026	-	-	-
contig13440	-	-	-	-	-	950-1267:+2	PS00001:ASN_GLYCOSYLATION N-glycosylation site.|PS00005:PKC_PHOSPHO_SITE Protein kinase C phosphorylation site.	1467	-	-	-
contig06820	-	-	-	-	-	1-69:+1	PS00005:PKC_PHOSPHO_SITE Protein kinase C phosphorylation site.	71	-	-	-
contig00086	-	-	-	-	-	104-211:+2	PS00004:CAMP_PHOSPHO_SITE cAMP- and cGMP-dependent protein kinase phosphorylation site.	373	-	-	-
contig14765	-	-	-	-	-	-	-	1344	-	-	-
contig13444	-	-	-	-	-	530-721:+2	PS00006:CK2_PHOSPHO_SITE Casein kinase II phosphorylation site.	1465	-	-	-
contig24969	GO:0023060	XP_001849227.1	fibrinogen and fibronectin [Culex quinquefasciatus]	4e-10	par0_2614	449-577:+2	PS00008:MYRISTYL N-myristoylation site.|PS00294:PRENYLATION Prenyl group binding site (CAAX box).	657	OG4_38499	8e-11	68.9
contig08753	-	-	-	-	-	224-412:+2	PS00004:CAMP_PHOSPHO_SITE cAMP- and cGMP-dependent protein kinase phosphorylation site.|PS00005:PKC_PHOSPHO_SITE Protein kinase C phosphorylation site.	2469	-	-	-
contig22118	-	-	-	-	-	411-662:+3	PS00005:PKC_PHOSPHO_SITE Protein kinase C phosphorylation site.|PS00006:CK2_PHOSPHO_SITE Casein kinase II phosphorylation site.	838	-	-	-
contig19374	-	-	-	-	-	336-488:+3	-	1020	-	-	-
contig13025	GO:0005488	XP_001177879.1	PREDICTED: similar to dual oxidase 1 isoform 1 [Strongylocentrotus	8e-20	par264_5	404-718:+2	PS00001:ASN_GLYCOSYLATION N-glycosylation site.|PS00006:CK2_PHOSPHO_SITE Casein kinase II phosphorylation site.	1506	OG4_10830	7e-20	100
contig23648	-	EFN65152.1	Cordon-bleu protein-like 1 [Camponotus floridanus]	3e-07	-	2-133:+2	PS00008:MYRISTYL N-myristoylation site.	745	-	-	-
contig21979	-	-	-	-	-	645-848:+3	PS00005:PKC_PHOSPHO_SITE Protein kinase C phosphorylation site.|PS00008:MYRISTYL N-myristoylation site.|PS00029:LEUCINE_ZIPPER Leucine zipper pattern.	849	-	-	-
contig23965	GO:0016459,GO:0005737	O96064.1	MYSP_MYTGA RecName: Full=Paramyosin	7e-21	par267_2	312-458:+3	PS00001:ASN_GLYCOSYLATION N-glycosylation site.|PS00005:PKC_PHOSPHO_SITE Protein kinase C phosphorylation site.	722	-	-	-
contig09663	GO:0003824,GO:0043231,GO:0043169	EFN63033.1	Rhombotin-1 [Camponotus floridanus]	5e-53	-	99-920:+3	PS00001:ASN_GLYCOSYLATION N-glycosylation site.|PS00005:PKC_PHOSPHO_SITE Protein kinase C phosphorylation site.|PS00006:CK2_PHOSPHO_SITE Casein kinase II phosphorylation site.|PS00007:TYR_PHOSPHO_SITE Tyrosine kinase phosphorylation site.|PS00008:MYRISTYL N-myristoylation site.|PS00029:LEUCINE_ZIPPER Leucine zipper pattern.|PS00478:LIM_DOMAIN_1 LIM zinc-binding domain signature.	2091	OG4_15608	3e-52	209
contig09070	-	EEE32278.1	follistatin, putative [Toxoplasma gondii VEG]	7e-59	par0_2614	1868-2197:+2	PS00005:PKC_PHOSPHO_SITE Protein kinase C phosphorylation site.|PS00006:CK2_PHOSPHO_SITE Casein kinase II phosphorylation site.|PS00008:MYRISTYL N-myristoylation site.	2315	-	-	-
contig18362	-	XP_001120800.1	PREDICTED: similar to CG33932-PA, isoform A [Apis mellifera]	7e-15	-	652-783:+1	PS00005:PKC_PHOSPHO_SITE Protein kinase C phosphorylation site.|PS00008:MYRISTYL N-myristoylation site.	1092	-	-	-
contig15480	-	-	-	-	-	131-223:+2	PS00005:PKC_PHOSPHO_SITE Protein kinase C phosphorylation site.	1294	-	-	-
contig23050	-	-	-	-	-	1-339:+1	PS00005:PKC_PHOSPHO_SITE Protein kinase C phosphorylation site.|PS00006:CK2_PHOSPHO_SITE Casein kinase II phosphorylation site.	778	-	-	-
contig06592	-	-	-	-	-	2-163:+2	-	164	-	-	-
contig06769	-	-	-	-	-	-	-	372	-	-	-
contig07276	-	XP_002135479.1	GA28568 [Drosophila pseudoobscura pseudoobscura]	8e-11	-	1011-1211:+3	PS00005:PKC_PHOSPHO_SITE Protein kinase C phosphorylation site.|PS00006:CK2_PHOSPHO_SITE Casein kinase II phosphorylation site.	1974	-	-	-
contig02762	-	-	-	-	-	203-232:+2	-	233	-	-	-
contig14513	-	-	-	-	-	2-118:+2	PS00005:PKC_PHOSPHO_SITE Protein kinase C phosphorylation site.|PS00006:CK2_PHOSPHO_SITE Casein kinase II phosphorylation site.	1372	-	-	-
contig08718	-	XP_792156.1	PREDICTED: similar to Mapk6 protein [Strongylocentrotus purpuratus]	6e-30	-	641-901:+2	-	2492	-	-	-
contig04931	-	-	-	-	-	-	-	24	-	-	-
contig13789	-	XP_002736065.1	PREDICTED: optic atrophy 3 protein-like [Saccoglossus kowalevskii]	2e-27	par0_2614	724-900:+1	PS00001:ASN_GLYCOSYLATION N-glycosylation site.|PS00005:PKC_PHOSPHO_SITE Protein kinase C phosphorylation site.|PS00006:CK2_PHOSPHO_SITE Casein kinase II phosphorylation site.	1434	-	-	-
contig13078	GO:0065007,GO:0048666,GO:0005737	XP_002411761.1	spectrin beta chain, putative [Ixodes scapularis]	e-133	-	483-785:+3	PS00029:LEUCINE_ZIPPER Leucine zipper pattern.	1501	-	-	-
contig15810	-	-	-	-	-	-	-	1267	-	-	-
contig03760	GO:0017111,GO:0043231,GO:0023034,GO:0004871,GO:0022604,GO:0043687,GO:0001505,GO:0032561,GO:0044444,GO:0048200,GO:0006897,GO:0012505,GO:0016020	ABI52727.1	ADP ribosylation factor 79F [Argas monolakensis]	7e-76	par0_2614	925-1104:+1	PS00005:PKC_PHOSPHO_SITE Protein kinase C phosphorylation site.	1595	OG4_10155	2e-76	288
contig24225	-	-	-	-	-	511-618:+1	-	706	-	-	-
contig14609	-	XP_002598246.1	hypothetical protein BRAFLDRAFT_204757 [Branchiostoma floridae]	3e-46	-	220-363:+1	PS00005:PKC_PHOSPHO_SITE Protein kinase C phosphorylation site.|PS00006:CK2_PHOSPHO_SITE Casein kinase II phosphorylation site.|PS00008:MYRISTYL N-myristoylation site.	1363	-	-	-
contig25587	-	XP_236596.5	PREDICTED: collagen type VI alpha 4 [Rattus norvegicus]	2e-11	-	30-221:+3	PS00005:PKC_PHOSPHO_SITE Protein kinase C phosphorylation site.|PS00006:CK2_PHOSPHO_SITE Casein kinase II phosphorylation site.	615	-	-	-
contig10003	GO:0009987	XP_002406514.1	splicing factor SPF30, putative [Ixodes scapularis]	1e-25	-	924-1133:+3	PS00005:PKC_PHOSPHO_SITE Protein kinase C phosphorylation site.	1998	-	-	-
contig25131	-	-	-	-	-	456-551:+3	PS00005:PKC_PHOSPHO_SITE Protein kinase C phosphorylation site.|PS00006:CK2_PHOSPHO_SITE Casein kinase II phosphorylation site.	646	-	-	-
contig14020	-	XP_001640234.1	predicted protein [Nematostella vectensis]	2e-22	-	817-1086:+1	PS00005:PKC_PHOSPHO_SITE Protein kinase C phosphorylation site.|PS00008:MYRISTYL N-myristoylation site.	1414	-	-	-
contig26738	-	XP_393162.2	PREDICTED: similar to CG6511-PA [Apis mellifera]	7e-35	-	226-381:+1	PS00005:PKC_PHOSPHO_SITE Protein kinase C phosphorylation site.|PS00006:CK2_PHOSPHO_SITE Casein kinase II phosphorylation site.	512	OG4_15916	2e-35	150
contig13634	-	-	-	-	-	803-937:+2	PS00005:PKC_PHOSPHO_SITE Protein kinase C phosphorylation site.|PS00006:CK2_PHOSPHO_SITE Casein kinase II phosphorylation site.	1446	-	-	-
contig24645	-	-	-	-	-	246-413:+3	PS00001:ASN_GLYCOSYLATION N-glycosylation site.|PS00004:CAMP_PHOSPHO_SITE cAMP- and cGMP-dependent protein kinase phosphorylation site.|PS00006:CK2_PHOSPHO_SITE Casein kinase II phosphorylation site.	678	-	-	-
contig09024	GO:0009987,GO:0030141,GO:0016020	Q69566.1	U88_HHV6U RecName: Full=Uncharacterized protein U88	9e-25	-	492-854:+3	PS00005:PKC_PHOSPHO_SITE Protein kinase C phosphorylation site.|PS00008:MYRISTYL N-myristoylation site.|PS00294:PRENYLATION Prenyl group binding site (CAAX box).|PS00962:RIBOSOMAL_S2_1 Ribosomal protein S2 signature 1.	2335	-	-	-
contig15294	-	-	-	-	-	335-517:+2	PS00001:ASN_GLYCOSYLATION N-glycosylation site.|PS00005:PKC_PHOSPHO_SITE Protein kinase C phosphorylation site.|PS00008:MYRISTYL N-myristoylation site.	1312	-	-	-
contig00360	-	-	-	-	-	2-163:+2	PS00005:PKC_PHOSPHO_SITE Protein kinase C phosphorylation site.|PS00006:CK2_PHOSPHO_SITE Casein kinase II phosphorylation site.	272	-	-	-
contig15548	-	-	-	-	-	707-1003:+2	PS00006:CK2_PHOSPHO_SITE Casein kinase II phosphorylation site.|PS00008:MYRISTYL N-myristoylation site.	1289	-	-	-
contig08460	GO:0006412,GO:0016772,GO:0017111,GO:0032991,GO:0019866,GO:0043232,GO:0008135,GO:0032561,GO:0007017,GO:0005759	XP_002401272.1	translation elongation factor, putative [Ixodes scapularis]	e-160	par271_3	1905-2150:+3	PS00001:ASN_GLYCOSYLATION N-glycosylation site.|PS00005:PKC_PHOSPHO_SITE Protein kinase C phosphorylation site.|PS00008:MYRISTYL N-myristoylation site.|PS00342:MICROBODIES_CTER Microbodies C-terminal targeting signal.	2672	OG4_10400	1e-158	563
contig09904	GO:0006810	XP_002410791.1	Na+/K+ ATPase, beta subunit, putative [Ixodes scapularis]	2e-57	-	362-466:+2	PS00005:PKC_PHOSPHO_SITE Protein kinase C phosphorylation site.	2022	-	-	-
contig14674	-	XP_794541.2	PREDICTED: hypothetical protein [Strongylocentrotus purpuratus]	1e-55	-	178-354:+1	PS00005:PKC_PHOSPHO_SITE Protein kinase C phosphorylation site.	1355	-	-	-
contig02250	-	DAA04093.1	TPA: TPA_inf: HDC14001 [Drosophila melanogaster]	0	par0_2614	2398-2535:+1	PS00005:PKC_PHOSPHO_SITE Protein kinase C phosphorylation site.|PS00006:CK2_PHOSPHO_SITE Casein kinase II phosphorylation site.	2639	OG4_13034	0	28.9
contig05910	-	XP_001608614.1	variable surface protein Vir24-related [Plasmodium vivax SaI-1]	0	-	3-131:+3	PS00005:PKC_PHOSPHO_SITE Protein kinase C phosphorylation site.|PS00006:CK2_PHOSPHO_SITE Casein kinase II phosphorylation site.|PS00008:MYRISTYL N-myristoylation site.	436	-	-	-
contig04031	-	XP_002586118.1	hypothetical protein BRAFLDRAFT_110001 [Branchiostoma floridae]	1e-09	-	1-75:+1	-	181	-	-	-
contig13275	-	-	-	-	-	182-316:+2	PS00008:MYRISTYL N-myristoylation site.	1478	-	-	-
contig15588	-	-	-	-	-	1-120:+1	PS00008:MYRISTYL N-myristoylation site.	1285	-	-	-
contig09799	-	XP_001309979.1	Clan CA, family C19, ubiquitin hydrolase-like cysteine peptidase	2e-21	-	115-2049:+1	PS00001:ASN_GLYCOSYLATION N-glycosylation site.|PS00005:PKC_PHOSPHO_SITE Protein kinase C phosphorylation site.|PS00006:CK2_PHOSPHO_SITE Casein kinase II phosphorylation site.|PS00007:TYR_PHOSPHO_SITE Tyrosine kinase phosphorylation site.|PS00008:MYRISTYL N-myristoylation site.	2050	-	-	-
contig22772	-	-	-	-	-	1-225:+1	PS00005:PKC_PHOSPHO_SITE Protein kinase C phosphorylation site.|PS00006:CK2_PHOSPHO_SITE Casein kinase II phosphorylation site.|PS00008:MYRISTYL N-myristoylation site.	796	-	-	-
contig21084	-	-	-	-	-	155-301:+2	PS00005:PKC_PHOSPHO_SITE Protein kinase C phosphorylation site.	910	-	-	-
contig12790	-	-	-	-	-	1003-1149:+1	PS00001:ASN_GLYCOSYLATION N-glycosylation site.|PS00005:PKC_PHOSPHO_SITE Protein kinase C phosphorylation site.|PS00006:CK2_PHOSPHO_SITE Casein kinase II phosphorylation site.|PS00008:MYRISTYL N-myristoylation site.	1530	-	-	-
contig13309	-	XP_001620454.1	hypothetical protein NEMVEDRAFT_v1g148089 [Nematostella vectensis]	1e-12	par274_2	2-823:+2	PS00001:ASN_GLYCOSYLATION N-glycosylation site.|PS00005:PKC_PHOSPHO_SITE Protein kinase C phosphorylation site.|PS00006:CK2_PHOSPHO_SITE Casein kinase II phosphorylation site.|PS00008:MYRISTYL N-myristoylation site.	1476	-	-	-
contig00274	-	-	-	-	-	-	-	30	-	-	-
contig26867	-	-	-	-	-	268-369:+1	PS00001:ASN_GLYCOSYLATION N-glycosylation site.|PS00005:PKC_PHOSPHO_SITE Protein kinase C phosphorylation site.	493	-	-	-
contig17482	GO:0046872,GO:0034062,GO:0034502,GO:0006405,GO:0044444,GO:0006997,GO:0006351	XP_002594341.1	hypothetical protein BRAFLDRAFT_201044 [Branchiostoma floridae]	5e-21	-	926-1087:+2	PS00005:PKC_PHOSPHO_SITE Protein kinase C phosphorylation site.|PS00008:MYRISTYL N-myristoylation site.	1149	OG4_11415	4e-21	104
contig08857	-	-	-	-	-	1931-2203:+2	PS00004:CAMP_PHOSPHO_SITE cAMP- and cGMP-dependent protein kinase phosphorylation site.|PS00006:CK2_PHOSPHO_SITE Casein kinase II phosphorylation site.	2416	-	-	-
contig07457	GO:0005488,GO:0004871,GO:0016310,GO:0004713,GO:0044464	ABQ10634.1	epidermal growth factor receptor [Lymnaea stagnalis]	2e-58	par275_2	238-612:+1	PS00001:ASN_GLYCOSYLATION N-glycosylation site.|PS00004:CAMP_PHOSPHO_SITE cAMP- and cGMP-dependent protein kinase phosphorylation site.|PS00005:PKC_PHOSPHO_SITE Protein kinase C phosphorylation site.|PS00006:CK2_PHOSPHO_SITE Casein kinase II phosphorylation site.|PS00007:TYR_PHOSPHO_SITE Tyrosine kinase phosphorylation site.|PS00109:PROTEIN_KINASE_TYR Tyrosine protein kinases specific active-site…	613	OG4_12448	2e-54	213
contig20455	-	-	-	-	-	3-734:+3	PS00001:ASN_GLYCOSYLATION N-glycosylation site.|PS00005:PKC_PHOSPHO_SITE Protein kinase C phosphorylation site.|PS00006:CK2_PHOSPHO_SITE Casein kinase II phosphorylation site.|PS00008:MYRISTYL N-myristoylation site.|PS00009:AMIDATION Amidation site.	951	-	-	-
contig19335	-	-	-	-	-	60-239:+3	PS00005:PKC_PHOSPHO_SITE Protein kinase C phosphorylation site.	1025	-	-	-
contig18229	-	XP_002424017.1	myosin Ib, putative [Pediculus humanus corporis]	1e-40	-	386-502:+2	PS00006:CK2_PHOSPHO_SITE Casein kinase II phosphorylation site.	1098	-	-	-
contig06099	GO:0044459,GO:0015276,GO:0006810,GO:0016917,GO:0005253,GO:0034702	ACZ51428.1	GABA-gated ion channel [Nasonia vitripennis]	1e-13	-	2-73:+2	-	121	OG4_13137	1e-13	77
contig19293	-	-	-	-	-	514-660:+1	PS00006:CK2_PHOSPHO_SITE Casein kinase II phosphorylation site.|PS00342:MICROBODIES_CTER Microbodies C-terminal targeting signal.	1026	-	-	-
contig10880	GO:0005488,GO:0007275,GO:0007049,GO:0015935,GO:0006412,GO:0005198	NP_001016566.1	ribosomal protein S8 [Xenopus (Silurana) tropicalis]	4e-85	-	1404-1739:+3	PS00001:ASN_GLYCOSYLATION N-glycosylation site.|PS00005:PKC_PHOSPHO_SITE Protein kinase C phosphorylation site.|PS00006:CK2_PHOSPHO_SITE Casein kinase II phosphorylation site.|PS00008:MYRISTYL N-myristoylation site.	1808	OG4_10490	7e-86	320
contig02487	GO:0003676,GO:0000375,GO:0030529,GO:0031981	NP_998607.1	serine/arginine repetitive matrix protein 1 [Danio rerio]	9e-45	par84_18	282-713:+3	PS00001:ASN_GLYCOSYLATION N-glycosylation site.|PS00005:PKC_PHOSPHO_SITE Protein kinase C phosphorylation site.|PS00006:CK2_PHOSPHO_SITE Casein kinase II phosphorylation site.|PS00007:TYR_PHOSPHO_SITE Tyrosine kinase phosphorylation site.	2658	OG4_12591	1e-45	187
contig13254	GO:0048038,GO:0043169,GO:0030554,GO:0051536,GO:0016722,GO:0006091,GO:0031304,GO:0016649,GO:0006635,GO:0051234,GO:0005759,GO:0006950	NP_001004598.1	electron transfer flavoprotein-ubiquinone oxidoreductase,	0	-	656-1153:+2	PS00005:PKC_PHOSPHO_SITE Protein kinase C phosphorylation site.	1482	OG4_11879	0	699
contig20099	-	XP_002741209.1	PREDICTED: coiled-coil alpha-helical rod protein 1-like	4e-24	-	559-972:+1	PS00001:ASN_GLYCOSYLATION N-glycosylation site.|PS00005:PKC_PHOSPHO_SITE Protein kinase C phosphorylation site.|PS00006:CK2_PHOSPHO_SITE Casein kinase II phosphorylation site.|PS00008:MYRISTYL N-myristoylation site.	972	-	-	-
contig03243	-	EFO21314.1	male sterility protein [Loa loa]	2e-08	par276_2	821-931:+2	PS00006:CK2_PHOSPHO_SITE Casein kinase II phosphorylation site.	941	-	-	-
contig07907	-	BAD60879.1	Dorsal [Tubifex tubifex]	e-152	-	1195-1386:+1	PS00005:PKC_PHOSPHO_SITE Protein kinase C phosphorylation site.	3656	OG4_16675	6e-90	335
contig24483	-	XP_001944449.1	PREDICTED: similar to mammalian FE65 Homolog family member (feh-1)	2e-08	-	2-94:+2	PS00008:MYRISTYL N-myristoylation site.	689	-	-	-
contig11528	-	-	-	-	-	1455-1643:+3	PS00006:CK2_PHOSPHO_SITE Casein kinase II phosphorylation site.	1699	-	-	-
contig04295	-	XP_001349015.1	conserved Plasmodium protein, unknown function [Plasmodium falciparum	7e-14	-	48-413:+3	PS00005:PKC_PHOSPHO_SITE Protein kinase C phosphorylation site.|PS00006:CK2_PHOSPHO_SITE Casein kinase II phosphorylation site.|PS00029:LEUCINE_ZIPPER Leucine zipper pattern.	1235	-	-	-
contig20306	-	-	-	-	-	356-622:+2	PS00005:PKC_PHOSPHO_SITE Protein kinase C phosphorylation site.|PS00006:CK2_PHOSPHO_SITE Casein kinase II phosphorylation site.	961	-	-	-
contig03617	-	-	-	-	-	2-175:+2	-	313	-	-	-
contig11070	GO:0005507	XP_002590384.1	hypothetical protein BRAFLDRAFT_264047 [Branchiostoma floridae]	8e-17	par0_2614	36-215:+3	PS00005:PKC_PHOSPHO_SITE Protein kinase C phosphorylation site.|PS00006:CK2_PHOSPHO_SITE Casein kinase II phosphorylation site.	1774	OG4_12433	4e-17	92
contig26149	-	-	-	-	-	-	-	570	-	-	-
contig25502	-	-	-	-	-	190-360:+1	PS00006:CK2_PHOSPHO_SITE Casein kinase II phosphorylation site.|PS00008:MYRISTYL N-myristoylation site.	618	-	-	-
contig06119	-	XP_395273.3	PREDICTED: similar to GTPase activating protein and VPS9 domains 1	7e-09	-	156-494:+3	PS00005:PKC_PHOSPHO_SITE Protein kinase C phosphorylation site.|PS00006:CK2_PHOSPHO_SITE Casein kinase II phosphorylation site.|PS00008:MYRISTYL N-myristoylation site.	496	OG4_16340	1e-09	63.9
contig09169	-	NP_998440.1	transcription cofactor vestigial-like protein 4 [Danio rerio]	5e-06	par0_2614	1753-1950:+1	PS00005:PKC_PHOSPHO_SITE Protein kinase C phosphorylation site.|PS00006:CK2_PHOSPHO_SITE Casein kinase II phosphorylation site.|PS00008:MYRISTYL N-myristoylation site.	2268	-	-	-
contig07980	GO:0009209,GO:0042221,GO:0016879,GO:0044444,GO:0000166	XP_002590278.1	hypothetical protein BRAFLDRAFT_76524 [Branchiostoma floridae]	0	par0_2614	1900-2397:+1	PS00001:ASN_GLYCOSYLATION N-glycosylation site.|PS00005:PKC_PHOSPHO_SITE Protein kinase C phosphorylation site.|PS00006:CK2_PHOSPHO_SITE Casein kinase II phosphorylation site.|PS00008:MYRISTYL N-myristoylation site.	3373	OG4_10309	0	711
contig12106	GO:0007585,GO:0009605,GO:0043176,GO:0043231,GO:0005231,GO:0051239,GO:0051259,GO:0044425,GO:0006820,GO:0007268,GO:0050794,GO:0007399,GO:0042391,GO:0050905	XP_001379288.1	PREDICTED: similar to inhibitory glycine receptor [Monodelphis	9e-65	-	-	-	1613	-	-	-
contig16709	GO:0009987,GO:0005488,GO:0043232,GO:0044446,GO:0005634	CAF98397.1	unnamed protein product [Tetraodon nigroviridis]	6e-12	-	240-500:+3	PS00005:PKC_PHOSPHO_SITE Protein kinase C phosphorylation site.|PS00006:CK2_PHOSPHO_SITE Casein kinase II phosphorylation site.	1206	-	-	-
contig01561	-	-	-	-	-	-	-	201	-	-	-
contig23321	-	-	-	-	-	3-116:+3	-	764	-	-	-
contig01444	-	-	-	-	-	1779-1922:+3	PS00001:ASN_GLYCOSYLATION N-glycosylation site.|PS00005:PKC_PHOSPHO_SITE Protein kinase C phosphorylation site.	2013	-	-	-
contig17472	-	-	-	-	-	922-1149:+1	PS00001:ASN_GLYCOSYLATION N-glycosylation site.|PS00005:PKC_PHOSPHO_SITE Protein kinase C phosphorylation site.|PS00006:CK2_PHOSPHO_SITE Casein kinase II phosphorylation site.	1150	-	-	-
contig23500	-	-	-	-	-	2-85:+2	PS00005:PKC_PHOSPHO_SITE Protein kinase C phosphorylation site.|PS00006:CK2_PHOSPHO_SITE Casein kinase II phosphorylation site.	752	-	-	-
contig17619	-	-	-	-	-	250-357:+1	PS00005:PKC_PHOSPHO_SITE Protein kinase C phosphorylation site.|PS00006:CK2_PHOSPHO_SITE Casein kinase II phosphorylation site.	1138	-	-	-
contig01463	-	-	-	-	-	-	-	22	-	-	-
contig27161	-	-	-	-	-	15-365:+3	PS00005:PKC_PHOSPHO_SITE Protein kinase C phosphorylation site.|PS00006:CK2_PHOSPHO_SITE Casein kinase II phosphorylation site.|PS00008:MYRISTYL N-myristoylation site.|PS00342:MICROBODIES_CTER Microbodies C-terminal targeting signal.	366	-	-	-
contig21663	-	-	-	-	-	-	-	870	-	-	-
contig21421	-	-	-	-	-	241-378:+1	PS00005:PKC_PHOSPHO_SITE Protein kinase C phosphorylation site.	887	-	-	-
contig21490	GO:0000038,GO:0015908,GO:0005488,GO:0043231,GO:0031667,GO:0005903,GO:0008544,GO:0015645,GO:0005319,GO:0016020	NP_001069135.1	solute carrier family 27 (fatty acid transporter), member 4 [Bos	2e-62	par232_2	248-883:+2	PS00001:ASN_GLYCOSYLATION N-glycosylation site.|PS00004:CAMP_PHOSPHO_SITE cAMP- and cGMP-dependent protein kinase phosphorylation site.|PS00005:PKC_PHOSPHO_SITE Protein kinase C phosphorylation site.|PS00006:CK2_PHOSPHO_SITE Casein kinase II phosphorylation site.|PS00007:TYR_PHOSPHO_SITE Tyrosine kinase phosphorylation site.|PS00008:MYRISTYL N-myristoylation site.|PS00455:AMP_BINDING Putative AMP…	883	-	-	-
contig27167	-	-	-	-	-	-	-	350	-	-	-
contig04036	-	-	-	-	-	278-499:+2	PS00005:PKC_PHOSPHO_SITE Protein kinase C phosphorylation site.|PS00006:CK2_PHOSPHO_SITE Casein kinase II phosphorylation site.	1811	-	-	-
contig12800	-	-	-	-	-	1039-1308:+1	PS00005:PKC_PHOSPHO_SITE Protein kinase C phosphorylation site.	1529	-	-	-
contig09985	-	-	-	-	-	637-966:+1	PS00005:PKC_PHOSPHO_SITE Protein kinase C phosphorylation site.	2003	-	-	-
contig08923	GO:0006760,GO:0000097,GO:0043231,GO:0004486,GO:0019238,GO:0016879,GO:0006163,GO:0006547,GO:0032559	XP_001924364.2	PREDICTED: c-1-tetrahydrofolate synthase, cytoplasmic [Sus scrofa]	e-115	par0_2614	2252-2368:+2	PS00001:ASN_GLYCOSYLATION N-glycosylation site.|PS00005:PKC_PHOSPHO_SITE Protein kinase C phosphorylation site.|PS00006:CK2_PHOSPHO_SITE Casein kinase II phosphorylation site.	2385	OG4_10140	5e-116	421
contig03198	-	-	-	-	-	349-489:+1	PS00005:PKC_PHOSPHO_SITE Protein kinase C phosphorylation site.	984	-	-	-
contig22116	-	-	-	-	-	-	-	841	-	-	-
contig25537	-	-	-	-	-	113-217:+2	PS00001:ASN_GLYCOSYLATION N-glycosylation site.|PS00005:PKC_PHOSPHO_SITE Protein kinase C phosphorylation site.	618	-	-	-
contig16593	-	-	-	-	-	3-116:+3	-	1215	-	-	-
contig14694	GO:0008645,GO:0015781,GO:0015165,GO:0016020	ADD19273.1	putative UDP-galactose transporter [Glossina morsitans morsitans]	3e-91	par285_2	179-1255:+2	PS00001:ASN_GLYCOSYLATION N-glycosylation site.|PS00005:PKC_PHOSPHO_SITE Protein kinase C phosphorylation site.|PS00006:CK2_PHOSPHO_SITE Casein kinase II phosphorylation site.|PS00008:MYRISTYL N-myristoylation site.	1356	OG4_11060	3e-91	337
contig02966	-	XP_001510078.1	PREDICTED: similar to hyaluronan-mediated motility receptor (RHAMM)	3e-08	-	2-298:+2	PS00005:PKC_PHOSPHO_SITE Protein kinase C phosphorylation site.|PS00006:CK2_PHOSPHO_SITE Casein kinase II phosphorylation site.	1548	-	-	-
contig16980	-	XP_002613924.1	hypothetical protein BRAFLDRAFT_235438 [Branchiostoma floridae]	2e-77	-	833-1009:+2	PS00004:CAMP_PHOSPHO_SITE cAMP- and cGMP-dependent protein kinase phosphorylation site.|PS00005:PKC_PHOSPHO_SITE Protein kinase C phosphorylation site.|PS00006:CK2_PHOSPHO_SITE Casein kinase II phosphorylation site.|PS00008:MYRISTYL N-myristoylation site.	1189	-	-	-
contig26303	-	-	-	-	-	1-156:+1	PS00006:CK2_PHOSPHO_SITE Casein kinase II phosphorylation site.	556	-	-	-
contig25626	GO:0005840,GO:0006448,GO:0043021,GO:0031981,GO:0008135,GO:0006449,GO:0018205	XP_003028068.1	hypothetical protein SCHCODRAFT_78975 [Schizophyllum commune H4-8]	8e-68	-	48-608:+3	PS00004:CAMP_PHOSPHO_SITE cAMP- and cGMP-dependent protein kinase phosphorylation site.|PS00006:CK2_PHOSPHO_SITE Casein kinase II phosphorylation site.|PS00008:MYRISTYL N-myristoylation site.	610	OG4_10355	3e-70	266
contig03726	-	XP_002610465.1	hypothetical protein BRAFLDRAFT_114907 [Branchiostoma floridae]	3e-11	par143_2	1-120:+1	PS00005:PKC_PHOSPHO_SITE Protein kinase C phosphorylation site.|PS00006:CK2_PHOSPHO_SITE Casein kinase II phosphorylation site.	121	OG4_11284	4e-11	68.6
contig17831	-	-	-	-	-	1-126:+1	PS00001:ASN_GLYCOSYLATION N-glycosylation site.|PS00005:PKC_PHOSPHO_SITE Protein kinase C phosphorylation site.|PS00009:AMIDATION Amidation site.	1126	-	-	-
contig00058	-	-	-	-	-	-	-	72	-	-	-
contig11503	-	-	-	-	-	405-599:+3	PS00004:CAMP_PHOSPHO_SITE cAMP- and cGMP-dependent protein kinase phosphorylation site.|PS00005:PKC_PHOSPHO_SITE Protein kinase C phosphorylation site.	1703	-	-	-
contig08409	-	YP_803612.1	subtilisin-like serine protease [Pediococcus pentosaceus ATCC 25745]	2e-08	-	1194-1445:+3	PS00001:ASN_GLYCOSYLATION N-glycosylation site.|PS00005:PKC_PHOSPHO_SITE Protein kinase C phosphorylation site.|PS00006:CK2_PHOSPHO_SITE Casein kinase II phosphorylation site.|PS00008:MYRISTYL N-myristoylation site.	2713	-	-	-
contig21913	-	-	-	-	-	86-232:+2	PS00005:PKC_PHOSPHO_SITE Protein kinase C phosphorylation site.|PS00006:CK2_PHOSPHO_SITE Casein kinase II phosphorylation site.	853	-	-	-
contig10323	GO:0008135,GO:0043234,GO:0031369,GO:0000339,GO:0006412,GO:0044424	NP_001154092.1	Eukaryotic translation initiation factor 4E-1A [Oncorhynchus mykiss]	1e-65	-	1361-1756:+2	PS00004:CAMP_PHOSPHO_SITE cAMP- and cGMP-dependent protein kinase phosphorylation site.|PS00005:PKC_PHOSPHO_SITE Protein kinase C phosphorylation site.|PS00006:CK2_PHOSPHO_SITE Casein kinase II phosphorylation site.|PS00008:MYRISTYL N-myristoylation site.	1924	OG4_10783	2e-66	255
contig14378	-	XP_002762658.1	PREDICTED: variable charge X-linked protein 3B-like [Callithrix	8e-07	-	1253-1348:+2	PS00005:PKC_PHOSPHO_SITE Protein kinase C phosphorylation site.|PS00008:MYRISTYL N-myristoylation site.	1382	-	-	-
contig14638	GO:0003676,GO:0007275,GO:0044444,GO:0030529,GO:0006412,GO:0005198	XP_002607224.1	hypothetical protein BRAFLDRAFT_286891 [Branchiostoma floridae]	8e-27	-	547-858:+1	PS00001:ASN_GLYCOSYLATION N-glycosylation site.|PS00005:PKC_PHOSPHO_SITE Protein kinase C phosphorylation site.	1360	OG4_10874	9e-27	123
contig08028	-	XP_001581403.1	viral A-type inclusion protein [Trichomonas vaginalis G3]	2e-31	-	1-3102:+1	PS00001:ASN_GLYCOSYLATION N-glycosylation site.|PS00004:CAMP_PHOSPHO_SITE cAMP- and cGMP-dependent protein kinase phosphorylation site.|PS00005:PKC_PHOSPHO_SITE Protein kinase C phosphorylation site.|PS00006:CK2_PHOSPHO_SITE Casein kinase II phosphorylation site.|PS00007:TYR_PHOSPHO_SITE Tyrosine kinase phosphorylation site.|PS00008:MYRISTYL N-myristoylation site.|PS00029:LEUCINE_ZIPPER Leucine z…	3250	-	-	-
contig18236	-	EFN65464.1	hypothetical protein EAG_15271 [Camponotus floridanus]	3e-15	-	59-1000:+2	PS00001:ASN_GLYCOSYLATION N-glycosylation site.|PS00005:PKC_PHOSPHO_SITE Protein kinase C phosphorylation site.|PS00006:CK2_PHOSPHO_SITE Casein kinase II phosphorylation site.|PS00008:MYRISTYL N-myristoylation site.|PS01186:EGF_2 EGF-like domain signature 2.	1097	-	-	-
contig11830	-	-	-	-	-	434-673:+2	PS00006:CK2_PHOSPHO_SITE Casein kinase II phosphorylation site.|PS00008:MYRISTYL N-myristoylation site.	1649	-	-	-
contig10759	GO:0051536,GO:0016836,GO:0009060	BAC65324.1	hypothetical protein [Antheraea yamamai]	6e-65	-	10-510:+1	PS00001:ASN_GLYCOSYLATION N-glycosylation site.|PS00005:PKC_PHOSPHO_SITE Protein kinase C phosphorylation site.|PS00006:CK2_PHOSPHO_SITE Casein kinase II phosphorylation site.|PS00008:MYRISTYL N-myristoylation site.	1830	OG4_10197	2e-66	255
contig05851	-	-	-	-	-	3-281:+3	PS00001:ASN_GLYCOSYLATION N-glycosylation site.|PS00005:PKC_PHOSPHO_SITE Protein kinase C phosphorylation site.|PS00006:CK2_PHOSPHO_SITE Casein kinase II phosphorylation site.|PS00007:TYR_PHOSPHO_SITE Tyrosine kinase phosphorylation site.|PS00008:MYRISTYL N-myristoylation site.	283	-	-	-
contig13226	GO:0005488,GO:0009987,GO:0008152,GO:0003824	NP_998227.1	ubiquitin-like modifier-activating enzyme 1 [Danio rerio]	e-154	par286_2	479-601:+2	PS00008:MYRISTYL N-myristoylation site.	1483	OG4_10560	2e-155	551
contig15390	-	-	-	-	-	3-455:+3	PS00001:ASN_GLYCOSYLATION N-glycosylation site.|PS00004:CAMP_PHOSPHO_SITE cAMP- and cGMP-dependent protein kinase phosphorylation site.|PS00005:PKC_PHOSPHO_SITE Protein kinase C phosphorylation site.|PS00008:MYRISTYL N-myristoylation site.	1304	-	-	-
contig19039	-	EFN68544.1	Aminopeptidase N [Camponotus floridanus]	1e-25	-	94-546:+1	PS00005:PKC_PHOSPHO_SITE Protein kinase C phosphorylation site.|PS00006:CK2_PHOSPHO_SITE Casein kinase II phosphorylation site.|PS00007:TYR_PHOSPHO_SITE Tyrosine kinase phosphorylation site.|PS00008:MYRISTYL N-myristoylation site.	1048	-	-	-
contig06646	-	-	-	-	-	310-420:+1	PS00005:PKC_PHOSPHO_SITE Protein kinase C phosphorylation site.	443	-	-	-
contig06579	-	-	-	-	-	-	-	166	-	-	-
contig01631	-	-	-	-	-	393-452:+3	PS00005:PKC_PHOSPHO_SITE Protein kinase C phosphorylation site.	454	-	-	-
contig15477	GO:0003824	CAA74205.1	serine proteinase [Heterodera glycines]	1e-70	par290_3	108-941:+3	PS00005:PKC_PHOSPHO_SITE Protein kinase C phosphorylation site.|PS00006:CK2_PHOSPHO_SITE Casein kinase II phosphorylation site.|PS00008:MYRISTYL N-myristoylation site.|PS00134:TRYPSIN_HIS Serine proteases, trypsin family, histidine active site.	1296	-	-	-
contig19906	GO:0048646,GO:0005488	XP_002742096.1	PREDICTED: angiopoietin-like 2-like [Saccoglossus kowalevskii]	1e-23	par0_2614	2-172:+2	PS00005:PKC_PHOSPHO_SITE Protein kinase C phosphorylation site.|PS00006:CK2_PHOSPHO_SITE Casein kinase II phosphorylation site.	985	-	-	-
contig12258	-	-	-	-	-	1-81:+1	PS00004:CAMP_PHOSPHO_SITE cAMP- and cGMP-dependent protein kinase phosphorylation site.|PS00005:PKC_PHOSPHO_SITE Protein kinase C phosphorylation site.	1596	-	-	-
contig09209	GO:0060255,GO:0019941,GO:0016881,GO:0032446,GO:0032559	XP_002594451.1	hypothetical protein BRAFLDRAFT_208834 [Branchiostoma floridae]	3e-71	-	379-498:+1	PS00005:PKC_PHOSPHO_SITE Protein kinase C phosphorylation site.|PS00007:TYR_PHOSPHO_SITE Tyrosine kinase phosphorylation site.	2251	OG4_11620	3e-71	272
contig01603	-	-	-	-	-	63-200:+3	PS00001:ASN_GLYCOSYLATION N-glycosylation site.|PS00005:PKC_PHOSPHO_SITE Protein kinase C phosphorylation site.|PS00006:CK2_PHOSPHO_SITE Casein kinase II phosphorylation site.|PS00008:MYRISTYL N-myristoylation site.	274	-	-	-
contig11514	-	-	-	-	-	1269-1484:+3	PS00006:CK2_PHOSPHO_SITE Casein kinase II phosphorylation site.	1704	-	-	-
contig19549	-	-	-	-	-	-	-	1007	-	-	-
contig14751	GO:0042623,GO:0032559,GO:0009850	XP_975350.1	PREDICTED: similar to pre-mRNA-splicing ATP-dependent RNA helicase	1e-78	-	1047-1208:+3	-	1349	OG4_12178	6e-79	296
contig11407	-	P43689.1	TPM2_BIOGL RecName: Full=Tropomyosin-2; AltName: Full=Tropomyosin II;	1e-87	par0_2614	952-1122:+1	PS00001:ASN_GLYCOSYLATION N-glycosylation site.|PS00005:PKC_PHOSPHO_SITE Protein kinase C phosphorylation site.	1719	OG4_10960	1e-75	286
contig00319	-	-	-	-	-	3-101:+3	PS00005:PKC_PHOSPHO_SITE Protein kinase C phosphorylation site.|PS00008:MYRISTYL N-myristoylation site.	101	-	-	-
contig04908	-	-	-	-	-	2-97:+2	PS00005:PKC_PHOSPHO_SITE Protein kinase C phosphorylation site.|PS00008:MYRISTYL N-myristoylation site.	269	-	-	-
contig16218	-	-	-	-	-	-	-	1243	-	-	-
contig25289	GO:0010467,GO:0030529	XP_001214608.1	60S ribosomal protein L11 [Aspergillus terreus NIH2624]	3e-79	par201_3	25-564:+1	PS00001:ASN_GLYCOSYLATION N-glycosylation site.|PS00005:PKC_PHOSPHO_SITE Protein kinase C phosphorylation site.|PS00006:CK2_PHOSPHO_SITE Casein kinase II phosphorylation site.|PS00008:MYRISTYL N-myristoylation site.|PS00358:RIBOSOMAL_L5 Ribosomal protein L5 signature.	636	OG4_10156	6e-79	295
contig17505	GO:0019866,GO:0000314,GO:0043231,GO:0010467,GO:0005198	NP_001016340.1	mitochondrial ribosomal protein S21 [Xenopus (Silurana) tropicalis]	4e-20	par0_2614	669-878:+3	PS00004:CAMP_PHOSPHO_SITE cAMP- and cGMP-dependent protein kinase phosphorylation site.|PS00006:CK2_PHOSPHO_SITE Casein kinase II phosphorylation site.	1148	OG4_17614	7e-21	103
contig25548	-	-	-	-	-	172-426:+1	PS00005:PKC_PHOSPHO_SITE Protein kinase C phosphorylation site.|PS00006:CK2_PHOSPHO_SITE Casein kinase II phosphorylation site.	617	-	-	-
contig06198	-	XP_002756101.1	PREDICTED: uncharacterized protein KIAA0556-like [Callithrix jacchus]	6e-36	-	139-480:+1	PS00001:ASN_GLYCOSYLATION N-glycosylation site.|PS00005:PKC_PHOSPHO_SITE Protein kinase C phosphorylation site.|PS00006:CK2_PHOSPHO_SITE Casein kinase II phosphorylation site.|PS00007:TYR_PHOSPHO_SITE Tyrosine kinase phosphorylation site.|PS00008:MYRISTYL N-myristoylation site.	480	OG4_17511	3e-36	152
contig12380	GO:0051536,GO:0005746,GO:0010257,GO:0046914,GO:0022904,GO:0051234,GO:0050136,GO:0006950	XP_792622.2	PREDICTED: similar to NADH dehydrogenase (ubiquinone) Fe-S protein 8,	5e-84	-	1131-1331:+3	PS00005:PKC_PHOSPHO_SITE Protein kinase C phosphorylation site.|PS00006:CK2_PHOSPHO_SITE Casein kinase II phosphorylation site.|PS00008:MYRISTYL N-myristoylation site.	1580	OG4_11476	2e-82	308
contig01568	-	-	-	-	-	1-174:+1	PS00004:CAMP_PHOSPHO_SITE cAMP- and cGMP-dependent protein kinase phosphorylation site.|PS00005:PKC_PHOSPHO_SITE Protein kinase C phosphorylation site.|PS00006:CK2_PHOSPHO_SITE Casein kinase II phosphorylation site.|PS00008:MYRISTYL N-myristoylation site.	781	-	-	-
contig16676	GO:0043231,GO:0016020	EDL93374.1	coenzyme Q4 homolog (yeast) [Rattus norvegicus]	2e-65	par0_2614	487-774:+1	PS00001:ASN_GLYCOSYLATION N-glycosylation site.|PS00004:CAMP_PHOSPHO_SITE cAMP- and cGMP-dependent protein kinase phosphorylation site.|PS00005:PKC_PHOSPHO_SITE Protein kinase C phosphorylation site.|PS00006:CK2_PHOSPHO_SITE Casein kinase II phosphorylation site.|PS00008:MYRISTYL N-myristoylation site.|PS00009:AMIDATION Amidation site.	1208	OG4_12108	3e-66	254
contig11944	GO:0016772,GO:0005488,GO:0043234,GO:0048511,GO:0007626,GO:0006928,GO:0016310,GO:0044424,GO:0030534,GO:0019887	XP_001986878.1	GH21613 [Drosophila grimshawi]	2e-36	-	1509-1607:+3	PS00005:PKC_PHOSPHO_SITE Protein kinase C phosphorylation site.	1636	OG4_10443	2e-36	156
contig23610	-	XP_002731493.1	PREDICTED: Glutathione S-Transferase family member (gst-11)-like	1e-37	par0_2614	682-744:+1	PS00005:PKC_PHOSPHO_SITE Protein kinase C phosphorylation site.|PS00006:CK2_PHOSPHO_SITE Casein kinase II phosphorylation site.	746	-	-	-
contig01632	-	-	-	-	-	2-109:+2	PS00001:ASN_GLYCOSYLATION N-glycosylation site.	413	-	-	-
contig23385	GO:0043232,GO:0032559,GO:0009850	AAW32475.1	gamma-actin [Blakeslea trispora]	e-142	par106_12	2-670:+2	PS00001:ASN_GLYCOSYLATION N-glycosylation site.|PS00004:CAMP_PHOSPHO_SITE cAMP- and cGMP-dependent protein kinase phosphorylation site.|PS00005:PKC_PHOSPHO_SITE Protein kinase C phosphorylation site.|PS00006:CK2_PHOSPHO_SITE Casein kinase II phosphorylation site.|PS00008:MYRISTYL N-myristoylation site.	760	OG4_10066	1e-138	493
contig14671	-	EFN85678.1	hypothetical protein EAI_00145 [Harpegnathos saltator]	3e-12	par0_2614	898-1050:+1	PS00005:PKC_PHOSPHO_SITE Protein kinase C phosphorylation site.|PS00006:CK2_PHOSPHO_SITE Casein kinase II phosphorylation site.|PS00008:MYRISTYL N-myristoylation site.	1358	-	-	-
contig12081	-	XP_003086247.1	PREDICTED: hypothetical protein LOC100505178, partial [Mus	4e-07	-	1066-1239:+1	PS00001:ASN_GLYCOSYLATION N-glycosylation site.|PS00005:PKC_PHOSPHO_SITE Protein kinase C phosphorylation site.|PS00008:MYRISTYL N-myristoylation site.	1618	-	-	-
contig18231	-	-	-	-	-	303-467:+3	-	1100	-	-	-
contig08438	GO:0048731,GO:0005488,GO:0006281,GO:0007267,GO:0031981	XP_002731119.1	PREDICTED: ataxin 3-like [Saccoglossus kowalevskii]	1e-52	-	1792-2052:+1	PS00005:PKC_PHOSPHO_SITE Protein kinase C phosphorylation site.|PS00006:CK2_PHOSPHO_SITE Casein kinase II phosphorylation site.|PS00008:MYRISTYL N-myristoylation site.	2686	-	-	-
contig09618	GO:0001501,GO:0051094,GO:0005515,GO:0016020,GO:0007178,GO:0004675,GO:0051239,GO:0048513,GO:0048609,GO:0048522	XP_002667626.1	PREDICTED: activin receptor type IIB-like [Danio rerio]	4e-87	-	1311-1499:+3	PS00005:PKC_PHOSPHO_SITE Protein kinase C phosphorylation site.|PS00006:CK2_PHOSPHO_SITE Casein kinase II phosphorylation site.	2101	OG4_14764	7e-88	327
contig14977	-	XP_001348162.2	Antigen 332, DBL-like protein [Plasmodium falciparum 3D7]	4e-11	par294_3	785-973:+2	PS00001:ASN_GLYCOSYLATION N-glycosylation site.|PS00005:PKC_PHOSPHO_SITE Protein kinase C phosphorylation site.	1336	-	-	-
contig12198	-	BAG82629.1	beta-glucan recognition protein 1 [Crassostrea gigas]	e-127	par295_2	1065-1265:+3	PS00005:PKC_PHOSPHO_SITE Protein kinase C phosphorylation site.|PS00008:MYRISTYL N-myristoylation site.	1604	OG4_16059	2e-125	451
contig06408	-	-	-	-	-	-	-	202	-	-	-
contig08599	GO:0005488,GO:0031519,GO:0006357,GO:0016567,GO:0000803,GO:0006325,GO:0008283,GO:0006479,GO:0008276	XP_002416184.1	polycomb protein suz12, putative [Ixodes scapularis]	7e-63	par0_2614	186-347:+3	PS00294:PRENYLATION Prenyl group binding site (CAAX box).	2565	-	-	-
contig08951	-	-	-	-	-	659-835:+2	PS00001:ASN_GLYCOSYLATION N-glycosylation site.|PS00005:PKC_PHOSPHO_SITE Protein kinase C phosphorylation site.|PS00006:CK2_PHOSPHO_SITE Casein kinase II phosphorylation site.|PS00008:MYRISTYL N-myristoylation site.	2366	-	-	-
contig25799	-	-	-	-	-	516-596:+3	-	600	-	-	-
contig14488	-	-	-	-	-	37-225:+1	PS00001:ASN_GLYCOSYLATION N-glycosylation site.|PS00005:PKC_PHOSPHO_SITE Protein kinase C phosphorylation site.|PS00008:MYRISTYL N-myristoylation site.	1375	-	-	-
contig19631	-	XP_002731926.1	PREDICTED: hypothetical protein [Saccoglossus kowalevskii]	4e-36	-	483-1001:+3	PS00001:ASN_GLYCOSYLATION N-glycosylation site.|PS00004:CAMP_PHOSPHO_SITE cAMP- and cGMP-dependent protein kinase phosphorylation site.|PS00005:PKC_PHOSPHO_SITE Protein kinase C phosphorylation site.|PS00006:CK2_PHOSPHO_SITE Casein kinase II phosphorylation site.|PS00008:MYRISTYL N-myristoylation site.	1002	-	-	-
contig08701	-	-	-	-	-	1234-1392:+1	PS00005:PKC_PHOSPHO_SITE Protein kinase C phosphorylation site.	2502	-	-	-
contig23926	-	-	-	-	-	182-352:+2	PS00006:CK2_PHOSPHO_SITE Casein kinase II phosphorylation site.	725	-	-	-
contig17142	-	-	-	-	-	601-738:+1	PS00001:ASN_GLYCOSYLATION N-glycosylation site.|PS00006:CK2_PHOSPHO_SITE Casein kinase II phosphorylation site.|PS00342:MICROBODIES_CTER Microbodies C-terminal targeting signal.	1175	-	-	-
contig08426	GO:0016020,GO:0022857	NP_001161572.1	iodide transporter-like protein [Saccoglossus kowalevskii]	4e-80	par0_2614	135-431:+3	PS00001:ASN_GLYCOSYLATION N-glycosylation site.|PS00005:PKC_PHOSPHO_SITE Protein kinase C phosphorylation site.	2694	-	-	-
contig15228	GO:0006412,GO:0003729,GO:0043231,GO:0051536,GO:0030005,GO:0044444,GO:0007275,GO:0042598,GO:0022600,GO:0016836	EFN78177.1	Cytoplasmic aconitate hydratase [Harpegnathos saltator]	e-160	-	891-1142:+3	PS00005:PKC_PHOSPHO_SITE Protein kinase C phosphorylation site.|PS00006:CK2_PHOSPHO_SITE Casein kinase II phosphorylation site.|PS00008:MYRISTYL N-myristoylation site.	1316	OG4_10197	1e-160	568
contig12536	-	AAI70470.1	Fcn3-A protein [Xenopus laevis]	6e-51	par0_2614	1318-1560:+1	PS00005:PKC_PHOSPHO_SITE Protein kinase C phosphorylation site.|PS00007:TYR_PHOSPHO_SITE Tyrosine kinase phosphorylation site.|PS00009:AMIDATION Amidation site.	1561	OG4_11541	2e-49	199
contig09328	GO:0030528,GO:0005488,GO:0043234,GO:0031981,GO:0006355	XP_001814014.1	PREDICTED: similar to conserved hypothetical protein [Tribolium	1e-90	-	506-619:+2	PS00004:CAMP_PHOSPHO_SITE cAMP- and cGMP-dependent protein kinase phosphorylation site.|PS00005:PKC_PHOSPHO_SITE Protein kinase C phosphorylation site.	2204	-	-	-
contig00039	-	-	-	-	-	-	-	18	-	-	-
contig01101	-	-	-	-	-	3-122:+3	PS00001:ASN_GLYCOSYLATION N-glycosylation site.|PS00005:PKC_PHOSPHO_SITE Protein kinase C phosphorylation site.	539	-	-	-
contig20153	-	-	-	-	-	285-452:+3	PS00001:ASN_GLYCOSYLATION N-glycosylation site.	970	-	-	-
contig15450	GO:0043231,GO:0044444,GO:0016020	XP_002160507.1	PREDICTED: similar to secretory carrier membrane protein 2, partial	3e-25	-	100-1044:+1	PS00001:ASN_GLYCOSYLATION N-glycosylation site.|PS00004:CAMP_PHOSPHO_SITE cAMP- and cGMP-dependent protein kinase phosphorylation site.|PS00005:PKC_PHOSPHO_SITE Protein kinase C phosphorylation site.|PS00006:CK2_PHOSPHO_SITE Casein kinase II phosphorylation site.|PS00008:MYRISTYL N-myristoylation site.	1293	-	-	-
contig14332	GO:0043436,GO:0048037,GO:0006665,GO:0016832	XP_002610418.1	hypothetical protein BRAFLDRAFT_277711 [Branchiostoma floridae]	e-117	-	53-925:+2	PS00005:PKC_PHOSPHO_SITE Protein kinase C phosphorylation site.|PS00006:CK2_PHOSPHO_SITE Casein kinase II phosphorylation site.|PS00007:TYR_PHOSPHO_SITE Tyrosine kinase phosphorylation site.|PS00008:MYRISTYL N-myristoylation site.|PS00009:AMIDATION Amidation site.	1385	OG4_11687	1e-115	418
contig01659	GO:0016310,GO:0004672,GO:0032559,GO:0009850,GO:0044424	XP_623596.1	PREDICTED: similar to lkb1 CG9374-PB, isoform B, partial [Apis	5e-12	-	181-384:+1	PS00005:PKC_PHOSPHO_SITE Protein kinase C phosphorylation site.|PS00008:MYRISTYL N-myristoylation site.|PS00342:MICROBODIES_CTER Microbodies C-terminal targeting signal.	400	OG4_14866	7e-13	74.3
contig06022	-	-	-	-	-	-	-	514	-	-	-
contig22267	-	-	-	-	-	1-69:+1	PS00005:PKC_PHOSPHO_SITE Protein kinase C phosphorylation site.	826	-	-	-
contig16467	GO:0000377,GO:0043231,GO:0030529,GO:0042623,GO:0032559,GO:0009850	XP_002739624.1	PREDICTED: DEAH (Asp-Glu-Ala-His) box polypeptide 38-like	e-123	-	59-913:+2	PS00005:PKC_PHOSPHO_SITE Protein kinase C phosphorylation site.|PS00006:CK2_PHOSPHO_SITE Casein kinase II phosphorylation site.|PS00008:MYRISTYL N-myristoylation site.	1226	OG4_10072	1e-123	444
contig17019	-	-	-	-	-	241-330:+1	-	1184	-	-	-
contig17568	-	XP_002741269.1	PREDICTED: chromosome 6 open reading frame 86-like [Saccoglossus	1e-16	par0_2614	2-193:+2	PS00001:ASN_GLYCOSYLATION N-glycosylation site.|PS00005:PKC_PHOSPHO_SITE Protein kinase C phosphorylation site.	1144	-	-	-
contig18537	-	-	-	-	-	584-745:+2	-	1081	-	-	-
contig25076	-	-	-	-	-	51-650:+3	PS00001:ASN_GLYCOSYLATION N-glycosylation site.|PS00005:PKC_PHOSPHO_SITE Protein kinase C phosphorylation site.|PS00006:CK2_PHOSPHO_SITE Casein kinase II phosphorylation site.|PS00007:TYR_PHOSPHO_SITE Tyrosine kinase phosphorylation site.|PS00008:MYRISTYL N-myristoylation site.	650	-	-	-
contig20649	-	-	-	-	-	-	-	936	-	-	-
contig26023	-	-	-	-	-	-	-	581	-	-	-
contig23008	GO:0009987,GO:0048598,GO:0065007,GO:0016043	EEZ98554.1	hypothetical protein TcasGA2_TC001061 [Tribolium castaneum]	1e-42	-	215-463:+2	PS00005:PKC_PHOSPHO_SITE Protein kinase C phosphorylation site.|PS00008:MYRISTYL N-myristoylation site.	784	-	-	-
contig02669	-	ZP_03317990.1	hypothetical protein PROVALCAL_00911 [Providencia alcalifaciens DSM	4e-11	par0_2614	220-321:+1	PS00005:PKC_PHOSPHO_SITE Protein kinase C phosphorylation site.|PS00008:MYRISTYL N-myristoylation site.	849	-	-	-
contig24488	-	-	-	-	-	115-306:+1	PS00008:MYRISTYL N-myristoylation site.	685	-	-	-
contig21453	-	XP_002721532.1	PREDICTED: HD domain containing 3 [Oryctolagus cuniculus]	1e-60	par0_2614	307-492:+1	PS00001:ASN_GLYCOSYLATION N-glycosylation site.	883	OG4_11667	5e-59	229
contig04734	-	EFA09378.1	hypothetical protein TcasGA2_TC001939 [Tribolium castaneum]	4e-12	-	3-71:-3	-	204	-	-	-
contig01287	-	-	-	-	-	265-399:+1	-	399	-	-	-
contig01575	-	-	-	-	-	2-103:+2	-	137	-	-	-
contig13260	-	-	-	-	-	2-145:+2	PS00005:PKC_PHOSPHO_SITE Protein kinase C phosphorylation site.	1483	-	-	-
contig24220	GO:0005515,GO:0016740,GO:0031981	CAM12918.1	polymerase (RNA) I polypeptide C [Danio rerio]	3e-38	-	452-673:+2	PS00005:PKC_PHOSPHO_SITE Protein kinase C phosphorylation site.|PS00008:MYRISTYL N-myristoylation site.	705	OG4_11308	5e-39	162
contig10913	-	-	-	-	-	944-1117:+2	PS00005:PKC_PHOSPHO_SITE Protein kinase C phosphorylation site.|PS00006:CK2_PHOSPHO_SITE Casein kinase II phosphorylation site.	1803	-	-	-
contig12441	GO:0005886,GO:0003012,GO:0016021,GO:0005783	XP_002758521.1	PREDICTED: sarcolemmal membrane-associated protein isoform 2	e-109	-	251-1573:+2	PS00001:ASN_GLYCOSYLATION N-glycosylation site.|PS00004:CAMP_PHOSPHO_SITE cAMP- and cGMP-dependent protein kinase phosphorylation site.|PS00005:PKC_PHOSPHO_SITE Protein kinase C phosphorylation site.|PS00006:CK2_PHOSPHO_SITE Casein kinase II phosphorylation site.|PS00008:MYRISTYL N-myristoylation site.|PS00029:LEUCINE_ZIPPER Leucine zipper pattern.	1573	OG4_16389	1e-109	399
contig12379	-	O02389.1	TPM_CHLNI RecName: Full=Tropomyosin	2e-20	par298_2	3-77:+3	-	1580	-	-	-
contig09262	-	AAC67503.1	beta integrin subunit [Biomphalaria glabrata]	e-166	-	1231-1449:+1	PS00001:ASN_GLYCOSYLATION N-glycosylation site.|PS00005:PKC_PHOSPHO_SITE Protein kinase C phosphorylation site.|PS00008:MYRISTYL N-myristoylation site.	2230	-	-	-
contig13733	-	XP_002739687.1	PREDICTED: synembryn-like [Saccoglossus kowalevskii]	2e-88	-	50-1438:+2	PS00001:ASN_GLYCOSYLATION N-glycosylation site.|PS00005:PKC_PHOSPHO_SITE Protein kinase C phosphorylation site.|PS00006:CK2_PHOSPHO_SITE Casein kinase II phosphorylation site.|PS00007:TYR_PHOSPHO_SITE Tyrosine kinase phosphorylation site.|PS00008:MYRISTYL N-myristoylation site.	1439	-	-	-
contig05415	GO:0016787	ABK54363.1	cuticle-degrading serine protease [Arthrobotrys multisecundaria]	2e-45	par300_2	1-621:+1	PS00004:CAMP_PHOSPHO_SITE cAMP- and cGMP-dependent protein kinase phosphorylation site.|PS00005:PKC_PHOSPHO_SITE Protein kinase C phosphorylation site.|PS00006:CK2_PHOSPHO_SITE Casein kinase II phosphorylation site.|PS00008:MYRISTYL N-myristoylation site.|PS00009:AMIDATION Amidation site.|PS00136:SUBTILASE_ASP Serine proteases, subtilase family, aspartic acid active site.|PS00137:SUBTILASE_HIS Se…	621	-	-	-
contig16469	-	XP_002122051.1	PREDICTED: hypothetical protein [Ciona intestinalis]	1e-35	par0_2614	356-556:+2	-	1226	-	-	-
contig01150	-	ADF18552.1	endonuclease-reverse transcriptase [Bombyx mori]	3e-11	par0_2614	86-322:+2	PS00005:PKC_PHOSPHO_SITE Protein kinase C phosphorylation site.	322	-	-	-
contig04644	-	-	-	-	-	2-136:+2	PS00008:MYRISTYL N-myristoylation site.	746	-	-	-
contig20351	-	-	-	-	-	2-160:+2	PS00001:ASN_GLYCOSYLATION N-glycosylation site.|PS00005:PKC_PHOSPHO_SITE Protein kinase C phosphorylation site.|PS00006:CK2_PHOSPHO_SITE Casein kinase II phosphorylation site.	956	-	-	-
contig06221	-	-	-	-	-	260-493:+2	PS00029:LEUCINE_ZIPPER Leucine zipper pattern.	675	-	-	-
contig10884	-	-	-	-	-	1316-1414:+2	PS00001:ASN_GLYCOSYLATION N-glycosylation site.	1807	-	-	-
contig25605	-	P35224.1	CTNB_URECA RecName: Full=Catenin beta; AltName: Full=Beta-catenin	4e-38	-	308-424:+2	-	613	-	-	-
contig04890	-	-	-	-	-	3-68:+3	-	184	-	-	-
contig14936	-	-	-	-	-	130-525:+1	PS00004:CAMP_PHOSPHO_SITE cAMP- and cGMP-dependent protein kinase phosphorylation site.|PS00005:PKC_PHOSPHO_SITE Protein kinase C phosphorylation site.|PS00006:CK2_PHOSPHO_SITE Casein kinase II phosphorylation site.|PS00008:MYRISTYL N-myristoylation site.	1338	-	-	-
contig19744	-	-	-	-	-	801-908:+3	-	991	-	-	-
contig01204	-	-	-	-	-	2-76:+2	PS00005:PKC_PHOSPHO_SITE Protein kinase C phosphorylation site.|PS00006:CK2_PHOSPHO_SITE Casein kinase II phosphorylation site.	76	-	-	-
contig22320	-	-	-	-	-	484-639:+1	PS00005:PKC_PHOSPHO_SITE Protein kinase C phosphorylation site.	827	-	-	-
contig14804	GO:0010466,GO:0006915,GO:0033673,GO:0006261,GO:0006996,GO:0043234,GO:0016567,GO:0015629,GO:0008134,GO:0005759,GO:0043433,GO:0030217,GO:0032559,GO:0005126,GO:0042127,GO:0007568,GO:0048741,GO:0030695,GO:0001960,GO:0007249,GO:0043169,GO:0006950,GO:0042098,GO:0034097,GO:0043029,GO:0031647	XP_002741391.1	PREDICTED: DNaJ domain (prokaryotic heat shock protein) family member	2e-75	par0_2614	991-1146:+1	PS00001:ASN_GLYCOSYLATION N-glycosylation site.|PS00005:PKC_PHOSPHO_SITE Protein kinase C phosphorylation site.	1348	OG4_10371	4e-76	287
contig16416	-	-	-	-	-	569-766:+2	PS00005:PKC_PHOSPHO_SITE Protein kinase C phosphorylation site.|PS00008:MYRISTYL N-myristoylation site.	1230	-	-	-
contig02636	-	-	-	-	-	2-97:+2	PS00001:ASN_GLYCOSYLATION N-glycosylation site.|PS00008:MYRISTYL N-myristoylation site.	99	-	-	-
contig21940	-	XP_001193018.1	PREDICTED: similar to LOC445856 protein [Strongylocentrotus	2e-53	-	82-360:+1	PS00001:ASN_GLYCOSYLATION N-glycosylation site.|PS00006:CK2_PHOSPHO_SITE Casein kinase II phosphorylation site.|PS00008:MYRISTYL N-myristoylation site.	851	-	-	-
contig24102	GO:0044464	XP_001346113.1	PREDICTED: reverse transcriptase-like [Danio rerio]	1e-45	par0_2614	258-473:+3	PS00005:PKC_PHOSPHO_SITE Protein kinase C phosphorylation site.|PS00008:MYRISTYL N-myristoylation site.	714	-	-	-
contig23157	GO:0000165,GO:0050896,GO:0016310,GO:0004672,GO:0030695,GO:0032559,GO:0009850	XP_002610646.1	hypothetical protein BRAFLDRAFT_117888 [Branchiostoma floridae]	e-120	par302_2	639-773:+3	PS00005:PKC_PHOSPHO_SITE Protein kinase C phosphorylation site.	774	OG4_13228	4e-121	435
contig14403	-	XP_002589688.1	hypothetical protein BRAFLDRAFT_178378 [Branchiostoma floridae]	9e-07	-	3-308:+3	PS00001:ASN_GLYCOSYLATION N-glycosylation site.|PS00005:PKC_PHOSPHO_SITE Protein kinase C phosphorylation site.|PS00006:CK2_PHOSPHO_SITE Casein kinase II phosphorylation site.|PS00008:MYRISTYL N-myristoylation site.	1381	OG4_20707	1e-06	56.6
contig22184	GO:0070076,GO:0032453,GO:0005488,GO:0043966,GO:0010484	EFN86754.1	Histone demethylase JARID1A [Harpegnathos saltator]	1e-13	-	277-462:+1	PS00005:PKC_PHOSPHO_SITE Protein kinase C phosphorylation site.|PS00342:MICROBODIES_CTER Microbodies C-terminal targeting signal.	836	OG4_10778	4e-14	80.5
contig01977	-	XP_002740577.1	PREDICTED: hypothetical protein [Saccoglossus kowalevskii]	3e-39	par0_2614	-	-	866	OG4_19997	2e-34	147
contig15932	-	-	-	-	-	398-523:+2	PS00005:PKC_PHOSPHO_SITE Protein kinase C phosphorylation site.|PS00008:MYRISTYL N-myristoylation site.	1262	-	-	-
contig03349	GO:0016020,GO:0006810,GO:0022857	XP_002595840.1	hypothetical protein BRAFLDRAFT_268046 [Branchiostoma floridae]	3e-81	par0_2614	309-548:+3	PS00001:ASN_GLYCOSYLATION N-glycosylation site.|PS00005:PKC_PHOSPHO_SITE Protein kinase C phosphorylation site.|PS00006:CK2_PHOSPHO_SITE Casein kinase II phosphorylation site.|PS00008:MYRISTYL N-myristoylation site.	1648	-	-	-
contig07521	GO:0040009,GO:0009790,GO:0043234,GO:0005488,GO:0002164	CAB38180.1	cytoplasmic intermediate filament protein [Phascolion strombus]	e-151	par0_2614	737-1015:+2	PS00006:CK2_PHOSPHO_SITE Casein kinase II phosphorylation site.|PS00008:MYRISTYL N-myristoylation site.	2049	-	-	-
contig25148	GO:0048870,GO:0044464	XP_002591791.1	hypothetical protein BRAFLDRAFT_123537 [Branchiostoma floridae]	1e-59	-	505-645:+1	PS00006:CK2_PHOSPHO_SITE Casein kinase II phosphorylation site.	645	OG4_17681	1e-55	217
contig01063	-	XP_002751990.1	PREDICTED: zinc finger CCCH-type antiviral protein 1 [Callithrix	5e-14	par87_4	97-288:+1	-	721	-	-	-
contig17537	-	XP_001634788.1	predicted protein [Nematostella vectensis]	8e-22	-	612-968:+3	PS00005:PKC_PHOSPHO_SITE Protein kinase C phosphorylation site.	1145	-	-	-
contig09851	-	XP_002115596.1	hypothetical protein TRIADDRAFT_59475 [Trichoplax adhaerens]	2e-06	-	1280-1402:+2	PS00001:ASN_GLYCOSYLATION N-glycosylation site.|PS00005:PKC_PHOSPHO_SITE Protein kinase C phosphorylation site.	2035	-	-	-
contig19092	-	-	-	-	-	3-200:+3	PS00001:ASN_GLYCOSYLATION N-glycosylation site.|PS00004:CAMP_PHOSPHO_SITE cAMP- and cGMP-dependent protein kinase phosphorylation site.|PS00006:CK2_PHOSPHO_SITE Casein kinase II phosphorylation site.	1045	-	-	-
contig23083	-	-	-	-	-	145-363:+1	PS00004:CAMP_PHOSPHO_SITE cAMP- and cGMP-dependent protein kinase phosphorylation site.|PS00006:CK2_PHOSPHO_SITE Casein kinase II phosphorylation site.	780	-	-	-
contig20583	-	-	-	-	-	788-880:+2	PS00004:CAMP_PHOSPHO_SITE cAMP- and cGMP-dependent protein kinase phosphorylation site.|PS00006:CK2_PHOSPHO_SITE Casein kinase II phosphorylation site.	942	-	-	-
contig03144	GO:0032182,GO:0004721,GO:0006909,GO:0022604,GO:0051297,GO:0005815,GO:0016055,GO:0001752,GO:0007405,GO:0006998,GO:0051301,GO:0008287,GO:0009790,GO:0030036,GO:0007292,GO:0016311,GO:0009314,GO:0008589,GO:0000087,GO:0018988,GO:0019899,GO:0040025,GO:0000212,GO:0030234	XP_003100740.1	CRE-LET-92 protein [Caenorhabditis remanei]	4e-34	par303_2	1174-1365:+1	PS00001:ASN_GLYCOSYLATION N-glycosylation site.	1764	OG4_10586	7e-35	150
contig24758	-	XP_001191131.1	PREDICTED: similar to reverse transcriptase-like	3e-12	-	2-217:+2	PS00001:ASN_GLYCOSYLATION N-glycosylation site.|PS00005:PKC_PHOSPHO_SITE Protein kinase C phosphorylation site.|PS00006:CK2_PHOSPHO_SITE Casein kinase II phosphorylation site.	669	-	-	-
contig25761	-	-	-	-	-	335-475:+2	PS00001:ASN_GLYCOSYLATION N-glycosylation site.|PS00005:PKC_PHOSPHO_SITE Protein kinase C phosphorylation site.	602	-	-	-
contig14551	-	-	-	-	-	433-531:+1	-	1367	-	-	-
contig04848	-	-	-	-	-	223-378:+1	PS00005:PKC_PHOSPHO_SITE Protein kinase C phosphorylation site.	1003	-	-	-
contig14163	-	-	-	-	-	1099-1281:+1	PS00005:PKC_PHOSPHO_SITE Protein kinase C phosphorylation site.	1398	-	-	-
contig22884	-	-	-	-	-	369-527:+3	PS00005:PKC_PHOSPHO_SITE Protein kinase C phosphorylation site.	792	-	-	-
contig20431	GO:0008233,GO:0000323	AAP94046.1	cathepsin-L-like cysteine peptidase 02 [Tenebrio molitor]	2e-71	par0_2614	3-116:+3	-	946	OG4_10073	2e-68	261
contig11160	GO:0005488,GO:0016567,GO:0019787,GO:0031981	XP_002926830.1	PREDICTED: e3 ubiquitin-protein ligase HUWE1-like [Ailuropoda	e-148	-	73-1761:+1	PS00001:ASN_GLYCOSYLATION N-glycosylation site.|PS00005:PKC_PHOSPHO_SITE Protein kinase C phosphorylation site.|PS00006:CK2_PHOSPHO_SITE Casein kinase II phosphorylation site.|PS00007:TYR_PHOSPHO_SITE Tyrosine kinase phosphorylation site.|PS00008:MYRISTYL N-myristoylation site.|PS00029:LEUCINE_ZIPPER Leucine zipper pattern.	1761	-	-	-
contig20953	-	-	-	-	-	421-612:+1	PS00006:CK2_PHOSPHO_SITE Casein kinase II phosphorylation site.	918	-	-	-
contig02724	-	-	-	-	-	-	-	81	-	-	-
contig02818	-	-	-	-	-	82-180:+1	-	311	-	-	-
contig21904	GO:0044424,GO:0005488	XP_002590212.1	hypothetical protein BRAFLDRAFT_128281 [Branchiostoma floridae]	2e-11	-	1-117:+1	PS00006:CK2_PHOSPHO_SITE Casein kinase II phosphorylation site.	854	OG4_12802	3e-11	70.9
contig11907	GO:0046914,GO:0019538,GO:0004175	ADO27731.1	probable o-sialoglycoprotein endopeptidase [Ictalurus furcatus]	e-158	-	857-997:+2	PS00001:ASN_GLYCOSYLATION N-glycosylation site.|PS00005:PKC_PHOSPHO_SITE Protein kinase C phosphorylation site.|PS00006:CK2_PHOSPHO_SITE Casein kinase II phosphorylation site.|PS00008:MYRISTYL N-myristoylation site.	1644	OG4_10177	3e-157	557
contig17678	GO:0005770,GO:0005515,GO:0006810,GO:0009987	XP_002730680.1	PREDICTED: chromatin modifying protein 1B-like [Saccoglossus	8e-80	-	933-1121:+3	PS00006:CK2_PHOSPHO_SITE Casein kinase II phosphorylation site.	1136	OG4_10908	2e-78	294
contig14460	GO:0017016,GO:0022892,GO:0006605,GO:0044424	AAI29157.1	Importin 9 [Danio rerio]	e-152	-	952-1188:+1	PS00005:PKC_PHOSPHO_SITE Protein kinase C phosphorylation site.|PS00006:CK2_PHOSPHO_SITE Casein kinase II phosphorylation site.|PS00008:MYRISTYL N-myristoylation site.	1373	OG4_13701	4e-155	550
contig08298	-	XP_002732618.1	PREDICTED: predicted protein-like [Saccoglossus kowalevskii]	3e-14	par56_6	2599-2730:+1	PS00006:CK2_PHOSPHO_SITE Casein kinase II phosphorylation site.|PS00008:MYRISTYL N-myristoylation site.	2805	-	-	-
contig07492	-	-	-	-	-	2-73:+2	-	237	-	-	-
contig22861	-	NP_001045004.1	Os01g0881900 [Oryza sativa Japonica Group]	5e-15	-	57-791:+3	PS00001:ASN_GLYCOSYLATION N-glycosylation site.|PS00005:PKC_PHOSPHO_SITE Protein kinase C phosphorylation site.|PS00006:CK2_PHOSPHO_SITE Casein kinase II phosphorylation site.|PS00008:MYRISTYL N-myristoylation site.	793	-	-	-
contig15815	-	EFN78731.1	Low affinity cationic amino acid transporter 2 [Harpegnathos	5e-23	par0_2614	864-962:+3	PS00006:CK2_PHOSPHO_SITE Casein kinase II phosphorylation site.	1270	-	-	-
contig24063	-	XP_002610072.1	hypothetical protein BRAFLDRAFT_125670 [Branchiostoma floridae]	3e-56	-	2-145:+2	PS00005:PKC_PHOSPHO_SITE Protein kinase C phosphorylation site.|PS00008:MYRISTYL N-myristoylation site.	717	-	-	-
contig24513	-	-	-	-	-	425-523:+2	PS00008:MYRISTYL N-myristoylation site.	687	-	-	-
contig01992	-	-	-	-	-	1-60:+1	-	893	-	-	-
contig11315	-	-	-	-	-	1097-1390:+2	PS00005:PKC_PHOSPHO_SITE Protein kinase C phosphorylation site.|PS00008:MYRISTYL N-myristoylation site.	1733	-	-	-
contig21112	GO:0005488,GO:0000462,GO:0031981	NP_001178708.1	small subunit processome component 20 homolog [Rattus norvegicus]	1e-41	-	1-180:+1	PS00006:CK2_PHOSPHO_SITE Casein kinase II phosphorylation site.	907	-	-	-
contig05025	-	AAB35067.1	homeobox protein [Hirudo medicinalis]	1e-06	-	66-368:+3	PS00005:PKC_PHOSPHO_SITE Protein kinase C phosphorylation site.|PS00006:CK2_PHOSPHO_SITE Casein kinase II phosphorylation site.|PS00007:TYR_PHOSPHO_SITE Tyrosine kinase phosphorylation site.|PS00008:MYRISTYL N-myristoylation site.|PS00009:AMIDATION Amidation site.	913	-	-	-
contig14383	-	-	-	-	-	1-552:+1	PS00005:PKC_PHOSPHO_SITE Protein kinase C phosphorylation site.|PS00006:CK2_PHOSPHO_SITE Casein kinase II phosphorylation site.|PS00007:TYR_PHOSPHO_SITE Tyrosine kinase phosphorylation site.	1372	-	-	-
contig04514	GO:0016020,GO:0016044,GO:0007269,GO:0034109,GO:0030141,GO:0032228,GO:0048167,GO:0006887,GO:0048489,GO:0016050,GO:0043066,GO:0019905	CAX83021.1	Syntaxin-binding protein 1 [Schistosoma japonicum]	3e-50	par0_2614	36-626:+3	PS00001:ASN_GLYCOSYLATION N-glycosylation site.|PS00005:PKC_PHOSPHO_SITE Protein kinase C phosphorylation site.|PS00006:CK2_PHOSPHO_SITE Casein kinase II phosphorylation site.|PS00007:TYR_PHOSPHO_SITE Tyrosine kinase phosphorylation site.|PS00008:MYRISTYL N-myristoylation site.	628	OG4_10968	9e-51	201
contig10546	GO:0006007,GO:0043169,GO:0043234,GO:0070061,GO:0008443,GO:0009850,GO:0051260,GO:0044444,GO:0000267,GO:0006000,GO:0032559	XP_002607348.1	hypothetical protein BRAFLDRAFT_69755 [Branchiostoma floridae]	2e-10	par0_2614	1431-1595:+3	PS00005:PKC_PHOSPHO_SITE Protein kinase C phosphorylation site.	1874	OG4_10243	2e-10	70.1
contig10827	-	XP_002605369.1	hypothetical protein BRAFLDRAFT_74192 [Branchiostoma floridae]	3e-70	par0_2614	1212-1367:+3	PS00005:PKC_PHOSPHO_SITE Protein kinase C phosphorylation site.|PS00006:CK2_PHOSPHO_SITE Casein kinase II phosphorylation site.|PS00008:MYRISTYL N-myristoylation site.	1819	-	-	-
contig03041	GO:0008380,GO:0003723,GO:0006397,GO:0005634	XP_002738750.1	PREDICTED: CG4119-like [Saccoglossus kowalevskii]	2e-24	-	1-258:+1	PS00005:PKC_PHOSPHO_SITE Protein kinase C phosphorylation site.|PS00008:MYRISTYL N-myristoylation site.	1091	-	-	-
contig13617	-	XP_001626983.1	predicted protein [Nematostella vectensis]	4e-06	par114_2	3-644:+3	PS00001:ASN_GLYCOSYLATION N-glycosylation site.|PS00004:CAMP_PHOSPHO_SITE cAMP- and cGMP-dependent protein kinase phosphorylation site.|PS00006:CK2_PHOSPHO_SITE Casein kinase II phosphorylation site.	1450	-	-	-
contig20687	GO:0042995,GO:0016020	XP_001122309.1	PREDICTED: similar to Prominin-like protein [Apis mellifera]	1e-15	-	55-393:+1	PS00001:ASN_GLYCOSYLATION N-glycosylation site.|PS00004:CAMP_PHOSPHO_SITE cAMP- and cGMP-dependent protein kinase phosphorylation site.|PS00005:PKC_PHOSPHO_SITE Protein kinase C phosphorylation site.|PS00006:CK2_PHOSPHO_SITE Casein kinase II phosphorylation site.|PS00008:MYRISTYL N-myristoylation site.	934	-	-	-
contig23999	-	-	-	-	-	332-514:+2	PS00005:PKC_PHOSPHO_SITE Protein kinase C phosphorylation site.|PS00006:CK2_PHOSPHO_SITE Casein kinase II phosphorylation site.	720	-	-	-
contig01238	-	-	-	-	-	-	-	28	-	-	-
contig05955	-	-	-	-	-	2-151:+2	PS00008:MYRISTYL N-myristoylation site.	152	-	-	-
contig06615	-	-	-	-	-	2-115:+2	PS00005:PKC_PHOSPHO_SITE Protein kinase C phosphorylation site.|PS00006:CK2_PHOSPHO_SITE Casein kinase II phosphorylation site.	338	-	-	-
contig18443	-	NP_001134073.1	LYR motif-containing protein 1 [Salmo salar]	2e-23	par0_2614	49-429:+1	PS00001:ASN_GLYCOSYLATION N-glycosylation site.|PS00005:PKC_PHOSPHO_SITE Protein kinase C phosphorylation site.|PS00006:CK2_PHOSPHO_SITE Casein kinase II phosphorylation site.	1088	-	-	-
contig09431	GO:0044464	XP_002612462.1	hypothetical protein BRAFLDRAFT_121010 [Branchiostoma floridae]	4e-74	par310_4	3-176:+3	PS00001:ASN_GLYCOSYLATION N-glycosylation site.|PS00005:PKC_PHOSPHO_SITE Protein kinase C phosphorylation site.|PS00006:CK2_PHOSPHO_SITE Casein kinase II phosphorylation site.|PS00008:MYRISTYL N-myristoylation site.	2171	-	-	-
contig18669	-	XP_001607821.1	PREDICTED: similar to hydroxypyruvate isomerase [Nasonia vitripennis]	5e-71	-	727-846:+1	PS00001:ASN_GLYCOSYLATION N-glycosylation site.|PS00005:PKC_PHOSPHO_SITE Protein kinase C phosphorylation site.|PS00006:CK2_PHOSPHO_SITE Casein kinase II phosphorylation site.	1072	-	-	-
contig23328	GO:0005739	AAI41116.1	Glutaminase 2 (liver, mitochondrial) [Mus musculus]	5e-10	par19_2	119-301:+2	PS00004:CAMP_PHOSPHO_SITE cAMP- and cGMP-dependent protein kinase phosphorylation site.|PS00005:PKC_PHOSPHO_SITE Protein kinase C phosphorylation site.|PS00008:MYRISTYL N-myristoylation site.	764	-	-	-
contig04885	-	-	-	-	-	167-397:+2	PS00006:CK2_PHOSPHO_SITE Casein kinase II phosphorylation site.|PS00008:MYRISTYL N-myristoylation site.	430	-	-	-
contig20420	-	-	-	-	-	315-464:+3	PS00005:PKC_PHOSPHO_SITE Protein kinase C phosphorylation site.|PS00006:CK2_PHOSPHO_SITE Casein kinase II phosphorylation site.|PS00008:MYRISTYL N-myristoylation site.	954	-	-	-
contig22358	-	-	-	-	-	506-607:+2	-	824	-	-	-
contig20831	-	-	-	-	-	489-614:+3	PS00001:ASN_GLYCOSYLATION N-glycosylation site.	926	-	-	-
contig08789	-	XP_001604304.1	PREDICTED: similar to mitochondrial ribosomal protein, L38, putative	1e-75	-	1404-1577:+3	PS00005:PKC_PHOSPHO_SITE Protein kinase C phosphorylation site.|PS00006:CK2_PHOSPHO_SITE Casein kinase II phosphorylation site.	2457	-	-	-
contig24010	-	-	-	-	-	1-96:+1	PS00005:PKC_PHOSPHO_SITE Protein kinase C phosphorylation site.|PS00008:MYRISTYL N-myristoylation site.	722	-	-	-
contig14534	-	XP_002735300.1	PREDICTED: hypothetical protein [Saccoglossus kowalevskii]	7e-82	par0_2614	644-856:+2	PS00001:ASN_GLYCOSYLATION N-glycosylation site.|PS00006:CK2_PHOSPHO_SITE Casein kinase II phosphorylation site.|PS00008:MYRISTYL N-myristoylation site.	1369	-	-	-
contig17078	GO:0016020,GO:0016049,GO:0043231	XP_002732588.1	PREDICTED: ubiquitin protein ligase E3 component n-recognin 4-like,	5e-10	par0_2614	-	-	1175	-	-	-
contig21413	-	-	-	-	-	95-718:+2	PS00001:ASN_GLYCOSYLATION N-glycosylation site.|PS00004:CAMP_PHOSPHO_SITE cAMP- and cGMP-dependent protein kinase phosphorylation site.|PS00005:PKC_PHOSPHO_SITE Protein kinase C phosphorylation site.|PS00008:MYRISTYL N-myristoylation site.|PS00009:AMIDATION Amidation site.	886	-	-	-
contig02083	-	-	-	-	-	3-107:+3	PS00001:ASN_GLYCOSYLATION N-glycosylation site.|PS00005:PKC_PHOSPHO_SITE Protein kinase C phosphorylation site.|PS00006:CK2_PHOSPHO_SITE Casein kinase II phosphorylation site.	107	-	-	-
contig08732	GO:0010038	XP_002741914.1	PREDICTED: 5 nucleotidase, ecto-like [Saccoglossus kowalevskii]	e-121	par0_2614	518-730:+2	PS00004:CAMP_PHOSPHO_SITE cAMP- and cGMP-dependent protein kinase phosphorylation site.|PS00005:PKC_PHOSPHO_SITE Protein kinase C phosphorylation site.|PS00006:CK2_PHOSPHO_SITE Casein kinase II phosphorylation site.	2484	-	-	-
contig10992	-	-	-	-	-	65-877:+2	PS00005:PKC_PHOSPHO_SITE Protein kinase C phosphorylation site.|PS00008:MYRISTYL N-myristoylation site.	1787	-	-	-
contig19524	-	-	-	-	-	882-992:+3	PS00001:ASN_GLYCOSYLATION N-glycosylation site.|PS00006:CK2_PHOSPHO_SITE Casein kinase II phosphorylation site.	999	-	-	-
contig01620	-	-	-	-	-	3-71:+3	PS00006:CK2_PHOSPHO_SITE Casein kinase II phosphorylation site.	213	-	-	-
contig22250	-	-	-	-	-	3-806:+3	PS00004:CAMP_PHOSPHO_SITE cAMP- and cGMP-dependent protein kinase phosphorylation site.|PS00005:PKC_PHOSPHO_SITE Protein kinase C phosphorylation site.|PS00006:CK2_PHOSPHO_SITE Casein kinase II phosphorylation site.|PS00008:MYRISTYL N-myristoylation site.	815	-	-	-
contig14341	-	-	-	-	-	246-344:+3	PS00001:ASN_GLYCOSYLATION N-glycosylation site.	1386	-	-	-
contig03352	-	-	-	-	-	2-82:+2	-	92	-	-	-
contig11596	GO:0046872	XP_002599314.1	hypothetical protein BRAFLDRAFT_199980 [Branchiostoma floridae]	6e-54	-	1-300:+1	PS00001:ASN_GLYCOSYLATION N-glycosylation site.|PS00005:PKC_PHOSPHO_SITE Protein kinase C phosphorylation site.|PS00006:CK2_PHOSPHO_SITE Casein kinase II phosphorylation site.	1688	OG4_20783	1e-35	153
contig17709	GO:0046914,GO:0003677,GO:0043231,GO:0006396	BAD96578.1	zinc finger protein 265 isoform 1 variant [Homo sapiens]	7e-49	-	63-416:+3	PS00005:PKC_PHOSPHO_SITE Protein kinase C phosphorylation site.|PS00006:CK2_PHOSPHO_SITE Casein kinase II phosphorylation site.	1134	OG4_14418	1e-48	196
contig17285	-	XP_001627383.1	predicted protein [Nematostella vectensis]	1e-06	-	82-747:+1	PS00001:ASN_GLYCOSYLATION N-glycosylation site.|PS00006:CK2_PHOSPHO_SITE Casein kinase II phosphorylation site.|PS00008:MYRISTYL N-myristoylation site.	1161	-	-	-
contig15019	-	XP_792985.1	PREDICTED: hypothetical protein [Strongylocentrotus purpuratus]	4e-09	-	399-1013:+3	PS00001:ASN_GLYCOSYLATION N-glycosylation site.|PS00008:MYRISTYL N-myristoylation site.|PS00009:AMIDATION Amidation site.|PS00029:LEUCINE_ZIPPER Leucine zipper pattern.	1330	-	-	-
contig25141	-	XP_001630484.1	predicted protein [Nematostella vectensis]	3e-15	-	2-163:+2	PS00006:CK2_PHOSPHO_SITE Casein kinase II phosphorylation site.|PS00008:MYRISTYL N-myristoylation site.	646	-	-	-
contig22770	-	-	-	-	-	493-636:+1	-	800	-	-	-
contig20544	-	-	-	-	-	-	-	945	-	-	-
contig06704	-	-	-	-	-	1-243:+1	PS00001:ASN_GLYCOSYLATION N-glycosylation site.|PS00005:PKC_PHOSPHO_SITE Protein kinase C phosphorylation site.|PS00006:CK2_PHOSPHO_SITE Casein kinase II phosphorylation site.	244	-	-	-
contig09739	-	EFA00141.1	hypothetical protein TcasGA2_TC002962 [Tribolium castaneum]	8e-32	par265_17	238-441:+1	-	2066	-	-	-
contig21673	-	-	-	-	-	445-645:+1	PS00001:ASN_GLYCOSYLATION N-glycosylation site.|PS00004:CAMP_PHOSPHO_SITE cAMP- and cGMP-dependent protein kinase phosphorylation site.|PS00005:PKC_PHOSPHO_SITE Protein kinase C phosphorylation site.|PS00006:CK2_PHOSPHO_SITE Casein kinase II phosphorylation site.	869	-	-	-
contig18037	GO:0016020,GO:0043231	CAF90117.1	unnamed protein product [Tetraodon nigroviridis]	4e-29	par0_2614	187-432:+1	PS00001:ASN_GLYCOSYLATION N-glycosylation site.|PS00005:PKC_PHOSPHO_SITE Protein kinase C phosphorylation site.	1113	OG4_11374	6e-30	133
contig07668	-	-	-	-	-	1442-1645:+2	PS00005:PKC_PHOSPHO_SITE Protein kinase C phosphorylation site.|PS00006:CK2_PHOSPHO_SITE Casein kinase II phosphorylation site.|PS00008:MYRISTYL N-myristoylation site.	2052	-	-	-
contig24153	-	-	-	-	-	2-118:+2	PS00005:PKC_PHOSPHO_SITE Protein kinase C phosphorylation site.|PS00008:MYRISTYL N-myristoylation site.|PS00009:AMIDATION Amidation site.	711	-	-	-
contig00267	-	-	-	-	-	-	-	222	-	-	-
contig18828	-	-	-	-	-	390-614:+3	PS00001:ASN_GLYCOSYLATION N-glycosylation site.|PS00005:PKC_PHOSPHO_SITE Protein kinase C phosphorylation site.	1062	-	-	-
contig17988	-	-	-	-	-	51-272:+3	-	1115	-	-	-
contig22446	-	-	-	-	-	543-671:+3	PS00001:ASN_GLYCOSYLATION N-glycosylation site.|PS00005:PKC_PHOSPHO_SITE Protein kinase C phosphorylation site.|PS00006:CK2_PHOSPHO_SITE Casein kinase II phosphorylation site.	819	-	-	-
contig02687	-	EFA00141.1	hypothetical protein TcasGA2_TC002962 [Tribolium castaneum]	0	par265_17	43-639:+1	PS00005:PKC_PHOSPHO_SITE Protein kinase C phosphorylation site.|PS00006:CK2_PHOSPHO_SITE Casein kinase II phosphorylation site.	1087	-	-	-
contig20163	-	-	-	-	-	77-967:+2	PS00001:ASN_GLYCOSYLATION N-glycosylation site.|PS00004:CAMP_PHOSPHO_SITE cAMP- and cGMP-dependent protein kinase phosphorylation site.|PS00005:PKC_PHOSPHO_SITE Protein kinase C phosphorylation site.|PS00006:CK2_PHOSPHO_SITE Casein kinase II phosphorylation site.|PS00008:MYRISTYL N-myristoylation site.|PS00009:AMIDATION Amidation site.	969	-	-	-
contig03867	-	-	-	-	-	1-117:+1	PS00005:PKC_PHOSPHO_SITE Protein kinase C phosphorylation site.	117	-	-	-
contig03441	-	XP_002450095.1	hypothetical protein SORBIDRAFT_05g000453 [Sorghum bicolor]	7e-06	-	67-201:+1	PS00007:TYR_PHOSPHO_SITE Tyrosine kinase phosphorylation site.	400	-	-	-
contig17068	-	-	-	-	-	122-235:+2	PS00001:ASN_GLYCOSYLATION N-glycosylation site.|PS00005:PKC_PHOSPHO_SITE Protein kinase C phosphorylation site.|PS00008:MYRISTYL N-myristoylation site.	1181	-	-	-
contig21395	GO:0016747,GO:0032787,GO:0007399,GO:0009653,GO:0044464	XP_002665694.1	PREDICTED: glyceronephosphate O-acyltransferase [Danio rerio]	2e-64	-	2-160:+2	PS00005:PKC_PHOSPHO_SITE Protein kinase C phosphorylation site.	888	-	-	-
contig22081	GO:0006464,GO:0016758	BAA21879.1	alpha (1, 2) fucosyltransferase [Hylobates agilis]	1e-10	par0_2614	369-596:+3	PS00001:ASN_GLYCOSYLATION N-glycosylation site.|PS00006:CK2_PHOSPHO_SITE Casein kinase II phosphorylation site.|PS00008:MYRISTYL N-myristoylation site.	841	-	-	-
contig01385	-	-	-	-	-	1-87:+1	-	89	-	-	-
contig21305	GO:0044464	XP_001506244.1	PREDICTED: similar to cysteine-rich fibroblast growth factor receptor	1e-42	-	138-833:+3	PS00001:ASN_GLYCOSYLATION N-glycosylation site.|PS00005:PKC_PHOSPHO_SITE Protein kinase C phosphorylation site.|PS00006:CK2_PHOSPHO_SITE Casein kinase II phosphorylation site.|PS00007:TYR_PHOSPHO_SITE Tyrosine kinase phosphorylation site.|PS00009:AMIDATION Amidation site.	894	-	-	-
contig00625	-	-	-	-	-	-	-	14	-	-	-
contig18357	GO:0009987,GO:0006810,GO:0000003,GO:0048513	XP_002399406.1	vacuolar protein-sorting protein, putative [Ixodes scapularis]	3e-28	-	604-780:+1	PS00001:ASN_GLYCOSYLATION N-glycosylation site.|PS00004:CAMP_PHOSPHO_SITE cAMP- and cGMP-dependent protein kinase phosphorylation site.|PS00006:CK2_PHOSPHO_SITE Casein kinase II phosphorylation site.	1090	-	-	-
contig04131	-	-	-	-	-	125-460:+2	PS00001:ASN_GLYCOSYLATION N-glycosylation site.|PS00005:PKC_PHOSPHO_SITE Protein kinase C phosphorylation site.|PS00008:MYRISTYL N-myristoylation site.	460	-	-	-
contig17989	-	-	-	-	-	360-512:+3	PS00005:PKC_PHOSPHO_SITE Protein kinase C phosphorylation site.|PS00006:CK2_PHOSPHO_SITE Casein kinase II phosphorylation site.	1115	-	-	-
contig19429	GO:0044439,GO:0006625,GO:0031090,GO:0044425	Q2KII7.2	PEX16_BOVIN RecName: Full=Peroxisomal membrane protein PEX16; AltName:	2e-32	-	93-1016:+3	PS00001:ASN_GLYCOSYLATION N-glycosylation site.|PS00005:PKC_PHOSPHO_SITE Protein kinase C phosphorylation site.|PS00006:CK2_PHOSPHO_SITE Casein kinase II phosphorylation site.|PS00008:MYRISTYL N-myristoylation site.	1017	-	-	-
contig09790	GO:0000278,GO:0005488,GO:0022403,GO:0005634	XP_001603331.1	PREDICTED: similar to ENSANGP00000022492 [Nasonia vitripennis]	3e-45	par117_3	1537-1845:+1	PS00001:ASN_GLYCOSYLATION N-glycosylation site.|PS00005:PKC_PHOSPHO_SITE Protein kinase C phosphorylation site.|PS00006:CK2_PHOSPHO_SITE Casein kinase II phosphorylation site.|PS00008:MYRISTYL N-myristoylation site.	2053	-	-	-
contig18797	-	-	-	-	-	543-671:+3	PS00004:CAMP_PHOSPHO_SITE cAMP- and cGMP-dependent protein kinase phosphorylation site.|PS00005:PKC_PHOSPHO_SITE Protein kinase C phosphorylation site.|PS00007:TYR_PHOSPHO_SITE Tyrosine kinase phosphorylation site.|PS00008:MYRISTYL N-myristoylation site.	1065	-	-	-
contig10042	-	-	-	-	-	75-182:+3	PS00001:ASN_GLYCOSYLATION N-glycosylation site.	1989	-	-	-
contig17743	-	-	-	-	-	3-134:+3	PS00005:PKC_PHOSPHO_SITE Protein kinase C phosphorylation site.	1130	-	-	-
contig02278	-	-	-	-	-	-	-	16	-	-	-
contig23690	-	XP_002604944.1	hypothetical protein BRAFLDRAFT_217178 [Branchiostoma floridae]	1e-48	-	453-608:+3	PS00005:PKC_PHOSPHO_SITE Protein kinase C phosphorylation site.|PS00006:CK2_PHOSPHO_SITE Casein kinase II phosphorylation site.|PS00008:MYRISTYL N-myristoylation site.|PS00009:AMIDATION Amidation site.	742	-	-	-
contig14429	GO:0034329,GO:0005515,GO:0044424	XP_002753246.1	PREDICTED: talin-2 [Callithrix jacchus]	2e-62	-	8-835:+2	PS00004:CAMP_PHOSPHO_SITE cAMP- and cGMP-dependent protein kinase phosphorylation site.|PS00005:PKC_PHOSPHO_SITE Protein kinase C phosphorylation site.|PS00006:CK2_PHOSPHO_SITE Casein kinase II phosphorylation site.|PS00008:MYRISTYL N-myristoylation site.	1378	OG4_13126	3e-63	244
contig10401	-	XP_002008643.1	GI11699 [Drosophila mojavensis]	9e-09	par315_2	750-932:+3	PS00008:MYRISTYL N-myristoylation site.	1907	-	-	-
contig10340	-	XP_001187083.1	PREDICTED: similar to reverse transcriptase-like protein	6e-48	par0_2614	548-1030:+2	PS00001:ASN_GLYCOSYLATION N-glycosylation site.|PS00004:CAMP_PHOSPHO_SITE cAMP- and cGMP-dependent protein kinase phosphorylation site.|PS00005:PKC_PHOSPHO_SITE Protein kinase C phosphorylation site.|PS00006:CK2_PHOSPHO_SITE Casein kinase II phosphorylation site.	1920	-	-	-
contig15109	-	ABM21548.1	nucleolar protein NOP52 [Bos taurus]	4e-33	par0_2614	1-192:+1	PS00001:ASN_GLYCOSYLATION N-glycosylation site.|PS00004:CAMP_PHOSPHO_SITE cAMP- and cGMP-dependent protein kinase phosphorylation site.|PS00005:PKC_PHOSPHO_SITE Protein kinase C phosphorylation site.|PS00006:CK2_PHOSPHO_SITE Casein kinase II phosphorylation site.|PS00007:TYR_PHOSPHO_SITE Tyrosine kinase phosphorylation site.	1326	-	-	-
contig23076	-	-	-	-	-	472-669:+1	PS00005:PKC_PHOSPHO_SITE Protein kinase C phosphorylation site.	780	-	-	-
contig27030	-	-	-	-	-	346-456:+1	-	456	-	-	-
contig23782	-	-	-	-	-	631-723:+1	PS00005:PKC_PHOSPHO_SITE Protein kinase C phosphorylation site.|PS00006:CK2_PHOSPHO_SITE Casein kinase II phosphorylation site.	725	-	-	-
contig11140	GO:0005488	XP_852217.1	PREDICTED: similar to hippocalcin-like 1 [Canis familiaris]	1e-30	par0_2614	705-884:+3	PS00005:PKC_PHOSPHO_SITE Protein kinase C phosphorylation site.|PS00006:CK2_PHOSPHO_SITE Casein kinase II phosphorylation site.|PS00008:MYRISTYL N-myristoylation site.	1763	-	-	-
contig05981	-	-	-	-	-	2-91:+2	PS00001:ASN_GLYCOSYLATION N-glycosylation site.	300	-	-	-
contig26110	-	-	-	-	-	79-408:+1	PS00001:ASN_GLYCOSYLATION N-glycosylation site.|PS00005:PKC_PHOSPHO_SITE Protein kinase C phosphorylation site.|PS00006:CK2_PHOSPHO_SITE Casein kinase II phosphorylation site.|PS00008:MYRISTYL N-myristoylation site.	572	-	-	-
contig16700	GO:0032502	ACN91289.1	dentin sialophosphoprotein precursor [Trichechus manatus latirostris]	2e-14	-	369-728:+3	PS00005:PKC_PHOSPHO_SITE Protein kinase C phosphorylation site.|PS00006:CK2_PHOSPHO_SITE Casein kinase II phosphorylation site.|PS00008:MYRISTYL N-myristoylation site.|PS00142:ZINC_PROTEASE Neutral zinc metallopeptidases, zinc-binding region signature.	1208	-	-	-
contig17779	GO:0043231,GO:0008565,GO:0006605,GO:0044425	NP_001165129.1	protein transport protein Sec61 subunit gamma [Xenopus laevis]	5e-18	par0_2614	118-321:+1	PS00004:CAMP_PHOSPHO_SITE cAMP- and cGMP-dependent protein kinase phosphorylation site.|PS00005:PKC_PHOSPHO_SITE Protein kinase C phosphorylation site.|PS00006:CK2_PHOSPHO_SITE Casein kinase II phosphorylation site.|PS01067:SECE_SEC61G Protein secE/sec61-gamma signature.	1127	OG4_11314	3e-18	95.1
contig22120	GO:0006534,GO:0016702	NP_001134993.1	cysteine dioxygenase type 1 [Salmo salar]	4e-22	par0_2614	499-696:+1	PS00001:ASN_GLYCOSYLATION N-glycosylation site.|PS00005:PKC_PHOSPHO_SITE Protein kinase C phosphorylation site.|PS00006:CK2_PHOSPHO_SITE Casein kinase II phosphorylation site.|PS00008:MYRISTYL N-myristoylation site.|PS00342:MICROBODIES_CTER Microbodies C-terminal targeting signal.	840	OG4_14400	6e-21	103
contig10242	GO:0000377,GO:0046914,GO:0019904,GO:0003676,GO:0016604,GO:0030529	XP_002930821.1	PREDICTED: splicing factor U2AF 35 kDa subunit-like [Ailuropoda	2e-79	par319_3	106-618:+1	PS00004:CAMP_PHOSPHO_SITE cAMP- and cGMP-dependent protein kinase phosphorylation site.|PS00005:PKC_PHOSPHO_SITE Protein kinase C phosphorylation site.|PS00006:CK2_PHOSPHO_SITE Casein kinase II phosphorylation site.|PS00342:MICROBODIES_CTER Microbodies C-terminal targeting signal.	1941	OG4_10966	4e-80	301
contig26107	-	-	-	-	-	375-572:+3	PS00001:ASN_GLYCOSYLATION N-glycosylation site.|PS00005:PKC_PHOSPHO_SITE Protein kinase C phosphorylation site.	574	-	-	-
contig07972	-	XP_002738927.1	PREDICTED: cytochrome P450, family 4, subfamily V, polypeptide 2-like	6e-89	par0_2614	2366-2551:+2	PS00001:ASN_GLYCOSYLATION N-glycosylation site.|PS00005:PKC_PHOSPHO_SITE Protein kinase C phosphorylation site.	3391	-	-	-
contig21494	-	-	-	-	-	3-194:+3	PS00001:ASN_GLYCOSYLATION N-glycosylation site.|PS00005:PKC_PHOSPHO_SITE Protein kinase C phosphorylation site.	881	-	-	-
contig11903	-	-	-	-	-	-	-	1641	-	-	-
contig23722	GO:0044431,GO:0005515,GO:0005626,GO:0044297,GO:0032991	XP_001196505.1	PREDICTED: similar to MGC81213 protein [Strongylocentrotus	2e-29	-	-	-	740	-	-	-
contig11978	GO:0016251,GO:0006357,GO:0005488,GO:0043231	XP_002131579.1	PREDICTED: similar to CCR4-NOT transcription complex subunit 2	1e-24	-	130-342:+1	PS00001:ASN_GLYCOSYLATION N-glycosylation site.|PS00004:CAMP_PHOSPHO_SITE cAMP- and cGMP-dependent protein kinase phosphorylation site.|PS00005:PKC_PHOSPHO_SITE Protein kinase C phosphorylation site.	1633	OG4_11617	2e-25	119
contig23789	GO:0065008,GO:0048667,GO:0044459,GO:0048812	AAC47654.1	tractin [Hirudo medicinalis]	8e-52	-	74-733:+2	PS00001:ASN_GLYCOSYLATION N-glycosylation site.|PS00005:PKC_PHOSPHO_SITE Protein kinase C phosphorylation site.|PS00006:CK2_PHOSPHO_SITE Casein kinase II phosphorylation site.|PS00008:MYRISTYL N-myristoylation site.	735	-	-	-
contig18281	-	-	-	-	-	507-605:+3	PS00007:TYR_PHOSPHO_SITE Tyrosine kinase phosphorylation site.	1097	-	-	-
contig18069	-	-	-	-	-	287-418:+2	PS00004:CAMP_PHOSPHO_SITE cAMP- and cGMP-dependent protein kinase phosphorylation site.|PS00005:PKC_PHOSPHO_SITE Protein kinase C phosphorylation site.	1104	-	-	-
contig22041	GO:0016740	XP_643270.2	hypothetical protein DDB_G0276237 [Dictyostelium discoideum AX4]	2e-60	-	14-844:+2	PS00001:ASN_GLYCOSYLATION N-glycosylation site.|PS00005:PKC_PHOSPHO_SITE Protein kinase C phosphorylation site.|PS00006:CK2_PHOSPHO_SITE Casein kinase II phosphorylation site.|PS00008:MYRISTYL N-myristoylation site.	844	-	-	-
contig09552	GO:0003824,GO:0046914	XP_002434345.1	E3 ubiquitin protein ligase Bre1, putative [Ixodes scapularis]	e-116	-	487-582:+1	PS00005:PKC_PHOSPHO_SITE Protein kinase C phosphorylation site.|PS00006:CK2_PHOSPHO_SITE Casein kinase II phosphorylation site.	2127	OG4_11675	7e-117	423
contig06228	-	-	-	-	-	1-117:+1	PS00001:ASN_GLYCOSYLATION N-glycosylation site.|PS00005:PKC_PHOSPHO_SITE Protein kinase C phosphorylation site.	128	-	-	-
contig10237	GO:0009062,GO:0048731,GO:0005488,GO:0016491,GO:0042579	XP_002399467.1	phytanoyl-CoA alpha-hydroxylase, putative [Ixodes scapularis]	e-112	par0_2614	1398-1589:+3	PS00005:PKC_PHOSPHO_SITE Protein kinase C phosphorylation site.|PS00008:MYRISTYL N-myristoylation site.	1943	OG4_19152	6e-110	400
contig20410	-	XP_001622119.1	predicted protein [Nematostella vectensis]	3e-09	-	640-738:+1	PS00005:PKC_PHOSPHO_SITE Protein kinase C phosphorylation site.|PS00006:CK2_PHOSPHO_SITE Casein kinase II phosphorylation site.|PS00294:PRENYLATION Prenyl group binding site (CAAX box).	946	-	-	-
contig21650	-	-	-	-	-	-	-	871	-	-	-
contig23697	-	-	-	-	-	570-728:+3	PS00001:ASN_GLYCOSYLATION N-glycosylation site.|PS00006:CK2_PHOSPHO_SITE Casein kinase II phosphorylation site.	742	-	-	-
contig03728	-	-	-	-	-	81-197:+3	-	308	-	-	-
contig09568	-	-	-	-	-	554-700:+2	PS00005:PKC_PHOSPHO_SITE Protein kinase C phosphorylation site.|PS00342:MICROBODIES_CTER Microbodies C-terminal targeting signal.	2121	-	-	-
contig23597	-	-	-	-	-	70-318:+1	PS00001:ASN_GLYCOSYLATION N-glycosylation site.	748	-	-	-
contig00308	-	-	-	-	-	1-66:+1	PS00006:CK2_PHOSPHO_SITE Casein kinase II phosphorylation site.	133	-	-	-
contig01512	GO:0046914	XP_002633826.1	Hypothetical protein CBG19858 [Caenorhabditis briggsae]	e-116	par27_20	695-811:+2	-	1015	OG4_52669	3e-117	277
contig10650	GO:0004872	XP_002400885.1	adenosine A3 receptor, putative [Ixodes scapularis]	9e-33	-	1511-1660:+2	PS00001:ASN_GLYCOSYLATION N-glycosylation site.|PS00008:MYRISTYL N-myristoylation site.	1852	-	-	-
contig27202	-	-	-	-	-	-	-	299	-	-	-
contig06137	-	-	-	-	-	25-153:+1	PS00001:ASN_GLYCOSYLATION N-glycosylation site.|PS00005:PKC_PHOSPHO_SITE Protein kinase C phosphorylation site.|PS00006:CK2_PHOSPHO_SITE Casein kinase II phosphorylation site.|PS00342:MICROBODIES_CTER Microbodies C-terminal targeting signal.	184	-	-	-
contig01813	GO:0019752,GO:0044249,GO:0008172,GO:0046903,GO:0046914,GO:0046483,GO:0006807,GO:0006725	XP_001746756.1	hypothetical protein [Monosiga brevicollis MX1]	1e-27	par0_2614	55-288:+1	PS00005:PKC_PHOSPHO_SITE Protein kinase C phosphorylation site.|PS00008:MYRISTYL N-myristoylation site.	1247	OG4_12661	2e-28	129
contig04686	-	-	-	-	-	2-67:+2	PS00006:CK2_PHOSPHO_SITE Casein kinase II phosphorylation site.	389	-	-	-
contig20970	GO:0009057,GO:0016462,GO:0032559,GO:0009850,GO:0044424	EEQ88639.1	26S protease regulatory subunit S10B [Ajellomyces dermatitidis	e-147	par0_2614	379-834:+1	PS00001:ASN_GLYCOSYLATION N-glycosylation site.|PS00005:PKC_PHOSPHO_SITE Protein kinase C phosphorylation site.|PS00008:MYRISTYL N-myristoylation site.	915	OG4_11246	1e-145	517
contig20851	-	XP_002611532.1	hypothetical protein BRAFLDRAFT_63831 [Branchiostoma floridae]	3e-17	-	574-771:+1	PS00001:ASN_GLYCOSYLATION N-glycosylation site.|PS00008:MYRISTYL N-myristoylation site.	923	-	-	-
contig23883	-	-	-	-	-	261-368:+3	PS00001:ASN_GLYCOSYLATION N-glycosylation site.|PS00005:PKC_PHOSPHO_SITE Protein kinase C phosphorylation site.	729	-	-	-
contig07107	-	-	-	-	-	3-62:+3	-	158	-	-	-
contig03648	-	-	-	-	-	1-285:+1	PS00001:ASN_GLYCOSYLATION N-glycosylation site.|PS00005:PKC_PHOSPHO_SITE Protein kinase C phosphorylation site.|PS00006:CK2_PHOSPHO_SITE Casein kinase II phosphorylation site.	306	-	-	-
contig01725	GO:0043231,GO:0043234,GO:0051049,GO:0007267,GO:0007163,GO:0030425,GO:0044297,GO:0006887,GO:0010001,GO:0006605,GO:0035468,GO:0019904,GO:0044430,GO:0030427	AAI34097.1	Si:ch211-92l17.2 protein [Danio rerio]	4e-29	-	2-175:+2	PS00001:ASN_GLYCOSYLATION N-glycosylation site.|PS00005:PKC_PHOSPHO_SITE Protein kinase C phosphorylation site.|PS00006:CK2_PHOSPHO_SITE Casein kinase II phosphorylation site.	400	OG4_13354	6e-30	130
contig19941	-	-	-	-	-	3-131:+3	PS00008:MYRISTYL N-myristoylation site.	982	-	-	-
contig26083	GO:0043169,GO:0023060,GO:0004112,GO:0000166	XP_794212.2	PREDICTED: similar to camp and camp-inhibited cgmp 3,5-cyclic	5e-74	-	183-410:+3	PS00005:PKC_PHOSPHO_SITE Protein kinase C phosphorylation site.|PS00008:MYRISTYL N-myristoylation site.	571	OG4_10522	2e-71	269
contig14498	-	CAG12869.1	unnamed protein product [Tetraodon nigroviridis]	5e-10	par0_2614	34-543:+1	PS00008:MYRISTYL N-myristoylation site.	1373	-	-	-
contig22823	-	-	-	-	-	2-115:+2	PS00004:CAMP_PHOSPHO_SITE cAMP- and cGMP-dependent protein kinase phosphorylation site.|PS00005:PKC_PHOSPHO_SITE Protein kinase C phosphorylation site.|PS00008:MYRISTYL N-myristoylation site.	795	-	-	-
contig12561	-	XP_002611436.1	hypothetical protein BRAFLDRAFT_117220 [Branchiostoma floridae]	2e-19	-	18-932:+3	PS00001:ASN_GLYCOSYLATION N-glycosylation site.|PS00005:PKC_PHOSPHO_SITE Protein kinase C phosphorylation site.|PS00006:CK2_PHOSPHO_SITE Casein kinase II phosphorylation site.|PS00008:MYRISTYL N-myristoylation site.	1557	-	-	-
contig25388	-	-	-	-	-	175-270:+1	PS00005:PKC_PHOSPHO_SITE Protein kinase C phosphorylation site.|PS00006:CK2_PHOSPHO_SITE Casein kinase II phosphorylation site.|PS00008:MYRISTYL N-myristoylation site.	629	-	-	-
contig15012	GO:0005626,GO:0006810,GO:0016021,GO:0042626,GO:0044459,GO:0042221,GO:0000166	AAS91648.1	multidrug resistance protein [Macaca mulatta]	e-134	par328_9	893-1207:+2	PS00005:PKC_PHOSPHO_SITE Protein kinase C phosphorylation site.|PS00006:CK2_PHOSPHO_SITE Casein kinase II phosphorylation site.|PS00008:MYRISTYL N-myristoylation site.	1332	OG4_10058	3e-134	480
contig03622	-	-	-	-	-	1006-1116:+1	PS00342:MICROBODIES_CTER Microbodies C-terminal targeting signal.	1507	-	-	-
contig15602	-	-	-	-	-	1045-1224:+1	PS00001:ASN_GLYCOSYLATION N-glycosylation site.|PS00006:CK2_PHOSPHO_SITE Casein kinase II phosphorylation site.|PS00008:MYRISTYL N-myristoylation site.	1284	-	-	-
contig04313	-	XP_002696332.1	PREDICTED: Transcription factor TFIIIB component B homolog [Bos	1e-07	-	23-247:+2	PS00001:ASN_GLYCOSYLATION N-glycosylation site.|PS00005:PKC_PHOSPHO_SITE Protein kinase C phosphorylation site.|PS00006:CK2_PHOSPHO_SITE Casein kinase II phosphorylation site.|PS00008:MYRISTYL N-myristoylation site.	1042	-	-	-
contig24359	-	-	-	-	-	551-691:+2	PS00005:PKC_PHOSPHO_SITE Protein kinase C phosphorylation site.	698	-	-	-
contig08665	-	-	-	-	-	580-720:+1	PS00005:PKC_PHOSPHO_SITE Protein kinase C phosphorylation site.|PS00006:CK2_PHOSPHO_SITE Casein kinase II phosphorylation site.	2527	-	-	-
contig10857	-	-	-	-	-	31-183:+1	PS00005:PKC_PHOSPHO_SITE Protein kinase C phosphorylation site.|PS00006:CK2_PHOSPHO_SITE Casein kinase II phosphorylation site.	1816	-	-	-
contig27266	-	-	-	-	-	1-162:+1	PS00006:CK2_PHOSPHO_SITE Casein kinase II phosphorylation site.	162	-	-	-
contig05347	-	-	-	-	-	3-131:+3	PS00006:CK2_PHOSPHO_SITE Casein kinase II phosphorylation site.	713	-	-	-
contig05119	-	-	-	-	-	2-211:+2	PS00001:ASN_GLYCOSYLATION N-glycosylation site.|PS00005:PKC_PHOSPHO_SITE Protein kinase C phosphorylation site.|PS00006:CK2_PHOSPHO_SITE Casein kinase II phosphorylation site.|PS00008:MYRISTYL N-myristoylation site.	569	-	-	-
contig00077	-	ACA50099.1	reverse transcriptase-like protein [Ectropis obliqua]	3e-06	-	-	-	297	-	-	-
contig25176	-	-	-	-	-	208-417:+1	PS00001:ASN_GLYCOSYLATION N-glycosylation site.|PS00005:PKC_PHOSPHO_SITE Protein kinase C phosphorylation site.|PS00342:MICROBODIES_CTER Microbodies C-terminal targeting signal.	643	-	-	-
contig17571	-	XP_002745185.1	PREDICTED: hypothetical protein LOC100389613 [Callithrix jacchus]	4e-07	par0_2614	19-234:+1	-	1143	OG4_34601	2e-11	72.4
contig03549	-	-	-	-	-	1-108:+1	PS00006:CK2_PHOSPHO_SITE Casein kinase II phosphorylation site.	480	-	-	-
contig17281	GO:0017111,GO:0005488,GO:0043234,GO:0044427,GO:0031981,GO:0006270,GO:0065007	BAH83664.1	minichromosome maintenance 2 [Patiria pectinifera]	e-125	-	650-808:+2	PS00001:ASN_GLYCOSYLATION N-glycosylation site.|PS00006:CK2_PHOSPHO_SITE Casein kinase II phosphorylation site.	1162	OG4_11250	2e-125	451
contig16786	-	XP_002962059.1	hypothetical protein SELMODRAFT_437905 [Selaginella moellendorffii]	9e-13	-	29-1201:+2	PS00001:ASN_GLYCOSYLATION N-glycosylation site.|PS00004:CAMP_PHOSPHO_SITE cAMP- and cGMP-dependent protein kinase phosphorylation site.|PS00005:PKC_PHOSPHO_SITE Protein kinase C phosphorylation site.|PS00006:CK2_PHOSPHO_SITE Casein kinase II phosphorylation site.|PS00007:TYR_PHOSPHO_SITE Tyrosine kinase phosphorylation site.|PS00008:MYRISTYL N-myristoylation site.|PS00009:AMIDATION Amidation site.	1201	-	-	-
contig10099	GO:0003824	XP_002148975.1	peptidyl-prolyl cis-trans isomerase (CypB), putative [Penicillium	3e-50	-	1512-1724:+3	PS00005:PKC_PHOSPHO_SITE Protein kinase C phosphorylation site.|PS00008:MYRISTYL N-myristoylation site.	1966	OG4_31009	6e-49	197
contig06126	-	-	-	-	-	1-210:+1	PS00001:ASN_GLYCOSYLATION N-glycosylation site.|PS00005:PKC_PHOSPHO_SITE Protein kinase C phosphorylation site.|PS00006:CK2_PHOSPHO_SITE Casein kinase II phosphorylation site.	437	-	-	-
contig01809	-	-	-	-	-	586-714:+1	PS00001:ASN_GLYCOSYLATION N-glycosylation site.	813	-	-	-
contig10542	-	-	-	-	-	1203-1430:+3	PS00007:TYR_PHOSPHO_SITE Tyrosine kinase phosphorylation site.	1875	-	-	-
contig00555	-	-	-	-	-	-	-	94	-	-	-
contig11342	-	AAC37419.1	calmodulin-related protein [Arabidopsis thaliana]	1e-14	-	1235-1495:+2	PS00001:ASN_GLYCOSYLATION N-glycosylation site.|PS00005:PKC_PHOSPHO_SITE Protein kinase C phosphorylation site.|PS00006:CK2_PHOSPHO_SITE Casein kinase II phosphorylation site.	1730	-	-	-
contig14445	-	-	-	-	-	796-1005:+1	PS00005:PKC_PHOSPHO_SITE Protein kinase C phosphorylation site.|PS00008:MYRISTYL N-myristoylation site.	1375	-	-	-
contig05112	-	-	-	-	-	1-123:+1	-	131	-	-	-
contig08003	GO:0002437,GO:0004175,GO:0005488,GO:0000502	ADF97632.1	proteasome subunit beta type-4 [Hypophthalmichthys molitrix]	2e-77	-	212-1696:+2	PS00001:ASN_GLYCOSYLATION N-glycosylation site.|PS00004:CAMP_PHOSPHO_SITE cAMP- and cGMP-dependent protein kinase phosphorylation site.|PS00005:PKC_PHOSPHO_SITE Protein kinase C phosphorylation site.|PS00006:CK2_PHOSPHO_SITE Casein kinase II phosphorylation site.|PS00008:MYRISTYL N-myristoylation site.|PS00009:AMIDATION Amidation site.	3312	OG4_11169	6e-78	295
contig04406	GO:0070011	XP_002590083.1	hypothetical protein BRAFLDRAFT_123451 [Branchiostoma floridae]	3e-35	-	568-789:+1	PS00001:ASN_GLYCOSYLATION N-glycosylation site.|PS00005:PKC_PHOSPHO_SITE Protein kinase C phosphorylation site.|PS00008:MYRISTYL N-myristoylation site.	1006	-	-	-
contig03982	-	-	-	-	-	38-418:+2	PS00001:ASN_GLYCOSYLATION N-glycosylation site.|PS00004:CAMP_PHOSPHO_SITE cAMP- and cGMP-dependent protein kinase phosphorylation site.|PS00005:PKC_PHOSPHO_SITE Protein kinase C phosphorylation site.|PS00006:CK2_PHOSPHO_SITE Casein kinase II phosphorylation site.|PS00008:MYRISTYL N-myristoylation site.	420	-	-	-
contig23159	-	XP_001346113.1	PREDICTED: reverse transcriptase-like [Danio rerio]	1e-09	-	3-185:+3	PS00001:ASN_GLYCOSYLATION N-glycosylation site.|PS00004:CAMP_PHOSPHO_SITE cAMP- and cGMP-dependent protein kinase phosphorylation site.|PS00005:PKC_PHOSPHO_SITE Protein kinase C phosphorylation site.|PS00006:CK2_PHOSPHO_SITE Casein kinase II phosphorylation site.	773	-	-	-
contig11019	-	-	-	-	-	1683-1784:+3	PS00001:ASN_GLYCOSYLATION N-glycosylation site.|PS00005:PKC_PHOSPHO_SITE Protein kinase C phosphorylation site.|PS00006:CK2_PHOSPHO_SITE Casein kinase II phosphorylation site.|PS00008:MYRISTYL N-myristoylation site.	1784	-	-	-
contig16210	-	-	-	-	-	374-598:+2	PS00005:PKC_PHOSPHO_SITE Protein kinase C phosphorylation site.|PS00006:CK2_PHOSPHO_SITE Casein kinase II phosphorylation site.|PS00007:TYR_PHOSPHO_SITE Tyrosine kinase phosphorylation site.	1238	-	-	-
contig22642	-	-	-	-	-	1-66:+1	-	808	-	-	-
contig00474	-	-	-	-	-	1-345:+1	-	347	-	-	-
contig19099	-	AAB40925.1	neuron-specific protein [Hirudo medicinalis]	4e-19	-	128-463:+2	PS00004:CAMP_PHOSPHO_SITE cAMP- and cGMP-dependent protein kinase phosphorylation site.|PS00005:PKC_PHOSPHO_SITE Protein kinase C phosphorylation site.|PS00006:CK2_PHOSPHO_SITE Casein kinase II phosphorylation site.	1044	-	-	-
contig12215	-	-	-	-	-	-	-	1599	-	-	-
contig13536	-	-	-	-	-	738-998:+3	PS00001:ASN_GLYCOSYLATION N-glycosylation site.|PS00005:PKC_PHOSPHO_SITE Protein kinase C phosphorylation site.|PS00008:MYRISTYL N-myristoylation site.	1455	-	-	-
contig12186	-	-	-	-	-	945-1034:+3	-	1604	-	-	-
contig08784	GO:0044444	XP_001604210.1	PREDICTED: similar to CG8031-PA [Nasonia vitripennis]	4e-98	par0_2614	2184-2339:+3	PS00001:ASN_GLYCOSYLATION N-glycosylation site.|PS00004:CAMP_PHOSPHO_SITE cAMP- and cGMP-dependent protein kinase phosphorylation site.|PS00005:PKC_PHOSPHO_SITE Protein kinase C phosphorylation site.	2458	OG4_10879	3e-97	358
contig05436	GO:0005488	XP_002594062.1	hypothetical protein BRAFLDRAFT_68498 [Branchiostoma floridae]	4e-14	-	24-203:+3	PS00001:ASN_GLYCOSYLATION N-glycosylation site.|PS00005:PKC_PHOSPHO_SITE Protein kinase C phosphorylation site.|PS00008:MYRISTYL N-myristoylation site.	258	-	-	-
contig08708	GO:0043566,GO:0000784	EDL94380.1	rCG57571, isoform CRA_a [Rattus norvegicus]	4e-09	par0_2614	180-1214:+3	PS00001:ASN_GLYCOSYLATION N-glycosylation site.|PS00004:CAMP_PHOSPHO_SITE cAMP- and cGMP-dependent protein kinase phosphorylation site.|PS00005:PKC_PHOSPHO_SITE Protein kinase C phosphorylation site.|PS00006:CK2_PHOSPHO_SITE Casein kinase II phosphorylation site.|PS00007:TYR_PHOSPHO_SITE Tyrosine kinase phosphorylation site.|PS00008:MYRISTYL N-myristoylation site.|PS00016:RGD Cell attachment sequ…	2500	-	-	-
contig12942	-	-	-	-	-	179-331:+2	PS00005:PKC_PHOSPHO_SITE Protein kinase C phosphorylation site.	1514	-	-	-
contig08126	GO:0006810,GO:0016020	XP_002593138.1	hypothetical protein BRAFLDRAFT_72777 [Branchiostoma floridae]	3e-35	-	1781-1969:+2	PS00005:PKC_PHOSPHO_SITE Protein kinase C phosphorylation site.|PS00008:MYRISTYL N-myristoylation site.	3036	-	-	-
contig15835	-	-	-	-	-	3-152:+3	PS00005:PKC_PHOSPHO_SITE Protein kinase C phosphorylation site.	1271	-	-	-
contig07792	-	XP_001180763.1	PREDICTED: similar to ankyrin 2,3/unc44 [Strongylocentrotus	3e-22	-	4273-4518:+1	PS00004:CAMP_PHOSPHO_SITE cAMP- and cGMP-dependent protein kinase phosphorylation site.|PS00005:PKC_PHOSPHO_SITE Protein kinase C phosphorylation site.|PS00006:CK2_PHOSPHO_SITE Casein kinase II phosphorylation site.	5275	-	-	-
contig08260	GO:0007166,GO:0032561,GO:0060089,GO:0023060	BAA93637.1	G protein a subunit o class [Octopus vulgaris]	8e-28	par0_2614	2-418:+2	PS00001:ASN_GLYCOSYLATION N-glycosylation site.|PS00004:CAMP_PHOSPHO_SITE cAMP- and cGMP-dependent protein kinase phosphorylation site.|PS00005:PKC_PHOSPHO_SITE Protein kinase C phosphorylation site.|PS00006:CK2_PHOSPHO_SITE Casein kinase II phosphorylation site.|PS00008:MYRISTYL N-myristoylation site.	2849	OG4_10328	1e-26	124
contig14346	-	-	-	-	-	149-262:+2	PS00005:PKC_PHOSPHO_SITE Protein kinase C phosphorylation site.	1386	-	-	-
contig02134	-	XP_001194151.1	PREDICTED: hypothetical protein [Strongylocentrotus purpuratus]	1e-10	-	3-62:+3	PS00001:ASN_GLYCOSYLATION N-glycosylation site.|PS00006:CK2_PHOSPHO_SITE Casein kinase II phosphorylation site.	533	-	-	-
contig03887	GO:0006732,GO:0016408,GO:0006810,GO:0005496,GO:0042579,GO:0006996	XP_002734827.1	PREDICTED: sterol carrier protein 2 isoform 1 proprotein-like	e-174	par231_3	662-1231:+2	PS00001:ASN_GLYCOSYLATION N-glycosylation site.|PS00004:CAMP_PHOSPHO_SITE cAMP- and cGMP-dependent protein kinase phosphorylation site.|PS00005:PKC_PHOSPHO_SITE Protein kinase C phosphorylation site.|PS00006:CK2_PHOSPHO_SITE Casein kinase II phosphorylation site.|PS00008:MYRISTYL N-myristoylation site.|PS00009:AMIDATION Amidation site.|PS00016:RGD Cell attachment sequence.	1246	OG4_11907	4e-175	616
contig15161	-	YP_003120913.1	alpha-2-macroglobulin domain protein [Chitinophaga pinensis DSM 2588]	3e-77	-	744-869:+3	PS00005:PKC_PHOSPHO_SITE Protein kinase C phosphorylation site.|PS00006:CK2_PHOSPHO_SITE Casein kinase II phosphorylation site.|PS00008:MYRISTYL N-myristoylation site.	1320	-	-	-
contig08020	GO:0031981,GO:0051439,GO:0042221,GO:0004702,GO:0005815,GO:0007143,GO:0000778,GO:0016310,GO:0005819,GO:0007067,GO:0032559,GO:0019900	XP_001377703.1	PREDICTED: similar to protein kinase [Monodelphis domestica]	0	par0_2614	1738-1839:+1	PS00009:AMIDATION Amidation site.	3268	OG4_10972	0	760
contig07417	-	-	-	-	-	745-966:+1	-	1173	-	-	-
contig23753	-	-	-	-	-	2-127:+2	PS00005:PKC_PHOSPHO_SITE Protein kinase C phosphorylation site.	738	-	-	-
contig17772	-	NP_001086907.1	mannose receptor, C type 1 [Xenopus laevis]	6e-06	-	1-174:+1	PS00001:ASN_GLYCOSYLATION N-glycosylation site.|PS00006:CK2_PHOSPHO_SITE Casein kinase II phosphorylation site.	1130	-	-	-
contig11801	-	-	-	-	-	124-513:+1	PS00005:PKC_PHOSPHO_SITE Protein kinase C phosphorylation site.|PS00006:CK2_PHOSPHO_SITE Casein kinase II phosphorylation site.|PS00008:MYRISTYL N-myristoylation site.	1657	-	-	-
contig20751	-	-	-	-	-	177-398:+3	PS00004:CAMP_PHOSPHO_SITE cAMP- and cGMP-dependent protein kinase phosphorylation site.|PS00005:PKC_PHOSPHO_SITE Protein kinase C phosphorylation site.|PS00006:CK2_PHOSPHO_SITE Casein kinase II phosphorylation site.	930	-	-	-
contig15420	-	XP_001628529.1	predicted protein [Nematostella vectensis]	2e-27	-	126-518:+3	PS00001:ASN_GLYCOSYLATION N-glycosylation site.|PS00006:CK2_PHOSPHO_SITE Casein kinase II phosphorylation site.|PS00007:TYR_PHOSPHO_SITE Tyrosine kinase phosphorylation site.	1297	-	-	-
contig06706	GO:0044464	XP_002197719.1	PREDICTED: transmembrane protein 164 [Taeniopygia guttata]	4e-33	-	154-468:+1	PS00005:PKC_PHOSPHO_SITE Protein kinase C phosphorylation site.|PS00008:MYRISTYL N-myristoylation site.	470	OG4_16698	6e-30	131
contig12633	-	XP_002740495.1	PREDICTED: wurst-like [Saccoglossus kowalevskii]	1e-48	-	590-805:+2	PS00008:MYRISTYL N-myristoylation site.|PS00016:RGD Cell attachment sequence.	1549	-	-	-
contig11895	GO:0042802,GO:0046914,GO:0009108,GO:0031420,GO:0016301,GO:0044444,GO:0048037,GO:0042816,GO:0032559	XP_002113139.1	hypothetical protein TRIADDRAFT_25994 [Trichoplax adhaerens]	2e-96	-	721-849:+1	PS00005:PKC_PHOSPHO_SITE Protein kinase C phosphorylation site.|PS00006:CK2_PHOSPHO_SITE Casein kinase II phosphorylation site.	1643	OG4_10836	3e-97	357
contig00394	-	-	-	-	-	-	-	25	-	-	-
contig19698	-	XP_001640717.1	predicted protein [Nematostella vectensis]	3e-14	par0_2614	191-340:+2	PS00006:CK2_PHOSPHO_SITE Casein kinase II phosphorylation site.	997	-	-	-
contig17656	GO:0005488,GO:0016310,GO:0004690,GO:0009850	XP_002156911.1	PREDICTED: similar to protein kinase, cGMP-dependent, type I [Hydra	e-109	par0_2614	16-804:+1	PS00004:CAMP_PHOSPHO_SITE cAMP- and cGMP-dependent protein kinase phosphorylation site.|PS00005:PKC_PHOSPHO_SITE Protein kinase C phosphorylation site.|PS00006:CK2_PHOSPHO_SITE Casein kinase II phosphorylation site.|PS00008:MYRISTYL N-myristoylation site.|PS00009:AMIDATION Amidation site.|PS00108:PROTEIN_KINASE_ST Serine/Threonine protein kinases active-site signature.	1138	OG4_11039	7e-109	395
contig26586	-	ABN14989.1	polyubiquitin [Taenia asiatica]	1e-66	par0_2614	187-420:+1	PS00004:CAMP_PHOSPHO_SITE cAMP- and cGMP-dependent protein kinase phosphorylation site.|PS00005:PKC_PHOSPHO_SITE Protein kinase C phosphorylation site.|PS00006:CK2_PHOSPHO_SITE Casein kinase II phosphorylation site.	529	OG4_10200	4e-67	255
contig26895	-	XP_002471526.1	hypothetical GMC oxidoreductase [Postia placenta Mad-698-R]	2e-16	-	204-488:+3	PS00001:ASN_GLYCOSYLATION N-glycosylation site.|PS00005:PKC_PHOSPHO_SITE Protein kinase C phosphorylation site.|PS00006:CK2_PHOSPHO_SITE Casein kinase II phosphorylation site.|PS00008:MYRISTYL N-myristoylation site.	488	-	-	-
contig16738	-	XP_002575209.1	hypothetical protein [Schistosoma mansoni]	3e-21	-	49-864:+1	PS00005:PKC_PHOSPHO_SITE Protein kinase C phosphorylation site.|PS00006:CK2_PHOSPHO_SITE Casein kinase II phosphorylation site.|PS00007:TYR_PHOSPHO_SITE Tyrosine kinase phosphorylation site.|PS00008:MYRISTYL N-myristoylation site.	1203	-	-	-
contig21803	-	-	-	-	-	614-856:+2	PS00001:ASN_GLYCOSYLATION N-glycosylation site.|PS00006:CK2_PHOSPHO_SITE Casein kinase II phosphorylation site.	858	-	-	-
contig00020	-	-	-	-	-	3-215:+3	PS00007:TYR_PHOSPHO_SITE Tyrosine kinase phosphorylation site.	532	-	-	-
contig03369	-	XP_002918449.1	PREDICTED: carboxylesterase 2-like [Ailuropoda melanoleuca]	2e-87	par0_2614	375-698:+3	PS00001:ASN_GLYCOSYLATION N-glycosylation site.|PS00004:CAMP_PHOSPHO_SITE cAMP- and cGMP-dependent protein kinase phosphorylation site.|PS00005:PKC_PHOSPHO_SITE Protein kinase C phosphorylation site.|PS00006:CK2_PHOSPHO_SITE Casein kinase II phosphorylation site.|PS00008:MYRISTYL N-myristoylation site.	1658	-	-	-
contig10783	-	-	-	-	-	764-928:+2	PS00001:ASN_GLYCOSYLATION N-glycosylation site.	1827	-	-	-
contig25112	-	-	-	-	-	131-634:+2	PS00001:ASN_GLYCOSYLATION N-glycosylation site.|PS00004:CAMP_PHOSPHO_SITE cAMP- and cGMP-dependent protein kinase phosphorylation site.|PS00005:PKC_PHOSPHO_SITE Protein kinase C phosphorylation site.|PS00006:CK2_PHOSPHO_SITE Casein kinase II phosphorylation site.|PS00008:MYRISTYL N-myristoylation site.	647	-	-	-
contig09398	GO:0000122,GO:0040007,GO:0003712,GO:0001818,GO:0004468,GO:0030518,GO:0044427,GO:0043189,GO:0043169,GO:0035258,GO:0030330,GO:0051704,GO:0044444,GO:0016573,GO:0006281	XP_396552.3	PREDICTED: similar to Tip60 CG6121-PA [Apis mellifera]	e-142	par0_2614	498-656:+3	PS00005:PKC_PHOSPHO_SITE Protein kinase C phosphorylation site.|PS00006:CK2_PHOSPHO_SITE Casein kinase II phosphorylation site.|PS00008:MYRISTYL N-myristoylation site.	2178	OG4_10222	6e-145	516
contig00112	-	-	-	-	-	-	-	179	-	-	-
contig12021	-	XP_393472.3	PREDICTED: similar to ankyrin repeat domain protein 17 isoform a	2e-52	-	111-1625:+3	PS00001:ASN_GLYCOSYLATION N-glycosylation site.|PS00005:PKC_PHOSPHO_SITE Protein kinase C phosphorylation site.|PS00006:CK2_PHOSPHO_SITE Casein kinase II phosphorylation site.|PS00008:MYRISTYL N-myristoylation site.	1626	-	-	-
contig06186	-	-	-	-	-	2-112:+2	PS00001:ASN_GLYCOSYLATION N-glycosylation site.|PS00005:PKC_PHOSPHO_SITE Protein kinase C phosphorylation site.	187	-	-	-
contig25494	-	-	-	-	-	-	-	618	-	-	-
contig07066	-	-	-	-	-	206-268:+2	-	268	-	-	-
contig25399	-	XP_002737810.1	PREDICTED: Neutral and basic amino acid transport protein rBAT-like	4e-09	-	404-595:+2	PS00001:ASN_GLYCOSYLATION N-glycosylation site.|PS00008:MYRISTYL N-myristoylation site.|PS00009:AMIDATION Amidation site.|PS00430:TONB_DEPENDENT_REC_1 TonB-dependent receptor proteins signature 1.	628	OG4_10253	4e-09	63.2
contig25015	GO:0016646,GO:0022892,GO:0009256,GO:0043231,GO:0016597,GO:0004372	CAF89773.1	unnamed protein product [Tetraodon nigroviridis]	8e-76	-	221-310:+2	PS00005:PKC_PHOSPHO_SITE Protein kinase C phosphorylation site.	654	OG4_15471	3e-77	289
contig08869	GO:0005743,GO:0008320,GO:0000166,GO:0015031	XP_002740467.1	PREDICTED: mitochondrial import inner membrane translocase subunit	e-134	-	1792-2040:+1	PS00006:CK2_PHOSPHO_SITE Casein kinase II phosphorylation site.	2415	OG4_12022	8e-128	460
contig22668	-	XP_002736479.1	PREDICTED: thioredoxin domain containing 4-like [Saccoglossus	1e-68	par334_2	77-805:+2	PS00005:PKC_PHOSPHO_SITE Protein kinase C phosphorylation site.|PS00006:CK2_PHOSPHO_SITE Casein kinase II phosphorylation site.|PS00008:MYRISTYL N-myristoylation site.	805	-	-	-
contig03455	-	EFN83512.1	Tubulin alpha-1 chain [Harpegnathos saltator]	4e-56	par127_9	155-379:+2	PS00001:ASN_GLYCOSYLATION N-glycosylation site.|PS00008:MYRISTYL N-myristoylation site.	1446	OG4_10075	7e-57	223
contig24022	-	-	-	-	-	329-523:+2	PS00001:ASN_GLYCOSYLATION N-glycosylation site.|PS00006:CK2_PHOSPHO_SITE Casein kinase II phosphorylation site.	719	-	-	-
contig17750	-	-	-	-	-	125-1129:+2	PS00001:ASN_GLYCOSYLATION N-glycosylation site.|PS00005:PKC_PHOSPHO_SITE Protein kinase C phosphorylation site.|PS00006:CK2_PHOSPHO_SITE Casein kinase II phosphorylation site.|PS00008:MYRISTYL N-myristoylation site.	1130	-	-	-
contig00869	-	XP_002739499.1	PREDICTED: putative porin-like [Saccoglossus kowalevskii]	7e-34	par0_2614	1567-1767:+1	PS00005:PKC_PHOSPHO_SITE Protein kinase C phosphorylation site.|PS00006:CK2_PHOSPHO_SITE Casein kinase II phosphorylation site.	2518	-	-	-
contig10687	GO:0006810,GO:0031090,GO:0043231,GO:0044444,GO:0044425	XP_780638.1	PREDICTED: similar to golgi membrane protein SB140 isoform 1	9e-70	par0_2614	1195-1434:+1	PS00005:PKC_PHOSPHO_SITE Protein kinase C phosphorylation site.|PS00009:AMIDATION Amidation site.	1847	OG4_11223	7e-70	267
contig03093	-	-	-	-	-	1-63:+1	PS00007:TYR_PHOSPHO_SITE Tyrosine kinase phosphorylation site.	182	-	-	-
contig10272	-	-	-	-	-	1174-1704:+1	PS00005:PKC_PHOSPHO_SITE Protein kinase C phosphorylation site.|PS00006:CK2_PHOSPHO_SITE Casein kinase II phosphorylation site.|PS00008:MYRISTYL N-myristoylation site.	1935	-	-	-
contig19937	-	-	-	-	-	690-800:+3	PS00005:PKC_PHOSPHO_SITE Protein kinase C phosphorylation site.|PS00006:CK2_PHOSPHO_SITE Casein kinase II phosphorylation site.	982	-	-	-
contig07307	-	-	-	-	-	519-626:+3	PS00005:PKC_PHOSPHO_SITE Protein kinase C phosphorylation site.|PS00006:CK2_PHOSPHO_SITE Casein kinase II phosphorylation site.	1024	-	-	-
contig10900	-	-	-	-	-	744-890:+3	-	1800	-	-	-
contig19964	-	XP_002665295.1	PREDICTED: hypothetical protein [Danio rerio]	9e-16	-	209-325:+2	PS00005:PKC_PHOSPHO_SITE Protein kinase C phosphorylation site.|PS00006:CK2_PHOSPHO_SITE Casein kinase II phosphorylation site.|PS00009:AMIDATION Amidation site.	981	-	-	-
contig02579	-	ACJ12609.1	antistasin-like protein [Haliotis discus discus]	3e-71	par337_2	2-1510:+2	PS00001:ASN_GLYCOSYLATION N-glycosylation site.|PS00004:CAMP_PHOSPHO_SITE cAMP- and cGMP-dependent protein kinase phosphorylation site.|PS00005:PKC_PHOSPHO_SITE Protein kinase C phosphorylation site.|PS00006:CK2_PHOSPHO_SITE Casein kinase II phosphorylation site.|PS00008:MYRISTYL N-myristoylation site.|PS00009:AMIDATION Amidation site.	1949	-	-	-
contig03990	-	-	-	-	-	137-250:+2	PS00005:PKC_PHOSPHO_SITE Protein kinase C phosphorylation site.|PS00006:CK2_PHOSPHO_SITE Casein kinase II phosphorylation site.|PS00007:TYR_PHOSPHO_SITE Tyrosine kinase phosphorylation site.	280	-	-	-
contig10959	-	-	-	-	-	429-554:+3	-	1790	-	-	-
contig15470	-	-	-	-	-	933-1049:+3	PS00005:PKC_PHOSPHO_SITE Protein kinase C phosphorylation site.|PS00006:CK2_PHOSPHO_SITE Casein kinase II phosphorylation site.	1293	-	-	-
contig06781	GO:0043412,GO:0009987,GO:0003824,GO:0032559	XP_003135119.1	PREDICTED: ubiquitin-like modifier-activating enzyme 1-like [Sus	6e-21	-	69-275:+3	PS00006:CK2_PHOSPHO_SITE Casein kinase II phosphorylation site.|PS00008:MYRISTYL N-myristoylation site.	275	OG4_10560	8e-22	103
contig16014	GO:0005856,GO:0007017,GO:0003774,GO:0044446	XP_790145.2	PREDICTED: similar to 1-alpha dynein heavy chain, partial	e-120	-	389-577:+2	PS00005:PKC_PHOSPHO_SITE Protein kinase C phosphorylation site.|PS00006:CK2_PHOSPHO_SITE Casein kinase II phosphorylation site.|PS00008:MYRISTYL N-myristoylation site.	1257	-	-	-
contig22983	-	-	-	-	-	2-91:+2	PS00006:CK2_PHOSPHO_SITE Casein kinase II phosphorylation site.	786	-	-	-
contig06295	-	-	-	-	-	1-90:+1	PS00001:ASN_GLYCOSYLATION N-glycosylation site.|PS00005:PKC_PHOSPHO_SITE Protein kinase C phosphorylation site.	340	-	-	-
contig13110	GO:0005488	ACO09302.1	Splicing factor, arginine/serine-rich 7 [Osmerus mordax]	1e-35	par339_3	1221-1496:+3	PS00005:PKC_PHOSPHO_SITE Protein kinase C phosphorylation site.	1497	OG4_11538	5e-36	154
contig15553	-	-	-	-	-	913-1047:+1	PS00006:CK2_PHOSPHO_SITE Casein kinase II phosphorylation site.|PS00294:PRENYLATION Prenyl group binding site (CAAX box).	1291	-	-	-
contig01640	-	-	-	-	-	-	-	48	-	-	-
contig16220	-	NP_957065.1	hypothetical protein LOC393744 [Danio rerio]	1e-44	-	343-447:+1	PS00001:ASN_GLYCOSYLATION N-glycosylation site.	1243	OG4_16531	2e-45	185
contig19316	-	-	-	-	-	334-555:+1	PS00005:PKC_PHOSPHO_SITE Protein kinase C phosphorylation site.|PS00008:MYRISTYL N-myristoylation site.	1024	-	-	-
contig02776	-	-	-	-	-	-	-	59	-	-	-
contig14569	GO:0005578	NP_990352.1	collagen alpha-1(XII) chain precursor [Gallus gallus]	7e-21	-	666-788:+3	-	1367	-	-	-
contig24913	-	-	-	-	-	509-661:+2	PS00001:ASN_GLYCOSYLATION N-glycosylation site.|PS00005:PKC_PHOSPHO_SITE Protein kinase C phosphorylation site.|PS00006:CK2_PHOSPHO_SITE Casein kinase II phosphorylation site.|PS00008:MYRISTYL N-myristoylation site.	661	-	-	-
contig05679	-	-	-	-	-	231-329:+3	PS00005:PKC_PHOSPHO_SITE Protein kinase C phosphorylation site.	331	-	-	-
contig11255	-	-	-	-	-	477-641:+3	PS00001:ASN_GLYCOSYLATION N-glycosylation site.	1744	-	-	-
contig02564	GO:0016798,GO:0008152	ADI24341.1	klotho [Aplysia californica]	6e-26	par340_2	43-309:+1	PS00008:MYRISTYL N-myristoylation site.	309	-	-	-
contig04958	-	-	-	-	-	43-183:+1	PS00001:ASN_GLYCOSYLATION N-glycosylation site.	686	-	-	-
contig26888	-	XP_312254.4	AGAP002670-PA [Anopheles gambiae str. PEST]	5e-09	-	89-304:+2	PS00005:PKC_PHOSPHO_SITE Protein kinase C phosphorylation site.	489	-	-	-
contig15184	GO:0004497,GO:0005488,GO:0018205	XP_002731354.1	PREDICTED: deoxyhypusine hydroxylase/monooxygenase-like [Saccoglossus	3e-99	-	-	-	1317	OG4_11593	5e-91	337
contig18906	-	-	-	-	-	485-616:+2	PS00001:ASN_GLYCOSYLATION N-glycosylation site.|PS00008:MYRISTYL N-myristoylation site.	1058	-	-	-
contig05455	-	-	-	-	-	3-71:+3	PS00001:ASN_GLYCOSYLATION N-glycosylation site.|PS00005:PKC_PHOSPHO_SITE Protein kinase C phosphorylation site.|PS00342:MICROBODIES_CTER Microbodies C-terminal targeting signal.	112	-	-	-
contig05581	-	-	-	-	-	305-445:+2	PS00006:CK2_PHOSPHO_SITE Casein kinase II phosphorylation site.	468	-	-	-
contig07589	GO:0042562,GO:0043231,GO:0003712,GO:0006357,GO:0050954,GO:0009914,GO:0033273,GO:0009719,GO:0042802,GO:0044444,GO:0000166,GO:0046907,GO:0009308	XP_001623065.1	predicted protein [Nematostella vectensis]	2e-46	-	670-831:+1	-	846	-	-	-
contig10931	-	-	-	-	-	628-783:+1	PS00005:PKC_PHOSPHO_SITE Protein kinase C phosphorylation site.|PS00007:TYR_PHOSPHO_SITE Tyrosine kinase phosphorylation site.	1796	-	-	-
contig14374	GO:0006084,GO:0042221,GO:0005515,GO:0000267,GO:0006720,GO:0008202,GO:0044439,GO:0016831	XP_002592260.1	hypothetical protein BRAFLDRAFT_277163 [Branchiostoma floridae]	e-115	-	626-1024:+2	PS00005:PKC_PHOSPHO_SITE Protein kinase C phosphorylation site.	1383	OG4_11688	2e-112	407
contig26782	-	XP_783572.2	PREDICTED: similar to reverse transcriptase-like protein	3e-21	-	292-459:+1	-	500	-	-	-
contig09403	GO:0016477,GO:0009888,GO:0016049,GO:0048667,GO:0005515,GO:0050794,GO:0044421	XP_002760386.1	PREDICTED: tenascin-N isoform 2 [Callithrix jacchus]	2e-30	-	1218-1535:+3	PS00001:ASN_GLYCOSYLATION N-glycosylation site.|PS00005:PKC_PHOSPHO_SITE Protein kinase C phosphorylation site.|PS00008:MYRISTYL N-myristoylation site.	2178	-	-	-
contig20811	-	-	-	-	-	380-562:+2	PS00001:ASN_GLYCOSYLATION N-glycosylation site.|PS00005:PKC_PHOSPHO_SITE Protein kinase C phosphorylation site.|PS00006:CK2_PHOSPHO_SITE Casein kinase II phosphorylation site.	925	-	-	-
contig08819	GO:0009056,GO:0044262,GO:0005488,GO:0016615,GO:0043648,GO:0044444,GO:0006091	AAZ79367.1	cytosolic malate dehydrogenase [Mytilus galloprovincialis]	e-123	par343_2	1619-1873:+2	PS00006:CK2_PHOSPHO_SITE Casein kinase II phosphorylation site.	2440	OG4_10831	2e-115	419
contig04923	-	-	-	-	-	2-85:+2	PS00006:CK2_PHOSPHO_SITE Casein kinase II phosphorylation site.	148	-	-	-
contig15258	-	XP_002069958.1	GK11291 [Drosophila willistoni]	6e-32	par0_2614	1039-1236:+1	PS00001:ASN_GLYCOSYLATION N-glycosylation site.|PS00005:PKC_PHOSPHO_SITE Protein kinase C phosphorylation site.	1314	-	-	-
contig02845	-	-	-	-	-	62-184:+2	-	194	-	-	-
contig24412	-	-	-	-	-	370-495:+1	PS00006:CK2_PHOSPHO_SITE Casein kinase II phosphorylation site.	691	-	-	-
contig06258	-	-	-	-	-	2-178:+2	PS00029:LEUCINE_ZIPPER Leucine zipper pattern.	191	-	-	-
contig13136	-	-	-	-	-	-	-	1492	-	-	-
contig19915	GO:0010171,GO:0008104,GO:0046872,GO:0009790,GO:0007163,GO:0033206,GO:0017111,GO:0002164,GO:0015629	P80164.1	MLR_LUMTE RecName: Full=Myosin regulatory light chain, striated muscle, 25	3e-60	par184_6	-	-	986	OG4_13451	8e-42	172
contig19683	-	-	-	-	-	596-733:+2	PS00005:PKC_PHOSPHO_SITE Protein kinase C phosphorylation site.	997	-	-	-
contig02887	-	-	-	-	-	2-79:+2	-	211	-	-	-
contig18079	-	-	-	-	par345_2	305-430:+2	PS00001:ASN_GLYCOSYLATION N-glycosylation site.|PS00005:PKC_PHOSPHO_SITE Protein kinase C phosphorylation site.|PS00008:MYRISTYL N-myristoylation site.	1098	-	-	-
contig03748	-	-	-	-	-	1445-1591:+2	PS00006:CK2_PHOSPHO_SITE Casein kinase II phosphorylation site.|PS00029:LEUCINE_ZIPPER Leucine zipper pattern.	2170	-	-	-
contig04291	-	-	-	-	-	-	-	851	-	-	-
contig17784	GO:0010467,GO:0030529,GO:0014071,GO:0005198	ABX44840.1	putative 60S ribosomal protein RPL36A [Flustra foliacea]	2e-46	par346_2	720-854:+3	PS00005:PKC_PHOSPHO_SITE Protein kinase C phosphorylation site.|PS00006:CK2_PHOSPHO_SITE Casein kinase II phosphorylation site.	1128	OG4_10545	2e-45	185
contig02682	-	-	-	-	-	-	-	605	-	-	-
contig02397	-	-	-	-	-	284-457:+2	PS00005:PKC_PHOSPHO_SITE Protein kinase C phosphorylation site.|PS00006:CK2_PHOSPHO_SITE Casein kinase II phosphorylation site.	817	-	-	-
contig04990	-	-	-	-	-	512-682:+2	PS00001:ASN_GLYCOSYLATION N-glycosylation site.|PS00008:MYRISTYL N-myristoylation site.	968	-	-	-
contig12144	-	-	-	-	-	226-483:+1	PS00001:ASN_GLYCOSYLATION N-glycosylation site.|PS00005:PKC_PHOSPHO_SITE Protein kinase C phosphorylation site.|PS00006:CK2_PHOSPHO_SITE Casein kinase II phosphorylation site.	1611	-	-	-
contig24904	-	-	-	-	-	1-132:+1	PS00005:PKC_PHOSPHO_SITE Protein kinase C phosphorylation site.|PS00008:MYRISTYL N-myristoylation site.	661	-	-	-
contig11074	GO:0043227,GO:0016020	XP_002741551.1	PREDICTED: kelch domain containing 3-like [Saccoglossus kowalevskii]	1e-80	-	57-1439:+3	PS00001:ASN_GLYCOSYLATION N-glycosylation site.|PS00005:PKC_PHOSPHO_SITE Protein kinase C phosphorylation site.|PS00006:CK2_PHOSPHO_SITE Casein kinase II phosphorylation site.|PS00008:MYRISTYL N-myristoylation site.|PS00016:RGD Cell attachment sequence.	1771	-	-	-
contig24816	-	-	-	-	-	13-291:+1	PS00005:PKC_PHOSPHO_SITE Protein kinase C phosphorylation site.|PS00006:CK2_PHOSPHO_SITE Casein kinase II phosphorylation site.	664	-	-	-
contig12036	GO:0000315,GO:0043231,GO:0010467	NP_001090047.1	39S ribosomal protein L52, mitochondrial precursor [Xenopus laevis]	2e-15	-	160-549:+1	PS00001:ASN_GLYCOSYLATION N-glycosylation site.|PS00005:PKC_PHOSPHO_SITE Protein kinase C phosphorylation site.|PS00006:CK2_PHOSPHO_SITE Casein kinase II phosphorylation site.|PS00008:MYRISTYL N-myristoylation site.	1621	-	-	-
contig20310	GO:0005515,GO:0016604	XP_002403075.1	alternative splicing factor SRp55/B52/SRp75, putative [Ixodes	3e-09	-	512-754:+2	PS00005:PKC_PHOSPHO_SITE Protein kinase C phosphorylation site.|PS00006:CK2_PHOSPHO_SITE Casein kinase II phosphorylation site.	959	-	-	-
contig25449	-	-	-	-	-	222-467:+3	PS00005:PKC_PHOSPHO_SITE Protein kinase C phosphorylation site.|PS00006:CK2_PHOSPHO_SITE Casein kinase II phosphorylation site.|PS00008:MYRISTYL N-myristoylation site.	623	-	-	-
contig20077	-	-	-	-	-	157-282:+1	PS00005:PKC_PHOSPHO_SITE Protein kinase C phosphorylation site.	975	-	-	-
contig03298	-	-	-	-	-	753-848:+3	PS00004:CAMP_PHOSPHO_SITE cAMP- and cGMP-dependent protein kinase phosphorylation site.	1135	-	-	-
contig16528	GO:0032561,GO:0017111	AAK12359.1	AF240834_1 elongation factor-2 [Neanthes virens]	0	-	20-1219:+2	PS00005:PKC_PHOSPHO_SITE Protein kinase C phosphorylation site.|PS00006:CK2_PHOSPHO_SITE Casein kinase II phosphorylation site.|PS00007:TYR_PHOSPHO_SITE Tyrosine kinase phosphorylation site.|PS00008:MYRISTYL N-myristoylation site.|PS00009:AMIDATION Amidation site.|PS00301:EFACTOR_GTP GTP-binding elongation factors signature.	1220	OG4_10360	6e-176	619
contig06056	-	-	-	-	-	2-133:+2	PS00001:ASN_GLYCOSYLATION N-glycosylation site.|PS00005:PKC_PHOSPHO_SITE Protein kinase C phosphorylation site.	261	-	-	-
contig18588	GO:0030041	XP_002662116.1	PREDICTED: hypothetical protein LOC777729 [Danio rerio]	6e-55	-	135-830:+3	PS00001:ASN_GLYCOSYLATION N-glycosylation site.|PS00005:PKC_PHOSPHO_SITE Protein kinase C phosphorylation site.|PS00006:CK2_PHOSPHO_SITE Casein kinase II phosphorylation site.|PS00008:MYRISTYL N-myristoylation site.	1077	-	-	-
contig00583	-	-	-	-	-	128-184:+2	PS00007:TYR_PHOSPHO_SITE Tyrosine kinase phosphorylation site.	184	-	-	-
contig15638	GO:0044297,GO:0016020,GO:0044424,GO:0019902	Q93134.1	GBLP_BIOGL RecName: Full=Guanine nucleotide-binding protein subunit beta-2-like	e-171	par157_3	854-1099:+2	PS00005:PKC_PHOSPHO_SITE Protein kinase C phosphorylation site.|PS00006:CK2_PHOSPHO_SITE Casein kinase II phosphorylation site.|PS00007:TYR_PHOSPHO_SITE Tyrosine kinase phosphorylation site.|PS00008:MYRISTYL N-myristoylation site.	1283	OG4_11021	3e-159	563
contig25068	-	-	-	-	-	-	-	649	-	-	-
contig06404	-	-	-	-	-	3-74:+3	PS00001:ASN_GLYCOSYLATION N-glycosylation site.	157	-	-	-
contig07390	-	XP_001936466.1	60S ribosomal protein L22 [Pyrenophora tritici-repentis Pt-1C-BFP]	2e-27	-	3-71:+3	-	417	OG4_10643	4e-27	121
contig23831	-	-	-	-	-	242-499:+2	PS00005:PKC_PHOSPHO_SITE Protein kinase C phosphorylation site.|PS00006:CK2_PHOSPHO_SITE Casein kinase II phosphorylation site.	723	-	-	-
contig13062	GO:0006810,GO:0042221,GO:0016020,GO:0005215	XP_002188818.1	PREDICTED: hippocampus abundant transcript 1 [Taeniopygia guttata]	e-157	par152_2	1084-1233:+1	PS00001:ASN_GLYCOSYLATION N-glycosylation site.|PS00005:PKC_PHOSPHO_SITE Protein kinase C phosphorylation site.|PS00008:MYRISTYL N-myristoylation site.	1503	OG4_12441	1e-156	555
contig12830	-	-	-	-	-	74-907:+2	PS00001:ASN_GLYCOSYLATION N-glycosylation site.|PS00005:PKC_PHOSPHO_SITE Protein kinase C phosphorylation site.|PS00006:CK2_PHOSPHO_SITE Casein kinase II phosphorylation site.|PS00008:MYRISTYL N-myristoylation site.	1526	-	-	-
contig10633	-	XP_001637132.1	predicted protein [Nematostella vectensis]	8e-34	par27_20	625-924:+1	PS00008:MYRISTYL N-myristoylation site.	1858	-	-	-
contig00184	-	-	-	-	-	-	-	127	-	-	-
contig09942	GO:0005576	XP_001628259.1	predicted protein [Nematostella vectensis]	6e-54	-	742-903:+1	PS00005:PKC_PHOSPHO_SITE Protein kinase C phosphorylation site.|PS00006:CK2_PHOSPHO_SITE Casein kinase II phosphorylation site.|PS00007:TYR_PHOSPHO_SITE Tyrosine kinase phosphorylation site.|PS00008:MYRISTYL N-myristoylation site.	2010	-	-	-
contig12346	GO:0032182,GO:0042127,GO:0050658,GO:0046578,GO:0010557,GO:0006469,GO:0004672,GO:0007568,GO:0035468,GO:0016021,GO:0007173,GO:0005819,GO:0019904,GO:0005635,GO:0007249,GO:0043234,GO:0006915,GO:0007165,GO:0005215,GO:0008134,GO:0032947	NP_001125843.1	nuclear pore glycoprotein p62 [Pongo abelii]	9e-62	par0_2614	3-95:+3	PS00005:PKC_PHOSPHO_SITE Protein kinase C phosphorylation site.|PS00006:CK2_PHOSPHO_SITE Casein kinase II phosphorylation site.	1583	OG4_12329	2e-62	242
contig07704	-	-	-	-	-	-	-	235	-	-	-
contig13325	-	-	-	-	-	1018-1206:+1	PS00001:ASN_GLYCOSYLATION N-glycosylation site.	1474	-	-	-
contig07580	-	-	-	-	-	-	-	501	-	-	-
contig18365	GO:0005488	ABU86742.1	Kruppel-like factor [Haliotis diversicolor]	6e-40	-	367-642:+1	PS00001:ASN_GLYCOSYLATION N-glycosylation site.|PS00005:PKC_PHOSPHO_SITE Protein kinase C phosphorylation site.|PS00008:MYRISTYL N-myristoylation site.	1092	OG4_16881	4e-35	150
contig15407	GO:0016301,GO:0044444,GO:0042598,GO:0000166	NP_001153506.1	uridine-cytidine kinase 2 [Taeniopygia guttata]	2e-62	-	14-688:+2	PS00004:CAMP_PHOSPHO_SITE cAMP- and cGMP-dependent protein kinase phosphorylation site.|PS00005:PKC_PHOSPHO_SITE Protein kinase C phosphorylation site.|PS00006:CK2_PHOSPHO_SITE Casein kinase II phosphorylation site.|PS00008:MYRISTYL N-myristoylation site.|PS00016:RGD Cell attachment sequence.	1303	OG4_10108	4e-63	244
contig20089	GO:0043410,GO:0005488,GO:0043231,GO:0006915,GO:0007423,GO:0032446,GO:0006508,GO:0007365,GO:0001736	XP_001358699.2	GA22127 [Drosophila pseudoobscura pseudoobscura]	7e-61	par0_2614	1-150:+1	-	974	OG4_11872	1e-61	238
contig22384	-	-	-	-	-	322-417:+1	PS00006:CK2_PHOSPHO_SITE Casein kinase II phosphorylation site.	821	-	-	-
contig25364	-	-	-	-	-	2-145:+2	PS00008:MYRISTYL N-myristoylation site.	630	-	-	-
contig15343	-	XP_002430679.1	Neural/ectodermal development factor IMP-L2 precursor, putative	1e-21	-	789-992:+3	PS00005:PKC_PHOSPHO_SITE Protein kinase C phosphorylation site.|PS00006:CK2_PHOSPHO_SITE Casein kinase II phosphorylation site.|PS00008:MYRISTYL N-myristoylation site.	1308	-	-	-
contig23595	-	-	-	-	-	561-713:+3	PS00005:PKC_PHOSPHO_SITE Protein kinase C phosphorylation site.|PS00006:CK2_PHOSPHO_SITE Casein kinase II phosphorylation site.|PS00007:TYR_PHOSPHO_SITE Tyrosine kinase phosphorylation site.	747	-	-	-
contig14506	-	-	-	-	-	212-796:+2	PS00005:PKC_PHOSPHO_SITE Protein kinase C phosphorylation site.|PS00029:LEUCINE_ZIPPER Leucine zipper pattern.	1372	-	-	-
contig26859	-	-	-	-	-	3-224:+3	PS00001:ASN_GLYCOSYLATION N-glycosylation site.|PS00006:CK2_PHOSPHO_SITE Casein kinase II phosphorylation site.|PS00008:MYRISTYL N-myristoylation site.	494	-	-	-
contig03219	GO:0005515,GO:0031090,GO:0044446,GO:0005739	XP_002664194.1	PREDICTED: RAB11 family interacting protein 2-like [Danio rerio]	5e-09	-	36-707:+3	PS00001:ASN_GLYCOSYLATION N-glycosylation site.|PS00004:CAMP_PHOSPHO_SITE cAMP- and cGMP-dependent protein kinase phosphorylation site.|PS00005:PKC_PHOSPHO_SITE Protein kinase C phosphorylation site.|PS00006:CK2_PHOSPHO_SITE Casein kinase II phosphorylation site.|PS00007:TYR_PHOSPHO_SITE Tyrosine kinase phosphorylation site.	919	-	-	-
contig04566	-	-	-	-	-	-	-	100	-	-	-
contig02851	-	-	-	-	-	608-757:+2	PS00005:PKC_PHOSPHO_SITE Protein kinase C phosphorylation site.	758	-	-	-
contig02665	GO:0019408,GO:0031227,GO:0005626	XP_002935551.1	PREDICTED: dolichol kinase [Xenopus (Silurana) tropicalis]	5e-15	-	339-530:+3	PS00005:PKC_PHOSPHO_SITE Protein kinase C phosphorylation site.	757	-	-	-
contig21403	-	-	-	-	-	77-199:+2	PS00001:ASN_GLYCOSYLATION N-glycosylation site.	884	-	-	-
contig01776	-	-	-	-	-	635-802:+2	PS00006:CK2_PHOSPHO_SITE Casein kinase II phosphorylation site.	843	-	-	-
contig12241	GO:0006259,GO:0050896,GO:0046914,GO:0031461,GO:0043231,GO:0032446,GO:0000153,GO:0019787	EFA01469.1	hypothetical protein TcasGA2_TC007016 [Tribolium castaneum]	9e-55	-	1046-1354:+2	PS00005:PKC_PHOSPHO_SITE Protein kinase C phosphorylation site.|PS00006:CK2_PHOSPHO_SITE Casein kinase II phosphorylation site.|PS00008:MYRISTYL N-myristoylation site.	1598	OG4_11359	7e-55	217
contig18977	-	XP_002426239.1	tripsin, putative [Pediculus humanus corporis]	2e-29	-	1-558:+1	PS00005:PKC_PHOSPHO_SITE Protein kinase C phosphorylation site.|PS00006:CK2_PHOSPHO_SITE Casein kinase II phosphorylation site.|PS00007:TYR_PHOSPHO_SITE Tyrosine kinase phosphorylation site.|PS00008:MYRISTYL N-myristoylation site.|PS00009:AMIDATION Amidation site.|PS00135:TRYPSIN_SER Serine proteases, trypsin family, serine active site.	1051	-	-	-
contig21795	GO:0003729,GO:0034968,GO:0043231,GO:0050789,GO:0016071,GO:0005700,GO:0005737	XP_001602794.1	PREDICTED: similar to CG4170-PA [Nasonia vitripennis]	2e-12	-	2-703:+2	PS00005:PKC_PHOSPHO_SITE Protein kinase C phosphorylation site.|PS00006:CK2_PHOSPHO_SITE Casein kinase II phosphorylation site.|PS00008:MYRISTYL N-myristoylation site.	861	-	-	-
contig10394	GO:0015082,GO:0000041	XP_002943968.1	PREDICTED: zinc transporter ZIP4-like [Xenopus (Silurana) tropicalis]	1e-36	par0_2614	798-935:+3	PS00005:PKC_PHOSPHO_SITE Protein kinase C phosphorylation site.|PS00006:CK2_PHOSPHO_SITE Casein kinase II phosphorylation site.|PS00008:MYRISTYL N-myristoylation site.	1909	-	-	-
contig24576	-	-	-	-	-	62-190:+2	PS00005:PKC_PHOSPHO_SITE Protein kinase C phosphorylation site.	684	-	-	-
contig08407	-	XP_001309979.1	Clan CA, family C19, ubiquitin hydrolase-like cysteine peptidase	9e-16	-	109-495:+1	PS00001:ASN_GLYCOSYLATION N-glycosylation site.|PS00005:PKC_PHOSPHO_SITE Protein kinase C phosphorylation site.|PS00006:CK2_PHOSPHO_SITE Casein kinase II phosphorylation site.|PS00008:MYRISTYL N-myristoylation site.	2712	-	-	-
contig17128	-	XP_419630.1	PREDICTED: similar to dJ85M6.4 (novel 58.3 KDA protein) [Gallus	5e-09	-	947-1174:+2	PS00001:ASN_GLYCOSYLATION N-glycosylation site.|PS00005:PKC_PHOSPHO_SITE Protein kinase C phosphorylation site.|PS00006:CK2_PHOSPHO_SITE Casein kinase II phosphorylation site.	1176	-	-	-
contig04027	GO:0031981,GO:0000080,GO:0005515,GO:0032868,GO:0030001,GO:0010557,GO:0009850,GO:0044427,GO:0008283,GO:0016310,GO:0043627,GO:0007264,GO:0004674,GO:0032559,GO:0043234,GO:0010038,GO:0009628,GO:0009887,GO:0000087,GO:0042598,GO:0044444,GO:0000803,GO:0006260	XP_001504840.1	PREDICTED: similar to cyclin-dependent kinase-2 alpha [Equus	e-119	-	31-843:+1	PS00001:ASN_GLYCOSYLATION N-glycosylation site.|PS00004:CAMP_PHOSPHO_SITE cAMP- and cGMP-dependent protein kinase phosphorylation site.|PS00005:PKC_PHOSPHO_SITE Protein kinase C phosphorylation site.|PS00006:CK2_PHOSPHO_SITE Casein kinase II phosphorylation site.|PS00008:MYRISTYL N-myristoylation site.|PS00009:AMIDATION Amidation site.|PS00108:PROTEIN_KINASE_ST Serine/Threonine protein kinases ac…	1360	OG4_10184	6e-119	429
contig16051	GO:0043229	XP_001121889.1	PREDICTED: similar to JTBR CG1935-PA [Apis mellifera]	2e-15	-	299-763:+2	PS00005:PKC_PHOSPHO_SITE Protein kinase C phosphorylation site.|PS00006:CK2_PHOSPHO_SITE Casein kinase II phosphorylation site.	1256	-	-	-
contig05542	-	-	-	-	-	3-98:+3	-	161	-	-	-
contig09288	-	XP_791975.1	PREDICTED: similar to Fas-associated via death domain	1e-07	par0_2614	27-569:+3	PS00001:ASN_GLYCOSYLATION N-glycosylation site.|PS00004:CAMP_PHOSPHO_SITE cAMP- and cGMP-dependent protein kinase phosphorylation site.|PS00005:PKC_PHOSPHO_SITE Protein kinase C phosphorylation site.|PS00006:CK2_PHOSPHO_SITE Casein kinase II phosphorylation site.|PS00008:MYRISTYL N-myristoylation site.	2217	-	-	-
contig03326	GO:0003676,GO:0008380,GO:0043231	ACN10986.1	Splicing factor, arginine/serine-rich 5 [Salmo salar]	6e-26	-	-	-	491	OG4_11532	1e-26	120
contig17852	-	-	-	-	-	271-432:+1	-	1122	-	-	-
contig25400	GO:0042995	ACJ15284.1	tektin A1 [Haliotis asinina]	3e-43	-	3-227:+3	PS00005:PKC_PHOSPHO_SITE Protein kinase C phosphorylation site.|PS00008:MYRISTYL N-myristoylation site.	628	OG4_19774	5e-39	162
contig25168	-	XP_002730477.1	PREDICTED: mitochondrial ribosomal protein S33-like [Saccoglossus	8e-20	-	2-82:+2	-	644	OG4_17342	4e-18	93.2
contig04000	GO:0005975,GO:0016798	XP_001518594.1	PREDICTED: similar to chitotriosidase [Ornithorhynchus anatinus]	3e-69	par0_2614	921-1040:+3	PS00005:PKC_PHOSPHO_SITE Protein kinase C phosphorylation site.|PS00008:MYRISTYL N-myristoylation site.	2033	OG4_10335	5e-70	268
contig10922	GO:0016740	XP_002732562.1	PREDICTED: Malonyl CoA-acyl carrier protein transacylase,	2e-97	-	967-1197:+1	PS00005:PKC_PHOSPHO_SITE Protein kinase C phosphorylation site.|PS00006:CK2_PHOSPHO_SITE Casein kinase II phosphorylation site.	1800	OG4_11305	8e-95	350
[truncated: 25,452 more rows]

## Sheet: EnchytraeusSingeltonsSummary
SID	GOID	PID	P_desc	e-value	Paralog	Start-End:FrameFS	DomainID:desc	length	OG_ID	E-value	Score
[truncated: 87,686 more rows]

## Sheet: Enchytraeus454IsotigsSummary
SID	GOID	PID	P_desc	e-value	Paralog	Start-End:FrameFS	DomainID:desc	length	OG_ID	E-value	Score
[truncated: 24,769 more rows]

## Sheet: Column_IDs
SID - Sequence ID from input
[truncated: 11 more rows]
