# Supplementary material for: Transcriptome assembly and microarray construction for Enchytraeus crypticus, a model oligochaete to assess stress response mechanisms derived from soil conditions
Source: BMC Genomics. 2014 Apr 23;15:302. doi: 10.1186/1471-2164-15-302 (PMC4234436; doi:10.1186/1471-2164-15-302)
Supplement: Additional file 9 — List of significantly Zinc-regulated (FDR corrected p < 0.5) transcripts with annotations. [file 1471-2164-15-302-S9.xlsx]

## Sheet: siglist+description
ProbeName	sequence	logFC	adj.P.Val	Description	eValue	mean_Similarity	GOs
CUST_10094_PI427420766_a	contig20228	1.45148	0.0343402	NA	NA	NA	NA
CUST_10158_PI427420766_a	contig20180	0.973369	5.52e-06	nicotinic acetylcholine receptor alpha subunit precursor	1.5e-21	0.6615	F:extracellular ligandNAgated ion channel activity; C:integral to membrane; P:ion transport
CUST_10218_PI427420766_a	contig20120	0.732169	0.0149392	NA	NA	NA	NA
CUST_10238_PI427420766_a	contig20106	-0.626997	0.0403565	hypothetical protein CGI 10001850	3.79e-06	0.69	NA
CUST_10321_PI427420766_a	contig20022	0.879176	0.0204919	plasma membrane calcium atpase	0	0.883	F:calciumNAtransporting ATPase activity; P:calcium ion transmembrane transport; C:integral to membrane; F:metal ion binding; P:ATP biosynthetic process; F:ATP binding; C:sarcoplasmic reticulum
CUST_10354_PI427420766_a	contig19972	-0.319767	0.0462158	NA	NA	NA	NA
CUST_10355_PI427420766_a	contig19977	1.13562	0.0309912	NA	NA	NA	NA
CUST_10434_PI427420766_a	contig04813	0.590012	0.0291895	cytidine deaminase	1.87e-40	0.7265	C:cytosol; F:zinc ion binding; P:negative regulation of cell growth; P:negative regulation of nucleotide metabolic process; F:cytidine deaminase activity; P:response to cycloheximide; P:cellular response to external biotic stimulus; F:nucleoside binding; P:cytidine deamination; P:protein homotetramerization; F:protein homodimerization activity; P:pyrimidine nucleobase metabolic process
CUST_10450_PI427420766_a	contig19960	0.495406	0.0414875	NA	NA	NA	NA
CUST_10538_PI427420766_a	contig07469	0.771504	0.0489027	centrin 4	4.58e-08	0.56	P:cellular process; F:binding; C:cell part
CUST_10595_PI427420766_a	contig03176	-0.57717	0.000581741	NA	NA	NA	NA
CUST_10678_PI427420766_a	contig19701	-0.68666	2.23e-05	NA	NA	NA	NA
CUST_10790_PI427420766_a	contig19620	1.57057	0.0256261	short-chain collagen c4-like	2.87e-49	0.496	NA
CUST_10939_PI427420766_a	contig01486	0.808739	0.0351431	atp synthase beta subunit	3e-105	0.9535	P:angiogenesis; F:protonNAtransporting ATPase activity, rotational mechanism; F:hydrogenNAexporting ATPase activity, phosphorylative mechanism; P:negative regulation of cell adhesion involved in substrateNAbound cell migration; P:ADP biosynthetic process; F:hydrogen ion transporting ATP synthase activity, rotational mechanism; F:lipoprotein particle receptor activity; P:regulation of intracellula…
CUST_10984_PI427420766_a	contig19405	0.523952	0.00523017	ring finger protein 213-like	1.15e-69	0.5635	F:binding; P:ATP catabolic process; F:ubiquitinNAprotein ligase activity; F:ATPase activity; P:protein autoubiquitination; C:cytoplasm
CUST_10990_PI427420766_a	contig19432	0.791675	0.00574572	fibrinolytic enzyme	1.34e-141	0.797	F:serineNAtype endopeptidase activity; P:blood coagulation; P:proteolysis
CUST_11088_PI427420766_a	contig00007	0.975468	0.00960319	motile sperm domain-containing protein 2	2.73e-39	0.5475	F:structural molecule activity; P:biological process
CUST_11131_PI427420766_a	contig19301	-0.494688	0.0153883	NA	NA	NA	NA
CUST_11333_PI427420766_a	contig19147	4.1644	2.74e-14	cation efflux family protein	1.02e-48	0.6185	F:cation transmembrane transporter activity; C:integral to membrane; P:transmembrane transport; P:cation transport
CUST_11393_PI427420766_a	contig19080	-0.962782	0.036587	NA	NA	NA	NA
CUST_11400_PI427420766_a	contig01077	1.03119	0.0488703	phd finger protein	2.13e-07	0.57	F:metal ion binding; F:zinc ion binding
CUST_11424_PI427420766_a	contig04170	0.743389	0.0258948	NA	NA	NA	NA
CUST_11761_PI427420766_a	contig18770	0.674903	0.0285182	regeneration-upregulated protein 3	1.48e-61	0.5635	NA
CUST_11785_PI427420766_a	contig07538	-0.379238	0.0345404	calcium dependent protein kinase 17	3.05e-05	0.5285	F:transferase activity; F:protein serine/threonine kinase activity; P:phosphorylation; F:protein kinase activity; P:protein phosphorylation; F:nucleotide binding; F:ATP binding; F:kinase activity; F:transferase activity, transferring phosphorusNAcontaining groups; F:calcium ion binding; C:cellular component; C:vacuole; P:abscisic acid mediated signaling pathway; C:membrane; P:response to osmotic …
CUST_1180_PI427420766_a	contig00277	-0.542831	0.0361267	NA	NA	NA	NA
CUST_11849_PI427420766_a	contig18692	2.62174	3.03e-14	NA	NA	NA	NA
CUST_11872_PI427420766_a	contig18664	1.95828	0.0216323	fibrinolytic enzyme	1.27e-156	0.7885	F:serineNAtype endopeptidase activity; F:kinase activity; P:phosphorylation; P:proteolysis; P:fibrinolysis
CUST_11903_PI427420766_a	contig18566	1.28726	0.0441306	NA	NA	NA	NA
CUST_1196_PI427420766_a	contig02689	0.843232	0.0143034	NA	NA	NA	NA
CUST_12001_PI427420766_a	contig18509	-0.64387	0.0262996	testis-specific serine threonine-protein kinase 4-like	3.84e-89	0.706	P:phosphorylation; F:protein serine/threonine kinase activity; F:nucleotide binding; P:serine family amino acid metabolic process
CUST_12033_PI427420766_a	contig18528	-0.583538	0.0098106	NA	NA	NA	NA
CUST_12135_PI427420766_a	contig00949	-0.536692	0.00574572	hypothetical protein BRAFLDRAFT 71606	1.24e-05	0.515	NA
CUST_12219_PI427420766_a	contig18329	0.747031	0.00998182	NA	NA	NA	NA
CUST_1226_PI427420766_a	contig27051	1.51993	0.0107198	NA	NA	NA	NA
CUST_12490_PI427420766_a	contig01903	0.525083	0.0351431	caspase apoptosis-related cysteine peptidase	2.99e-63	0.601	F:peptidase activity; P:response to chemical stimulus; P:metabolic process; P:positive regulation of apoptotic process
CUST_12606_PI427420766_a	contig18000	0.917848	0.00486958	NA	NA	NA	NA
CUST_12616_PI427420766_a	contig04270	1.13862	0.0258948	wap four-disulfide core domain protein 3	6.74e-10	0.418	F:peptidase inhibitor activity; C:extracellular region; P:negative regulation of peptidase activity; F:nutrient reservoir activity; F:serineNAtype endopeptidase inhibitor activity
CUST_12676_PI427420766_a	contig17903	0.91168	0.000960305	granulin precursor	1.68e-16	0.4875	P:embryo implantation; C:mitochondrion; P:blastocyst hatching; P:positive regulation of epithelial cell proliferation; C:intracellular membraneNAbounded organelle; C:integral to membrane
CUST_12684_PI427420766_a	contig17958	0.741078	0.0232527	glycine rich protein	0.000131	0.435	C:outer membrane; P:pathogenesis
CUST_12752_PI427420766_a	contig17893	-0.724062	0.0158684	sodium-bile acid cotransporter	1.1e-24	0.4785	C:membrane; F:bile acid:sodium symporter activity; P:sodium ion transport
CUST_12769_PI427420766_a	contig17868	1.4086	0.0107666	NA	NA	NA	NA
CUST_12894_PI427420766_a	contig17756	0.601777	0.0413786	nedd8	2.81e-19	0.92	P:ubiquitinNAdependent protein catabolic process; P:regulation of transcription from RNA polymerase II promoter; F:ubiquitin protein ligase binding; P:protein neddylation; P:response to organic cyclic compound; P:anatomical structure morphogenesis; P:protein localization; C:nucleus
CUST_12935_PI427420766_a	contig01357	-1.3458	0.0147897	NA	NA	NA	NA
CUST_12992_PI427420766_a	contig03706	-0.320876	0.0261159	beta- -galactosyl-o-glycosyl-glycoprotein beta- -n-acetylglucosaminyltransferase	5.09e-46	0.534	P:metabolic process; C:membrane; F:acetylglucosaminyltransferase activity
CUST_13041_PI427420766_a	contig05995	0.820185	0.0247649	phenazine biosynthesis-like domain-containing protein	5.08e-47	0.6085	P:biosynthetic process; F:catalytic activity; F:molecular function; P:biological process; F:isomerase activity; C:cellular component
CUST_13059_PI427420766_a	contig17623	1.21203	0.0351431	hypothetical protein NEMVEDRAFT v1g49598	9.81e-10	0.5033	NA
CUST_13121_PI427420766_a	contig17538	0.916035	0.0286562	NA	NA	NA	NA
CUST_13167_PI427420766_a	contig17500	0.788481	0.00057848	NA	NA	NA	NA
CUST_13239_PI427420766_a	contig02942	1.56462	0.00191679	leukocyte cell-derived chemotaxin 1-like	0.000321	0.4425	NA
CUST_13262_PI427420766_a	contig04474	0.348663	0.0201342	NA	NA	NA	NA
CUST_13313_PI427420766_a	contig17390	-0.764196	3.76e-05	NA	NA	NA	NA
CUST_13429_PI427420766_a	contig17265	-0.32057	0.0143578	NA	NA	NA	NA
CUST_1343_PI427420766_a	contig06476	1.19696	0.0402022	NA	NA	NA	NA
CUST_13472_PI427420766_a	contig01311	-0.968261	0.0351431	NA	NA	NA	NA
CUST_13515_PI427420766_a	contig17171	-0.349147	0.0221586	NA	NA	NA	NA
CUST_13577_PI427420766_a	GYUW2K402JHSLC	0.553467	0.0101672	NA	NA	NA	NA
CUST_13641_PI427420766_a	contig17049	0.772946	0.0169504	NA	NA	NA	NA
CUST_13704_PI427420766_a	contig17027	0.847014	0.0100556	hypothetical protein BRAFLDRAFT 79590	7.64e-07	0.46	NA
CUST_13791_PI427420766_a	contig16963	0.491974	0.0408336	cystatin b	8.37e-29	0.7045	P:negative regulation of peptidase activity; F:binding; F:endopeptidase inhibitor activity; C:nucleus
CUST_13805_PI427420766_a	contig16939	0.812243	0.0216323	NA	NA	NA	NA
CUST_13811_PI427420766_a	contig16873	1.32913	0.0422488	glycosyltransferase-like isoform cra a	1.04e-46	0.549	F:transferase activity, transferring glycosyl groups; F:molecular function; F:transferase activity; C:integral to membrane; C:membrane; P:biological process; C:Golgi apparatus; C:cellular component; C:Golgi membrane
CUST_1399_PI427420766_a	contig26987	0.975154	0.0127849	ras-like protein	3.89e-87	0.9415	P:small GTPase mediated signal transduction; P:GTP catabolic process; F:GTPase activity; F:GTP binding; C:plasma membrane
CUST_14121_PI427420766_a	contig16667	0.593372	0.00586449	NA	NA	NA	NA
CUST_14177_PI427420766_a	contig16609	1.14219	0.0125427	phospholipase b-like 1	1.04e-99	0.656	F:hydrolase activity; P:lipid catabolic process; C:extracellular region; F:molecular function; P:biological process; C:cellular component
CUST_14217_PI427420766_a	contig16545	-0.540483	0.03701	NA	NA	NA	NA
CUST_1427_PI427420766_a	contig26985	1.02472	0.0339539	NA	NA	NA	NA
CUST_14302_PI427420766_a	contig16487	0.450414	0.0338502	chloride channel protein 7	1.04e-17	0.734	F:voltageNAgated chloride channel activity; P:transmembrane transport; C:integral to membrane; P:chloride transport
CUST_14304_PI427420766_a	contig07331	1.75813	0.000663369	NA	NA	NA	NA
CUST_14443_PI427420766_a	contig16353	-0.432849	0.0255595	PREDICTED: similar to predicted protein	1.2e-07	0.52	NA
CUST_14537_PI427420766_a	contig16217	1.2504	3.29e-05	NA	NA	NA	NA
CUST_14618_PI427420766_a	contig16209	0.87893	8.88e-05	tumor suppressor candidate 5 homolog	2.44e-08	0.56	NA
CUST_14631_PI427420766_a	contig16173	0.464106	0.0108996	protein transport protein sec61 subunit beta-like	3.84e-34	0.8055	F:protein transporter activity; C:Sec61 translocon complex; P:negative regulation of autophagy; P:SRPNAdependent cotranslational protein targeting to membrane, translocation
CUST_14670_PI427420766_a	contig16171	1.18902	0.0181071	protease inhibitor kazal-type	4.35e-12	0.436	P:proteolysis; F:peptidase activity; C:integral to membrane
CUST_14751_PI427420766_a	contig07394	-0.657183	8.09e-07	prostaglandin d2 hematopoietic-like	1.85e-56	0.6155	F:transferase activity; P:metabolic process; F:glutathione transferase activity
CUST_1488_PI427420766_a	contig07585	0.97891	0.00351267	NA	NA	NA	NA
CUST_14885_PI427420766_a	contig04411	0.592526	0.0176965	dna-binding nuclear protein p8	8.24e-13	0.7025	F:DNA binding; C:nucleus
CUST_1499_PI427420766_a	contig26946	0.582244	0.0413786	NA	NA	NA	NA
CUST_15116_PI427420766_a	contig15785	0.746153	0.017892	NA	NA	NA	NA
CUST_15132_PI427420766_a	contig15764	-0.75488	0.0154343	NA	NA	NA	NA
CUST_15139_PI427420766_a	contig15691	0.798892	0.0347993	NA	NA	NA	NA
CUST_1526_PI427420766_a	GYUW2K402JTLIT	0.628504	0.00343496	NA	NA	NA	NA
CUST_15416_PI427420766_a	contig15472	0.509409	0.0447903	NA	NA	NA	NA
CUST_15557_PI427420766_a	contig15364	0.404276	0.0363446	NA	NA	NA	NA
CUST_15773_PI427420766_a	contig03469	-1.32836	5.52e-06	cartilage matrix protein	3.06e-56	0.4815	P:regulation of bone mineralization; F:calcium ion binding; P:growth plate cartilage chondrocyte morphogenesis; C:proteinaceous extracellular matrix; P:chondrocyte differentiation; F:extracellular matrix structural constituent; P:protein complex assembly; F:protein binding
CUST_15803_PI427420766_a	contig15136	0.403565	0.0202774	prostaglandin e synthase	1.87e-40	0.6075	P:cellular process
CUST_1596_PI427420766_a	contig01917	0.710321	0.0343402	selenoprotein p precursor	7.09e-14	0.546	F:selenium binding; P:locomotory behavior; P:sexual reproduction; P:response to selenium ion; P:postNAembryonic development; P:growth; P:brain development; P:selenium compound metabolic process; C:extracellular space; P:response to oxidative stress; C:extracellular region
CUST_15969_PI427420766_a	contig14970	0.49654	0.0217137	NA	NA	NA	NA
CUST_15996_PI427420766_a	contig14957	0.441332	0.0188596	translocon-associated protein subunit delta precursor	3.58e-51	0.7105	P:response to chemical stimulus
CUST_16042_PI427420766_a	contig14889	0.514432	0.0421189	NA	NA	NA	NA
CUST_16086_PI427420766_a	contig14847	0.944881	0.0459458	regeneration-upregulated protein 5	9.7e-76	0.57	NA
CUST_16543_PI427420766_a	contig14470	-0.576424	0.0039078	NA	NA	NA	NA
CUST_16687_PI427420766_a	contig14339	0.557817	0.00656747	hypothetical protein CGI 10007113	7.57e-07	0.47	NA
CUST_16691_PI427420766_a	contig14267	0.433642	0.0352	NA	NA	NA	NA
CUST_16749_PI427420766_a	contig14282	0.591905	0.0190139	small nuclear ribonucleoprotein g	1.3e-34	0.9045	C:cytosol; F:RNA binding; P:termination of RNA polymerase II transcription; C:U7 snRNP; P:spliceosomal complex assembly; P:spliceosomal snRNP assembly; P:histone mRNA metabolic process; F:protein binding; P:ncRNA metabolic process; C:catalytic step 2 spliceosome; C:nucleoplasm; C:U12NAtype spliceosomal complex
CUST_16751_PI427420766_a	contig14286	-1.311	3.06e-06	transmembrane protease serine 3	1.75e-10	0.6605	F:peptidase activity
CUST_16791_PI427420766_a	contig14214	0.605385	0.0112312	nadh dehydrogenase	1.08e-41	0.746	P:mitochondrial electron transport, NADH to ubiquinone; F:NADH dehydrogenase (ubiquinone) activity; C:mitochondrial respiratory chain complex I; P:ubiquinone biosynthetic process; P:sodium ion transport; P:proton transport
CUST_16819_PI427420766_a	contig02291	0.783687	0.0492098	isoform c	1.29e-09	0.813	P:cytoskeleton organization; F:structural molecule activity; P:establishment or maintenance of cell polarity; F:neuropeptide hormone activity; P:maintenance of imaginal discNAderived wing hair orientation; P:neuropeptide signaling pathway; P:chitinNAbased embryonic cuticle biosynthetic process; P:adult somatic muscle development; P:septate junction assembly; P:protein targeting to membrane; C:spe…
CUST_16830_PI427420766_a	contig14204	0.777063	0.00960812	regeneration-upregulated protein 3	8.82e-55	0.5485	NA
CUST_16854_PI427420766_a	contig14151	0.815972	0.0176965	smith-magenis syndrome chromosomal region candidate gene 7	2.92e-27	0.448	C:mitochondrial outer membrane; C:mitochondrion; F:molecular function; C:integral to membrane; C:membrane; P:biological process; P:mitochondrial fusion; F:protein binding
CUST_17012_PI427420766_a	contig14028	0.432633	0.00998182	txk tyrosine isoform cra b	5.18e-28	0.582	P:NK T cell differentiation; F:kinase activity; P:regulation of transcription from RNA polymerase II promoter; P:activation of phospholipase C activity; C:cytoplasm; P:protein autophosphorylation; F:RNA polymerase II regulatory region DNA binding; P:adaptive immune response; P:T cell receptor signaling pathway; P:interleukinNA4 production; P:positive regulation of interferonNAgamma production; P:…
CUST_17016_PI427420766_a	contig14033	-0.740754	5.06e-05	phytochelatin synthase	6.63e-26	0.5625	F:metal ion binding; F:glutathione gammaNAglutamylcysteinyltransferase activity; P:phytochelatin biosynthetic process; F:transferase activity; P:response to metal ion; F:transferase activity, transferring acyl groups
CUST_17058_PI427420766_a	contig13956	-0.920549	0.0220366	NA	NA	NA	NA
CUST_17064_PI427420766_a	contig13979	0.939057	0.000519851	multidrug resistance protein 3	1.88e-37	0.5485	P:cellular process; F:nucleosideNAtriphosphatase activity; P:transport; C:intercellular canaliculus; C:cell part; C:membrane
CUST_17089_PI427420766_a	contig13981	0.65529	0.036587	atp h+ mitochondrial fo subunit c3 (subunit 9)	3.11e-31	0.7065	F:hydrogen ion transmembrane transporter activity; C:mitochondrion; C:integral to membrane; P:ATP synthesis coupled proton transport; F:lipid binding; C:protonNAtransporting ATP synthase complex, coupling factor F(o); P:ATP hydrolysis coupled proton transport
CUST_17169_PI427420766_a	contig13891	-0.43618	0.0483487	high cysteine membrane protein group 2	3.2e-14	0.443	P:proteolysis; P:cell adhesion; C:membrane; F:zinc ion binding; F:metalloendopeptidase activity; F:serineNAtype endopeptidase activity; F:copper ion binding; F:sequenceNAspecific DNA binding transcription factor activity; F:DNA binding; C:nucleus; P:regulation of transcription, DNANAdependent
CUST_17292_PI427420766_a	contig13762	0.942261	0.0489027	PREDICTED: uncharacterized protein LOC100905519	2.01e-11	0.58	NA
CUST_17308_PI427420766_a	contig13751	1.03481	0.0302426	NA	NA	NA	NA
CUST_17394_PI427420766_a	contig13683	1.02986	0.00281248	enterin neuropeptide	6.04e-05	0.565	P:neuropeptide signaling pathway
CUST_17404_PI427420766_a	contig13658	0.791221	0.0466135	lysosomal membrane glycoprotein	8.08e-15	0.4965	C:membrane
CUST_17487_PI427420766_a	contig13547	1.0942	0.0185555	NA	NA	NA	NA
CUST_17493_PI427420766_a	NA	1.14321	0.00926768	NA	NA	NA	NA
CUST_17532_PI427420766_a	contig13532	-0.529146	6.75e-05	apoptosis-inducing factor 2	1.53e-23	0.5875	P:cellular process; C:cytoplasmic part; C:membrane
CUST_17612_PI427420766_a	contig13454	1.05665	0.0241042	NA	NA	NA	NA
CUST_17650_PI427420766_a	contig03651	0.719558	0.00574572	isoform b	2.48e-40	0.507	P:organelle organization; C:nuclear periphery; C:chromosome
CUST_17820_PI427420766_a	contig04154	0.709142	0.0306947	NA	NA	NA	NA
CUST_17862_PI427420766_a	contig13232	0.853142	0.036587	NA	NA	NA	NA
CUST_17897_PI427420766_a	contig13198	1.48339	0.00802223	NA	NA	NA	NA
CUST_18078_PI427420766_a	contig13034	1.30248	0.0281373	dipeptidyl-peptidase 7	1.12e-159	0.6715	F:dipeptidylNApeptidase activity; C:intracellular organelle; P:proteolysis; C:cytosol
CUST_18201_PI427420766_a	contig12902	1.09287	0.0117258	NA	NA	NA	NA
CUST_18254_PI427420766_a	contig12889	0.500004	0.033906	NA	NA	NA	NA
CUST_18257_PI427420766_a	contig12848	-0.380223	0.00306073	NA	NA	NA	NA
CUST_18258_PI427420766_a	contig12854	0.668968	0.0362131	chromosome 3 open reading frame 26	5.26e-49	0.65	F:nucleic acid binding; F:ATP binding; F:ATPNAdependent helicase activity
CUST_18299_PI427420766_a	contig12830	-0.420091	0.0302426	Putative aquaporin-10	0.000726	0.45	NA
CUST_18332_PI427420766_a	contig12823	0.474472	0.047283	NA	NA	NA	NA
CUST_1837_PI427420766_a	contig07332	2.45234	0.00181746	NA	NA	NA	NA
CUST_18498_PI427420766_a	contig12662	0.970195	0.0176965	NA	NA	NA	NA
CUST_18519_PI427420766_a	contig12635	-1.06707	0.0101225	NA	NA	NA	NA
CUST_1856_PI427420766_a	contig00066	-0.438267	0.0360223	NA	NA	NA	NA
CUST_18575_PI427420766_a	contig12594	0.866144	0.000670703	NA	NA	NA	NA
CUST_18614_PI427420766_a	contig00985	-2.031	2.73e-06	abc transporter g family member 22	1.6e-59	0.476	F:ATPase activity; F:ATP binding; F:nucleotide binding; C:membrane; F:nucleosideNAtriphosphatase activity; P:ATP catabolic process; F:ATPase activity, coupled to transmembrane movement of substances; P:response to water deprivation; P:transpiration; C:plasma membrane
CUST_18643_PI427420766_a	contig12475	-0.57285	0.000376397	29-kda galactose-binding lectin	1.88e-05	0.5486	F:carbohydrate binding
CUST_18666_PI427420766_a	contig12495	-0.708605	0.00734261	NA	NA	NA	NA
CUST_18847_PI427420766_a	contig12317	-0.421559	0.0268992	endonuclease-reverse transcriptase	1.78e-07	0.5605	F:endonuclease activity; F:RNANAdirected DNA polymerase activity; F:RNA binding; P:RNANAdependent DNA replication
CUST_1885_PI427420766_a	contig26768	0.826449	0.0196296	NA	NA	NA	NA
CUST_18900_PI427420766_a	contig12280	0.904926	0.0251862	importin subunit beta-1	0	0.8525	C:cytosol; F:protein transporter activity; P:apoptotic DNA fragmentation; F:zinc ion binding; C:nuclear membrane; P:protein import into nucleus, translocation; C:nuclear pore; P:cytokineNAmediated signaling pathway; F:nuclear localization sequence binding; P:NLSNAbearing substrate import into nucleus; F:protein domain specific binding; P:viral infectious cycle; C:nucleoplasm; P:viral genome trans…
CUST_1891_PI427420766_a	contig00280	0.831041	0.0298257	NA	NA	NA	NA
CUST_18925_PI427420766_a	contig12257	0.520136	0.0270756	NA	NA	NA	NA
CUST_18959_PI427420766_a	contig12222	0.254709	0.0488787	NA	NA	NA	NA
CUST_19083_PI427420766_a	contig12096	-0.818869	3.76e-05	NA	NA	NA	NA
CUST_19102_PI427420766_a	contig12104	1.15144	0.0202774	frizzled-like protein 1	1.21e-36	0.7535	P:dorsal/ventral axis specification; P:positive regulation of transcription from RNA polymerase II promoter; C:integral to membrane; F:transmembrane signaling receptor activity; F:WntNAprotein binding; P:canonical Wnt receptor signaling pathway; F:syndecan binding; P:mesoderm formation; P:protein localization; P:convergent extension involved in gastrulation
CUST_19113_PI427420766_a	contig12059	-0.488171	0.0309756	transposase-like	9.38e-75	0.628	NA
CUST_19132_PI427420766_a	contig07293	0.742864	0.0242859	NA	NA	NA	NA
CUST_19173_PI427420766_a	contig12034	-1.1423	3.89e-06	plslp lotgi ame: full=perlustrin-like protein flags: precursor	3.72e-05	0.46	P:regulation of cell growth; F:insulinNAlike growth factor binding; C:extracellular region
CUST_19204_PI427420766_a	contig11979	2.57133	7.56e-14	purine nucleoside phosphorylase	1.79e-91	0.701	P:inosine catabolic process; P:nicotinamide riboside catabolic process; F:receptor binding; F:drug binding; P:immune response; F:phosphate ion binding; P:positive regulation of T cell proliferation; P:purine nucleobase metabolic process; C:extracellular region; P:purine nucleotide catabolic process; C:cytosol; P:response to drug; F:purine nucleobase binding; F:nucleoside binding; F:purineNAnucleo…
CUST_19318_PI427420766_a	contig11908	-0.329606	0.0216323	NA	NA	NA	NA
CUST_19334_PI427420766_a	contig11884	0.503227	0.0456685	NA	NA	NA	NA
CUST_1935_PI427420766_a	contig06304	-0.943598	0.0221586	carbonyl reductase	8.33e-56	0.7875	F:carbonyl reductase (NADPH) activity; F:NADPH binding; P:phylloquinone catabolic process; F:3NAketo sterol reductase activity; C:nucleus; C:cytosol; P:oxidationNAreduction process; P:leukotriene metabolic process; P:prostaglandin metabolic process
CUST_19353_PI427420766_a	contig11859	0.5975	0.0241042	l-xylulose reductase	1.3e-84	0.7035	F:oxidoreductase activity; P:primary metabolic process
CUST_19438_PI427420766_a	contig03299	-0.536505	0.0100556	NA	NA	NA	NA
CUST_19604_PI427420766_a	contig11634	-0.440633	0.047089	protein	1.35e-10	0.4422	NA
CUST_19649_PI427420766_a	contig11590	0.472525	0.0306947	dipeptidase 1-like	1.51e-130	0.679	P:negative regulation of cellular process; F:binding; P:primary metabolic process; P:apoptotic process; F:metalloexopeptidase activity; C:cell part; F:dipeptidase activity; P:cellular metabolic process
CUST_19657_PI427420766_a	contig04006	1.51875	0.0100399	NA	NA	NA	NA
CUST_1968_PI427420766_a	contig02721	1.09035	0.0351431	NA	NA	NA	NA
CUST_19692_PI427420766_a	contig11544	1.19407	0.0422767	glycine receptor subunit alpha-2 isoform 2	1.86e-23	0.471	P:cellular process; P:ion transport; F:ligandNAgated ion channel activity; C:membrane
CUST_19859_PI427420766_a	contig11377	0.389922	0.0457309	NA	NA	NA	NA
CUST_19874_PI427420766_a	contig11363	0.880383	0.00542228	insulin-like growth factor binding protein 1	1.18e-05	0.5713	C:cytoplasm; P:negative regulation of cell proliferation; P:response to hypoxia; P:regulation of cell growth; F:insulinNAlike growth factor binding; F:insulinNAlike growth factor II binding; F:insulinNAlike growth factor I binding; C:extracellular region
CUST_19996_PI427420766_a	contig11280	0.734443	0.0364914	NA	NA	NA	NA
CUST_20209_PI427420766_a	contig11075	1.12126	0.00926768	predicted protein	0.000137	0.52	F:phosphatase activity; P:dephosphorylation; C:integral to membrane; P:protein dephosphorylation; P:peptidylNAtyrosine dephosphorylation; P:cell communication; F:protein tyrosine phosphatase activity
CUST_20213_PI427420766_a	contig11097	0.488975	0.00821226	NA	NA	NA	NA
CUST_2022_PI427420766_a	contig26711	0.813323	3.16e-05	NA	NA	NA	NA
CUST_20239_PI427420766_a	contig11043	0.617101	0.0168473	hypothetical protein BRAFLDRAFT 76566	6.9e-06	0.385	C:membrane
CUST_20243_PI427420766_a	contig11052	1.17534	0.00674366	uroporphyrinogen decarboxylase	8.2e-178	0.795	F:uroporphyrinogen decarboxylase activity; P:heme biosynthetic process; F:ferrous iron binding; P:uroporphyrinogen III metabolic process; C:nucleus; C:cytosol; C:microtubule cytoskeleton; P:chlorophyll metabolic process
CUST_20266_PI427420766_a	contig11039	-0.471891	0.0447903	NA	NA	NA	NA
CUST_20300_PI427420766_a	contig10980	-0.3896	0.0286562	NA	NA	NA	NA
CUST_20626_PI427420766_a	contig10676	0.864724	0.00477097	29-kda galactose-binding lectin	1.12e-16	0.5429	F:carbohydrate binding
CUST_20688_PI427420766_a	contig10634	0.5499	0.0488787	cell adhesion molecule 2b precursor	2.98e-05	0.4	C:membrane; P:cell adhesion; C:anchored to membrane; F:protein binding; P:neuron recognition; C:plasma membrane
CUST_20981_PI427420766_a	contig10357	0.70409	0.000320333	cd151 antigen	3.7e-20	0.5245	C:cell part; P:cellular process; C:membrane
CUST_21286_PI427420766_a	contig07287	-0.629513	0.00222835	collagen alpha-3 chain	6.02e-26	0.5	P:oxidationNAreduction process; F:oxidoreductase activity; F:transition metal ion binding; F:calcium ion binding
CUST_21470_PI427420766_a	contig09914	0.878925	3.89e-06	ccr4-not transcription complex subunit 4 isoform 3	1.75e-73	0.8695	C:cytosol; F:RNA binding; F:zinc ion binding; P:nuclearNAtranscribed mRNA poly(A) tail shortening; P:regulation of transcription, DNANAdependent; F:ubiquitinNAprotein ligase activity; F:protein binding; P:protein autoubiquitination; F:nucleotide binding; C:nucleus
CUST_21648_PI427420766_a	contig09754	0.609374	0.00211523	NA	NA	NA	NA
CUST_21713_PI427420766_a	contig09689	0.91812	0.0488703	NA	NA	NA	NA
CUST_21716_PI427420766_a	contig09682	-0.494043	0.03701	NA	NA	NA	NA
CUST_22014_PI427420766_a	contig09419	1.02994	0.000519851	low-density lipoprotein receptor-related protein 2-like	3.14e-20	0.443	F:calcium ion binding; F:receptor activity; C:integral to membrane; C:membrane; F:transferase activity; F:hydrolase activity; F:transmembrane receptor protein tyrosine kinase activity
CUST_22037_PI427420766_a	contig09382	1.47189	0.00041319	NA	NA	NA	NA
CUST_22065_PI427420766_a	contig09362	0.727962	0.0488703	serine threonine-protein phosphatase pp1-gamma catalytic subunit-like isoform 1	0	0.948	F:phosphoprotein phosphatase activity; P:protein dephosphorylation
CUST_22107_PI427420766_a	contig09330	0.453723	0.0176965	aminoglycoside phosphotransferase domain-containing protein 1-like	1.06e-89	0.5385	F:transferase activity, transferring phosphorusNAcontaining groups; F:transferase activity
CUST_22148_PI427420766_a	contig09286	0.83265	0.0351431	NA	NA	NA	NA
CUST_22166_PI427420766_a	contig09272	-0.433297	0.0085617	NA	NA	NA	NA
CUST_22188_PI427420766_a	GYUW2K402FJDFZ	0.870872	0.0270216	NA	NA	NA	NA
CUST_22245_PI427420766_a	contig09204	-0.340862	0.0168824	disintegrin and metalloproteinase domain-containing protein 10	2.89e-31	0.4825	P:regulation of cellular process; C:intracellular organelle; F:binding; P:protein metabolic process
CUST_22288_PI427420766_a	contig09166	0.715049	0.0186655	NA	NA	NA	NA
CUST_22291_PI427420766_a	contig00363	0.731182	0.00357671	tissue factor pathway inhibitor 2 precursor	5.66e-24	0.489	C:extracellular matrix; C:extracellular region; F:hydrolase activity
CUST_22319_PI427420766_a	contig09133	0.551662	0.0196296	set and mynd domain-containing protein 4-like	1.28e-121	0.48	F:zinc ion binding; F:metal ion binding; F:molecular function; P:biological process; C:cellular component
CUST_22335_PI427420766_a	contig09119	0.604069	0.0404439	lin-24 like family member	1.26e-36	0.544	F:protein binding
CUST_22352_PI427420766_a	contig09091	-0.582697	0.0361183	family protein	8.47e-22	0.4705	F:methyltransferase activity; F:transferase activity; P:methylation
CUST_22385_PI427420766_a	contig09070	1.19608	0.00332304	serine protease inhibitor dipetalogastin	1.27e-38	0.4115	P:proteolysis; F:peptidase activity
CUST_2240_PI427420766_a	contig03795	0.595792	0.0360223	t-cell receptor delta chain	6.37e-05	0.49	NA
CUST_22439_PI427420766_a	contig09007	-0.453228	0.0258948	NA	NA	NA	NA
CUST_22479_PI427420766_a	contig08986	-0.617112	0.000201917	sodium-coupled monocarboxylate transporter 1	1.11e-40	0.544	C:membrane; P:transport
CUST_22574_PI427420766_a	contig03070	-0.484335	0.0258948	vitamin d 25-hydroxylase-like	2.21e-71	0.5155	F:oxidoreductase activity
CUST_22670_PI427420766_a	contig08808	0.854546	0.00304763	NA	NA	NA	NA
CUST_22931_PI427420766_a	contig08557	1.05229	0.00486958	NA	NA	NA	NA
CUST_23050_PI427420766_a	contig08453	0.5386	0.0339539	n-methyl-d-aspartate selective glutamate receptor complex	6.91e-72	0.751	F:NNAmethylNADNAaspartate selective glutamate receptor activity; C:NNAmethylNADNAaspartate selective glutamate receptor complex; P:ion transport; P:signal transduction; P:synaptic transmission
CUST_23087_PI427420766_a	contig08422	0.737533	0.016676	NA	NA	NA	NA
CUST_23150_PI427420766_a	contig08360	0.403725	0.0186655	calponin transgelin	1.83e-42	0.578	F:juvenile hormone response element binding; F:protein binding; P:juvenile hormone mediated signaling pathway
CUST_23296_PI427420766_a	contig08221	0.726616	0.0489027	cd9 antigen	8.34e-27	0.5215	P:single fertilization; F:protein binding; P:negative regulation of biological process; P:central nervous system development; C:cell surface; P:blood coagulation; P:cellular developmental process; P:cellular component organization; C:plasma membrane part
CUST_2337_PI427420766_a	contig26510	0.902065	0.00998182	mitochondrial inner membrane organizing system protein 1	3.12e-23	0.687	C:membrane; C:mitochondrion
CUST_23480_PI427420766_a	contig08058	0.999295	0.0147609	tyrosinase-like protein tyr-3	2.76e-21	0.4285	F:metal ion binding; P:oxidationNAreduction process; F:oxidoreductase activity; P:metabolic process
CUST_23487_PI427420766_a	contig08053	0.499767	0.0403565	heterogeneous nuclear ribonucleoprotein k	1.67e-42	0.718	C:nucleoplasm; F:protein binding; F:RNA polymerase II core promoter proximal region sequenceNAspecific DNA binding transcription factor activity involved in positive regulation of transcription; C:heterogeneous nuclear ribonucleoprotein complex; P:regulation of lipid transport by positive regulation of transcription from RNA polymerase II promoter; F:RNA polymerase II core promoter proximal regio…
CUST_23536_PI427420766_a	contig08007	1.25358	0.00113465	map kinase-interacting serine threonine-protein kinase 1	7.65e-137	0.7045	P:phosphorylation; F:protein serine/threonine kinase activity; F:nucleotide binding; P:serine family amino acid metabolic process
CUST_23684_PI427420766_a	contig07866	0.774443	0.0387415	tropomyosin	5.23e-76	0.7695	NA
CUST_23849_PI427420766_a	GYUW2K402JXUTQ	0.34266	0.0343186	helicase conserved c-terminal domain containing protein	8.8e-22	0.612	F:hydrolase activity; P:cellular protein metabolic process; F:transferase activity, transferring phosphorusNAcontaining groups; F:nucleotide binding; P:protein transport
CUST_23992_PI427420766_a	GYUW2K401B4QXF	0.69416	0.0185555	NA	NA	NA	NA
CUST_2414_PI427420766_a	contig26468	0.641249	0.011407	NA	NA	NA	NA
CUST_24199_PI427420766_a	GYUW2K402HJ708	1.0599	0.0128722	NA	NA	NA	NA
CUST_24354_PI427420766_a	GYUW2K402I6R0Q	0.863855	0.0139699	NA	NA	NA	NA
CUST_2436_PI427420766_a	contig07607	0.578552	0.0319022	NA	NA	NA	NA
CUST_24439_PI427420766_a	GYUW2K401C9A4Q	0.844364	0.00386553	NA	NA	NA	NA
CUST_24762_PI427420766_a	GYUW2K401BHKVQ	-0.350776	0.0247649	NA	NA	NA	NA
CUST_24903_PI427420766_a	GYUW2K401C8UHF	0.883447	0.0345404	collagen triple helix repeat protein	6.74e-12	0.7113	C:extracellular region
CUST_25284_PI427420766_a	GYUW2K401BIYS5	-0.868609	0.0015329	NA	NA	NA	NA
CUST_25485_PI427420766_a	GYUW2K402FT82R	0.632086	0.0240885	NA	NA	NA	NA
CUST_25686_PI427420766_a	GYUW2K401EZM7Q	0.473421	0.0492297	NA	NA	NA	NA
CUST_2625_PI427420766_a	contig26298	0.499341	0.0341326	NA	NA	NA	NA
CUST_26318_PI427420766_a	GYUW2K401C90RT	1.10774	0.0282329	sulfate transporter	1.48e-24	0.835	F:sulfate transmembrane transporter activity; C:integral to membrane; P:sulfate transport
CUST_26530_PI427420766_a	GYUW2K401BGBWB	-0.549396	0.0482955	NA	NA	NA	NA
CUST_2667_PI427420766_a	contig00076	-0.623084	0.0287153	reverse transcriptase-like protein	2.44e-16	0.58	F:RNA binding; F:nucleic acid binding; P:RNANAdependent DNA replication; F:zinc ion binding; F:RNANAdirected DNA polymerase activity
CUST_2668_PI427420766_a	contig03336	0.827957	0.000667776	NA	NA	NA	NA
CUST_26970_PI427420766_a	GYUW2K401CMAR2	-0.552976	0.0169504	NA	NA	NA	NA
CUST_27435_PI427420766_a	GYUW2K402IQY2M	1.11116	0.000376397	vsp domain containing protein	2.11e-05	0.51	NA
CUST_2748_PI427420766_a	contig03471	-1.32054	6.64e-06	NA	NA	NA	NA
CUST_275_PI427420766_a	contig00567	0.560853	0.0492297	NA	NA	NA	NA
CUST_2776_PI427420766_a	contig00361	0.962198	0.00344531	NA	NA	NA	NA
CUST_2777_PI427420766_a	contig01151	0.66878	0.0443735	serine proteinase	1.83e-32	0.7205	P:proteolysis; F:serineNAtype endopeptidase activity
CUST_27831_PI427420766_a	GYUW2K401B0GTS	-0.488667	0.0108878	NA	NA	NA	NA
CUST_27964_PI427420766_a	GYUW2K401CAS4E	-0.577834	0.00690453	NA	NA	NA	NA
CUST_28125_PI427420766_a	GYUW2K402J3N6J	0.873784	0.0085617	histone methyltransferase	9.49e-20	0.5875	F:binding; P:primary metabolic process; P:cellular macromolecule metabolic process; C:intracellular; F:transferase activity
CUST_28438_PI427420766_a	GYUW2K402IC1KG	0.513362	0.0265999	alpha isoform b	3.59e-41	0.804	C:Z disc; P:cytoskeletal anchoring at plasma membrane; P:sarcomere organization; F:calcium ion binding; P:flight behavior; P:actin filament bundle assembly; P:actin cytoskeleton reorganization; F:actin filament binding; C:focal adhesion
CUST_28620_PI427420766_a	GYUW2K401AL61N	0.942739	0.0168824	predicted protein	1.71e-06	0.51	NA
CUST_28716_PI427420766_a	GYUW2K402IXZSO	-0.713772	0.0107666	rna-directed dna polymerase from mobile element jockey- partial	7.84e-13	0.7044	F:RNANAdirected DNA polymerase activity; P:RNANAdependent DNA replication
CUST_28780_PI427420766_a	GYUW2K401BFV1B	0.373087	0.0409743	NA	NA	NA	NA
CUST_28888_PI427420766_a	GYUW2K402H854E	-0.636498	0.0158684	NA	NA	NA	NA
CUST_29058_PI427420766_a	GYUW2K401AMILL	0.804928	0.00102064	zinc cadmium resistance protein	3e-29	0.7295	C:integral to membrane; F:cation transmembrane transporter activity; P:cation transport; P:transmembrane transport
CUST_29137_PI427420766_a	GYUW2K401EKA68	-0.388069	0.0347993	NA	NA	NA	NA
CUST_29323_PI427420766_a	GYUW2K401BSBC7	-1.37608	0.0206624	NA	NA	NA	NA
CUST_29753_PI427420766_a	GYUW2K402ISES6	-0.601014	0.0491502	NA	NA	NA	NA
CUST_29789_PI427420766_a	GYUW2K401ECFLT	-0.242161	0.0351431	NA	NA	NA	NA
CUST_29803_PI427420766_a	GYUW2K402ICEE1	0.502556	0.0357323	ring-box protein 1	6.34e-57	0.9605	C:cytoplasm; P:protein monoubiquitination; C:Cul4ANARING ubiquitin ligase complex; C:Cul4BNARING ubiquitin ligase complex; F:NEDD8 ligase activity; P:protein neddylation; P:response to stress; F:ubiquitinNAprotein ligase activity; C:Cul3NARING ubiquitin ligase complex; C:nucleus; F:zinc ion binding; C:SCF ubiquitin ligase complex; P:SCFNAdependent proteasomal ubiquitinNAdependent protein cataboli…
CUST_29962_PI427420766_a	GYUW2K401DS5V6	0.739486	0.018469	NA	NA	NA	NA
CUST_29991_PI427420766_a	GYUW2K401DAPAR	-0.647121	0.0184741	PREDICTED: similar to predicted protein	6.55e-09	0.73	NA
CUST_30481_PI427420766_a	GYUW2K402GPW4F	-0.583794	0.0489499	tumor protein p63-regulated gene 1-like	7.45e-12	0.686	C:synaptic vesicle
CUST_30570_PI427420766_a	GYUW2K401DHL24	0.670597	0.0141261	NA	NA	NA	NA
CUST_30615_PI427420766_a	GYUW2K401CCHMA	0.474126	0.00576415	NA	NA	NA	NA
CUST_30621_PI427420766_a	GYUW2K402J1L2E	0.441273	0.00494449	NA	NA	NA	NA
CUST_30707_PI427420766_a	GYUW2K402INATZ	0.623256	0.0351611	cytoplasmic superoxide dismutase 1	4.24e-16	0.751	F:metal ion binding; P:superoxide metabolic process; F:superoxide dismutase activity; P:oxidationNAreduction process; F:transferase activity
CUST_30863_PI427420766_a	GYUW2K402GHK2K	-0.600969	0.00381295	NA	NA	NA	NA
CUST_3088_PI427420766_a	contig26003	0.549982	0.0186655	ribosomal protein l28	3.32e-48	0.7315	P:translational initiation; P:viral transcription; F:RNA binding; F:structural constituent of ribosome; P:translational elongation; F:protein binding; P:translational termination; P:SRPNAdependent cotranslational protein targeting to membrane; C:cytosolic large ribosomal subunit; P:nuclearNAtranscribed mRNA catabolic process, nonsenseNAmediated decay; P:ribosome biogenesis
CUST_31004_PI427420766_a	GYUW2K401EAZMC	0.71263	0.0233781	NA	NA	NA	NA
CUST_31331_PI427420766_a	GYUW2K402GHK2K	-0.626709	0.00574572	NA	NA	NA	NA
CUST_31662_PI427420766_a	GYUW2K401C872B	0.542838	0.0488787	NA	NA	NA	NA
CUST_31757_PI427420766_a	GYUW2K402GBLGW	0.363036	0.0258948	NA	NA	NA	NA
CUST_32413_PI427420766_a	GYUW2K402GVKWT	0.910669	0.00427334	NA	NA	NA	NA
CUST_32438_PI427420766_a	GYUW2K401D513M	0.776115	3.76e-05	NA	NA	NA	NA
CUST_32629_PI427420766_a	GYUW2K401CZ29B	0.859341	0.047089	glyoxalase family protein	3.94e-46	0.5925	NA
CUST_32680_PI427420766_a	GYUW2K402HWZCO	0.835764	0.0281373	NA	NA	NA	NA
CUST_32768_PI427420766_a	GYUW2K402HJ73B	0.323447	0.0206624	NA	NA	NA	NA
CUST_33043_PI427420766_a	GYUW2K401DW22C	0.940781	0.0130472	NA	NA	NA	NA
CUST_33078_PI427420766_a	GYUW2K402F68MG	-0.69164	0.00865612	rna-directed dna polymerase from mobile element jockey- partial	8.94e-29	0.6765	F:RNANAdirected DNA polymerase activity; F:RNA binding; P:RNANAdependent DNA replication
CUST_33134_PI427420766_a	GYUW2K402GURMJ	0.658803	0.000201917	NA	NA	NA	NA
CUST_33244_PI427420766_a	GYUW2K402JAI13	0.477053	0.0341326	hypothetical protein CAPTEDRAFT 229337	4.54e-08	0.84	NA
CUST_33729_PI427420766_a	GYUW2K402I9QWT	0.39297	0.0397326	NA	NA	NA	NA
CUST_33852_PI427420766_a	GYUW2K401EILGY	0.799851	0.0216323	NA	NA	NA	NA
CUST_3402_PI427420766_a	contig05576	0.76715	0.0306382	NA	NA	NA	NA
CUST_34029_PI427420766_a	GYUW2K402JCM7C	0.593961	0.0264423	NA	NA	NA	NA
CUST_34197_PI427420766_a	GYUW2K401ENZEB	-0.458931	0.0176965	NA	NA	NA	NA
CUST_34326_PI427420766_a	GYUW2K402JXGGN	0.785254	0.00659155	NA	NA	NA	NA
CUST_3458_PI427420766_a	contig00015	0.522535	0.00935083	NA	NA	NA	NA
CUST_34990_PI427420766_a	GYUW2K401BZBNL	-0.558605	0.00269876	NA	NA	NA	NA
CUST_35086_PI427420766_a	GYUW2K402GHK2K	-0.599875	0.00651665	NA	NA	NA	NA
CUST_35128_PI427420766_a	GYUW2K401DPLRI	0.692463	0.0457309	NA	NA	NA	NA
CUST_35235_PI427420766_a	GYUW2K401CDGS3	0.888966	0.00659155	NA	NA	NA	NA
CUST_3531_PI427420766_a	contig02843	0.700304	0.0174117	NA	NA	NA	NA
CUST_35371_PI427420766_a	GYUW2K401DWQ4P	0.757436	0.047141	fatty acid binding protein 4	9e-10	0.653	P:cellular macromolecule metabolic process; P:regulation of primary metabolic process; F:protein binding; P:negative regulation of macromolecule metabolic process; C:cytosol; P:fat cell differentiation; P:response to glucocorticoid stimulus; P:positive regulation of cell proliferation; P:fatty acid metabolic process; P:response to drug; F:fatty acid binding; P:negative regulation of cellular meta…
CUST_35384_PI427420766_a	GYUW2K401BHF3Q	0.368755	0.0118003	glycoprotein-n-acetylgalactosamine 3-beta-galactosyltransferase 1-like	4.33e-06	0.5646	F:transferase activity; F:transferase activity, transferring glycosyl groups; C:membrane; F:glucuronosylNANNAacetylgalactosaminylNAproteoglycan 4NAbetaNANNAacetylgalactosaminyltransferase activity; F:glycoproteinNANNAacetylgalactosamine 3NAbetaNAgalactosyltransferase activity; P:protein glycosylation; F:galactosyltransferase activity
CUST_35567_PI427420766_a	GYUW2K402JX7TA	0.651449	0.00656747	NA	NA	NA	NA
CUST_3565_PI427420766_a	contig04065	0.545403	0.0481023	NA	NA	NA	NA
CUST_35809_PI427420766_a	GYUW2K401CKGU5	0.631824	0.0239139	glycine n-methyltransferase	2.54e-11	0.7125	C:cytoplasm; F:glycine NNAmethyltransferase activity; F:folic acid binding; P:methylation; P:methionine metabolic process; P:glycine metabolic process; P:LNAserine metabolic process; P:threonine metabolic process
CUST_36227_PI427420766_a	GYUW2K402GTPZZ	0.730726	7.31e-05	spectrin alpha chain	4.78e-65	0.868	F:calcium ion binding
CUST_363_PI427420766_a	contig06864	0.632484	0.0124555	low-density lipoprotein receptor-related protein 2	1.03e-11	0.525	F:calcium ion binding; C:integral to membrane; C:membrane; F:receptor activity; P:angiogenesis; P:skeletal muscle tissue development
CUST_36552_PI427420766_a	GYUW2K401BXPE9	0.647072	0.0408336	ribosomal protein l7a	5.09e-21	0.897	C:ribosome; P:ribosome biogenesis
CUST_36559_PI427420766_a	GYUW2K401BP9T5	0.633919	0.0140311	NA	NA	NA	NA
CUST_3684_PI427420766_a	contig25549	0.352434	0.0309756	NA	NA	NA	NA
CUST_3714_PI427420766_a	contig25491	-0.619757	0.0186655	NA	NA	NA	NA
CUST_37212_PI427420766_a	GYUW2K401D4X94	1.09109	0.00734261	NA	NA	NA	NA
CUST_37385_PI427420766_a	GYUW2K402HO2WW	0.526399	0.0244045	NA	NA	NA	NA
CUST_37428_PI427420766_a	GYUW2K401DVSUJ	-0.69241	0.0188596	NA	NA	NA	NA
CUST_3765_PI427420766_a	contig25507	1.18936	0.0185555	NA	NA	NA	NA
CUST_378_PI427420766_a	contig03039	0.413824	0.0205433	NA	NA	NA	NA
CUST_37967_PI427420766_a	GYUW2K401AXJ45	0.380405	0.0197245	NA	NA	NA	NA
CUST_3816_PI427420766_a	contig04084	0.934415	0.0265999	NA	NA	NA	NA
CUST_38283_PI427420766_a	GYUW2K402I4ZPW	0.881523	0.0129453	pyrazinamidase nicotinamidase	7.17e-07	0.511	P:metabolic process; F:catalytic activity; F:hydrolase activity; F:nicotinamidase activity
CUST_38726_PI427420766_a	GYUW2K402HRL2E	0.488199	0.0462426	NA	NA	NA	NA
CUST_38905_PI427420766_a	GYUW2K402I8ANW	-0.689566	0.00239651	low-density lipoprotein receptor-related protein 4	1.33e-05	0.51	NA
CUST_3908_PI427420766_a	contig07273	1.20035	0.00799045	NA	NA	NA	NA
CUST_39209_PI427420766_a	GYUW2K402GNG8N	-0.834386	0.047283	solute carrier family 13 member 5-like	3.43e-23	0.606	C:membrane; P:sodium ion transport; P:transmembrane transport; F:transporter activity
CUST_39210_PI427420766_a	GYUW2K401CATF6	0.82905	0.0338012	slit-robo rho gtpase-activating protein 1	5.64e-29	0.688	P:filopodium assembly; P:positive regulation of Rac GTPase activity; P:extension of a leading process involved in cell motility in cerebral cortex radial glia guided migration; C:phagocytic vesicle; P:neuron projection morphogenesis; F:Rac GTPase activator activity; C:mitochondrial inner membrane; C:cytosol; F:Rac GTPase binding; C:cell projection; F:protein homodimerization activity; C:plasma me…
CUST_3929_PI427420766_a	contig01277	1.69629	3.99e-11	cysteine-rich protein	3.87e-34	0.995	NA
CUST_40139_PI427420766_a	GYUW2K402JE6WU	0.690819	0.00351648	cation efflux protein zinc	6e-16	0.6571	F:cation transmembrane transporter activity; P:oxidationNAreduction process; F:oxidoreductase activity; C:integral to membrane; P:transmembrane transport; F:2NAalkenal reductase [NAD(P)] activity; P:cation transport
CUST_4049_PI427420766_a	contig00951	0.719449	0.0443952	ribosomal protein l27	1.17e-67	0.859	P:translational initiation; P:viral transcription; F:structural constituent of ribosome; P:translational elongation; P:translational termination; P:SRPNAdependent cotranslational protein targeting to membrane; C:cytosolic large ribosomal subunit; P:nuclearNAtranscribed mRNA catabolic process, nonsenseNAmediated decay; P:ribosome biogenesis
CUST_4050_PI427420766_a	contig01273	2.20986	4.17e-09	NA	NA	NA	NA
CUST_4076_PI427420766_a	contig25211	-0.445601	0.03701	cg40275 cg40275- partial	3.13e-34	0.6545	NA
CUST_41574_PI427420766_a	GYUW2K401EKBL3	-0.951045	0.0186655	ubiquitin-conjugating enzyme9	3.04e-67	0.891	F:ATP binding; F:acidNAamino acid ligase activity
CUST_41648_PI427420766_a	GYUW2K402GFQEG	-0.507118	0.029591	tektin-1	4.39e-23	0.67	C:cytoplasm; C:intracellular organelle part
CUST_41890_PI427420766_a	GYUW2K401D4X94	1.09089	0.00844943	NA	NA	NA	NA
CUST_42216_PI427420766_a	GYUW2K402IQY2M	1.03297	0.00146711	vsp domain containing protein	2.11e-05	0.51	NA
CUST_42540_PI427420766_a	GYUW2K401EWUXG	0.646595	0.0324087	NA	NA	NA	NA
CUST_4273_PI427420766_a	GYUW2K401BODN0	1.46732	4.43e-05	protein	8.1e-18	0.5995	F:calcium ion binding
CUST_4278_PI427420766_a	contig25075	0.637534	0.0186655	NA	NA	NA	NA
CUST_43079_PI427420766_a	GYUW2K402GVT1W	0.759474	0.0131385	NA	NA	NA	NA
CUST_43144_PI427420766_a	GYUW2K401DE9FP	-0.467377	0.0158684	NA	NA	NA	NA
CUST_4395_PI427420766_a	contig24997	0.954723	0.0108996	nadh dehydrogenase	2.77e-35	0.779	C:mitochondrial inner membrane; C:respiratory chain; P:transport; P:electron transport chain
CUST_4404_PI427420766_a	contig05248	1.06728	0.00332304	salivary c-type lectin	5.21e-06	0.5275	F:carbohydrate binding; P:neuropeptide signaling pathway; F:calcium ion binding; C:integral to membrane; C:membrane
CUST_4409_PI427420766_a	contig24978	2.44409	7.56e-14	zinc transporter 10-like	4.06e-43	0.7965	C:integral to membrane; F:cation transmembrane transporter activity; P:cation transport; P:transmembrane transport
CUST_44783_PI427420766_a	GYUW2K402F83PZ	1.28675	9.28e-06	cysteine-rich protein	1.57e-14	0.925	NA
CUST_4480_PI427420766_a	contig24897	-0.615878	0.000943421	NA	NA	NA	NA
CUST_45039_PI427420766_a	GYUW2K401B8U0Y	0.563812	0.0258948	NA	NA	NA	NA
CUST_45242_PI427420766_a	GYUW2K402H8BGH	0.415513	0.0169504	pkp86r	8.98e-13	0.6033	NA
CUST_45265_PI427420766_a	GYUW2K402HA1ZD	0.8625	0.0361388	g-protein-signaling modulator 2	1.07e-46	0.766	F:GTPase regulator activity; C:nucleolus; F:identical protein binding; P:GNAprotein coupled receptor signaling pathway; C:cytoplasm
CUST_45425_PI427420766_a	GYUW2K402G0YN1	0.690744	0.00791464	NA	NA	NA	NA
CUST_45471_PI427420766_a	GYUW2K402HY8SB	1.38146	0.0339539	NA	NA	NA	NA
CUST_45559_PI427420766_a	GYUW2K402JE6WU	0.724962	0.00328983	cation efflux protein zinc	6e-16	0.6571	F:cation transmembrane transporter activity; P:oxidationNAreduction process; F:oxidoreductase activity; C:integral to membrane; P:transmembrane transport; F:2NAalkenal reductase [NAD(P)] activity; P:cation transport
CUST_45976_PI427420766_a	GYUW2K401ED3BQ	1.09334	0.00112469	NA	NA	NA	NA
CUST_46029_PI427420766_a	GYUW2K401AI0HW	0.612299	0.0108996	NA	NA	NA	NA
CUST_46177_PI427420766_a	GYUW2K401DODMH	-0.551157	0.0307711	tektin 1	9.85e-17	0.568	P:microtubule cytoskeleton organization; C:microtubule; F:molecular function; C:cytoplasm
CUST_4630_PI427420766_a	contig24773	1.06142	0.00386553	NA	NA	NA	NA
CUST_46660_PI427420766_a	GYUW2K401DC90Z	0.572128	0.0482437	aconitate mitochondrial-like	1.85e-73	0.8745	F:aconitate hydratase activity; F:4 iron, 4 sulfur cluster binding; P:reductive tricarboxylic acid cycle; P:glyoxylate metabolic process
CUST_4708_PI427420766_a	contig24788	0.844964	0.000857651	NA	NA	NA	NA
CUST_47092_PI427420766_a	GYUW2K401B2GX0	0.480158	0.03701	NA	NA	NA	NA
CUST_47437_PI427420766_a	GYUW2K402JX7TA	0.569561	0.0422488	NA	NA	NA	NA
CUST_48038_PI427420766_a	GYUW2K402HIFMK	0.913196	0.000349252	NA	NA	NA	NA
CUST_48066_PI427420766_a	GYUW2K402GHO16	0.64755	0.0415369	NA	NA	NA	NA
CUST_4818_PI427420766_a	contig24610	0.459747	0.0447065	leukotriene a-4 hydrolase	1.62e-56	0.6175	F:hydrolase activity
CUST_48431_PI427420766_a	GYUW2K401DLIJG	1.31839	0.000243075	NA	NA	NA	NA
CUST_48434_PI427420766_a	GYUW2K402GPH7B	0.676628	0.0474488	alkaline phosphatase	2.98e-32	0.7515	F:alkaline phosphatase activity; P:dephosphorylation; P:response to vitamin D; C:plasma membrane; P:developmental process involved in reproduction; P:cellular response to organic cyclic compound; P:response to antibiotic; P:hexachlorocyclohexane metabolic process; P:glycerolipid metabolic process; P:folic acid biosynthetic process
CUST_48489_PI427420766_a	GYUW2K401CJXTK	-0.475056	0.00211523	NA	NA	NA	NA
CUST_4874_PI427420766_a	contig24613	0.589592	0.017892	NA	NA	NA	NA
CUST_48782_PI427420766_a	GYUW2K401AUW37	0.530453	0.0169504	nostrin isoform 2	2.66e-12	0.564	P:nitric oxide metabolic process; C:endocytic vesicle membrane; F:protein binding; P:small molecule metabolic process; P:regulation of nitricNAoxide synthase activity; C:plasma membrane
CUST_49089_PI427420766_a	GYUW2K402H3KV6	0.65556	0.0339341	NA	NA	NA	NA
CUST_49496_PI427420766_a	GYUW2K402F83PZ	1.4083	5.32e-08	cysteine-rich protein	1.57e-14	0.925	NA
CUST_49650_PI427420766_a	GYUW2K402IDWYU	0.567417	0.0104179	NA	NA	NA	NA
CUST_49776_PI427420766_a	GYUW2K401DW294	-0.441595	0.0480013	NA	NA	NA	NA
CUST_50080_PI427420766_a	GYUW2K402JXDZX	0.49008	0.047089	NA	NA	NA	NA
CUST_50327_PI427420766_a	GYUW2K402H5IXI	-0.671417	0.0462426	NA	NA	NA	NA
CUST_5037_PI427420766_a	contig24435	1.07918	8.97e-05	hCG23722	7.19e-06	0.85	NA
CUST_5042_PI427420766_a	contig24462	0.718068	0.00258907	NA	NA	NA	NA
CUST_50538_PI427420766_a	GYUW2K402I7OBB	0.624016	0.0280509	kelch-like protein 14	6.55e-12	0.7285	C:endoplasmic reticulum membrane; C:cytosol; C:endoplasmic reticulum
CUST_50933_PI427420766_a	GYUW2K401EROMY	-1.34071	0.00281248	NA	NA	NA	NA
CUST_51722_PI427420766_a	GYUW2K402H0215	0.910204	0.0216323	histone-lysine n-methyltransferase setd2	2.53e-53	0.763	P:transcription, DNANAdependent; F:protein binding; P:embryonic organ development; P:tissue morphogenesis; F:methyltransferase activity; P:heart development; P:regulation of gene expression; P:chordate embryonic development; C:intracellular organelle; P:peptidylNAlysine modification; P:nervous system development; P:anatomical structure formation involved in morphogenesis; P:histone lysine methyla…
CUST_5183_PI427420766_a	contig03907	-0.488107	0.00674366	na(+) h(+) exchange regulatory cofactor nhe-rf1	2.57e-07	0.5415	P:regulation of actin filamentNAbased process; P:regulation of localization; F:protein kinase C binding; P:apical constriction; C:tight junction; F:phosphatidylinositol binding; C:protein complex; P:establishment or maintenance of cell polarity; P:wound healing, spreading of cells; P:signal transduction; P:centrosome localization; C:cell projection; P:microtubule cytoskeleton organization; C:cell…
CUST_52220_PI427420766_a	GYUW2K401BNUL4	0.51781	0.0154343	NA	NA	NA	NA
CUST_52502_PI427420766_a	GYUW2K402IERO6	-0.679557	0.0360239	protein	5.83e-09	0.65	NA
CUST_53102_PI427420766_a	GYUW2K402IV8J9	-0.486929	0.0121744	cell wall biogenesis protein glutathione transferase	1.93e-91	0.829	F:ligase activity; F:small protein activating enzyme activity; F:glutathione transferase activity; P:fungalNAtype cell wall organization; P:protein ubiquitination; F:ATP binding; P:glutathione metabolic process; P:glutathione conjugation reaction
CUST_53211_PI427420766_a	GYUW2K401AS7OS	-0.410075	0.0482206	NA	NA	NA	NA
CUST_5329_PI427420766_a	contig24244	0.784943	0.0352	NA	NA	NA	NA
CUST_5384_PI427420766_a	contig24182	1.93848	0.00344531	protein	1.79e-13	0.6885	P:metabolic process; F:serineNAtype endopeptidase inhibitor activity
CUST_54183_PI427420766_a	GYUW2K402JNVVW	-1.1549	0.0150325	NA	NA	NA	NA
CUST_5422_PI427420766_a	contig24190	0.895666	0.000242641	monocarboxylate transporter	5.95e-24	0.5255	F:monocarboxylic acid transmembrane transporter activity; P:monocarboxylic acid transport
CUST_54260_PI427420766_a	GYUW2K402FQMEG	0.560068	0.0360223	selenocysteine-specific elongation factor selb	2.4e-06	0.52	P:translational elongation; F:GTP binding; F:translation elongation factor activity; F:GTPase activity; P:GTP catabolic process; F:nucleotide binding
CUST_54528_PI427420766_a	GYUW2K401C45TZ	-0.774022	0.0036794	NA	NA	NA	NA
CUST_5459_PI427420766_a	contig24155	0.9221	0.00304763	atp synthase e chain	1.86e-10	0.6595	F:hydrogen ion transmembrane transporter activity; P:ATP synthesis coupled proton transport; C:mitochondrial protonNAtransporting ATP synthase complex, coupling factor F(o)
CUST_54665_PI427420766_a	GYUW2K402GTDRB	-0.548191	0.0360223	NA	NA	NA	NA
CUST_54738_PI427420766_a	GYUW2K401EF5Y5	0.929383	0.000376397	NA	NA	NA	NA
CUST_55099_PI427420766_a	GYUW2K402I4CNK	0.751912	0.0490866	NA	NA	NA	NA
CUST_55324_PI427420766_a	GYUW2K402H1MNC	-0.57575	0.0424059	NA	NA	NA	NA
CUST_55487_PI427420766_a	GYUW2K401AXR9M	0.743788	0.00494352	NA	NA	NA	NA
CUST_5550_PI427420766_a	contig24078	1.12367	0.0253188	domain protein dehydratase	2.31e-30	0.6275	P:metabolic process
CUST_56079_PI427420766_a	GYUW2K401ENQEV	-1.05148	0.0112738	NA	NA	NA	NA
CUST_5612_PI427420766_a	contig23995	0.682913	0.0377743	40s ribosomal protein s5	7.03e-121	0.9395	F:structural constituent of ribosome; F:RNA binding; C:small ribosomal subunit; P:translation; P:ribosome biogenesis
CUST_56679_PI427420766_a	GYUW2K402H4EEG	1.35435	0.0225638	NA	NA	NA	NA
CUST_5673_PI427420766_a	contig23978	0.837515	0.0198278	NA	NA	NA	NA
CUST_56769_PI427420766_a	GYUW2K401DLFQG	0.542479	0.0347993	NA	NA	NA	NA
CUST_56814_PI427420766_a	GYUW2K401BLLV9	0.773411	0.0039078	NA	NA	NA	NA
CUST_56838_PI427420766_a	GYUW2K401ELU0L	-1.42206	0.00602145	NA	NA	NA	NA
CUST_5703_PI427420766_a	contig23887	0.698579	0.0489499	NA	NA	NA	NA
CUST_57046_PI427420766_a	GYUW2K402HOURB	0.6723	0.0147609	ribosomal protein l7a	6.84e-47	0.9315	P:translational initiation; P:viral transcription; F:RNA binding; F:structural constituent of ribosome; P:translational elongation; C:membrane fraction; P:ribosome biogenesis; F:protein binding; P:translational termination; C:polysomal ribosome; P:SRPNAdependent cotranslational protein targeting to membrane; C:cytosolic large ribosomal subunit; P:nuclearNAtranscribed mRNA catabolic process, nonse…
CUST_5723_PI427420766_a	contig04475	0.482302	0.00574572	NA	NA	NA	NA
CUST_57309_PI427420766_a	GYUW2K402HNCUV	0.658039	0.0308544	NA	NA	NA	NA
CUST_57346_PI427420766_a	GYUW2K402JIGYX	-0.407671	0.0341313	NA	NA	NA	NA
CUST_57490_PI427420766_a	GYUW2K402HSSUJ	0.586244	0.0226935	NA	NA	NA	NA
CUST_57650_PI427420766_a	GYUW2K401D797I	-0.489758	0.00734261	reverse transcriptase-like protein	2.44e-08	0.5638	NA
CUST_58383_PI427420766_a	GYUW2K402GFSLG	-0.427416	0.0247649	NA	NA	NA	NA
CUST_58487_PI427420766_a	GYUW2K401BWQAM	-0.8052	0.0173096	atp-binding cassette sub-family g member 2	4e-22	0.529	P:urate metabolic process; F:ATPase activity; F:ATP binding; F:nucleotide binding; C:membrane; F:nucleosideNAtriphosphatase activity; F:protein homodimerization activity; P:ATP catabolic process; C:integral to membrane; P:transport; C:plasma membrane
CUST_58532_PI427420766_a	GYUW2K401DGFGW	0.566973	0.0213148	NA	NA	NA	NA
CUST_58862_PI427420766_a	GYUW2K401EMCNV	0.684881	0.0338012	NA	NA	NA	NA
CUST_5906_PI427420766_a	contig23785	0.81752	0.0351431	ap-1 complex subunit beta-1	1.95e-124	0.953	C:cytosol; F:protein transporter activity; C:lysosomal membrane; P:postNAGolgi vesicleNAmediated transport; C:Golgi membrane; C:clathrin adaptor complex; P:cellular membrane organization; C:coated pit; P:regulation of defense response to virus by virus; F:protein binding; P:endocytosis; P:viral reproduction; P:intracellular protein transport; C:clathrin coated vesicle membrane; C:plasma membrane
CUST_59243_PI427420766_a	GYUW2K402JXCN4	-0.361547	0.0304305	hypothetical protein CAPTEDRAFT 222839	4.26e-07	0.53	NA
CUST_5936_PI427420766_a	contig05620	0.675396	0.0149624	60s ribosomal protein l22	4.93e-19	0.8805	P:translational initiation; P:viral transcription; F:RNA binding; F:structural constituent of ribosome; P:translational elongation; P:alphaNAbeta T cell differentiation; P:translational termination; F:heparin binding; P:SRPNAdependent cotranslational protein targeting to membrane; C:cytosolic large ribosomal subunit; P:nuclearNAtranscribed mRNA catabolic process, nonsenseNAmediated decay; P:ribos…
CUST_59494_PI427420766_a	GYUW2K401BTC50	1.78689	2.96e-13	NA	NA	NA	NA
CUST_59576_PI427420766_a	GYUW2K401CPXIF	0.474908	0.0277151	NA	NA	NA	NA
CUST_5996_PI427420766_a	contig23670	0.861985	0.0256261	steroid 17-alpha-hydroxylase lyase-like	2.5e-08	0.647	F:metal ion binding; F:oxidoreductase activity; P:metabolic process
CUST_60419_PI427420766_a	GYUW2K401CZ1U2	-0.486395	0.00194252	rho gtpase-activating protein 26	1.21e-21	0.864	F:phospholipid binding; P:filopodium assembly; P:positive regulation of GTPase activity; P:signal transduction; F:GTPase activator activity; C:cytoplasm; F:cytoskeletal adaptor activity; F:SH3 domain binding
CUST_6048_PI427420766_a	contig23675	0.779615	0.0352	granulin	8.48e-12	0.5675	NA
CUST_6113_PI427420766_a	contig23636	1.51099	3.76e-05	NA	NA	NA	NA
CUST_6114_PI427420766_a	contig00849	0.999638	0.000434105	NA	NA	NA	NA
CUST_61146_PI427420766_a	GYUW2K401ANRHD	-1.0453	0.00144725	transmembrane serine 2 precursor	6.87e-14	0.631	F:peptidase activity
CUST_61278_PI427420766_a	GYUW2K401CLOKO	0.602404	0.0173096	NA	NA	NA	NA
CUST_61361_PI427420766_a	GYUW2K401B87RA	-0.395546	0.047089	NA	NA	NA	NA
CUST_61566_PI427420766_a	GYUW2K402FZ4YD	0.529174	0.0446609	NA	NA	NA	NA
CUST_6181_PI427420766_a	contig07501	1.37357	0.00192167	NA	NA	NA	NA
CUST_6182_PI427420766_a	contig07505	0.747979	0.00356525	NA	NA	NA	NA
CUST_61834_PI427420766_a	GYUW2K401D30WU	0.503374	0.0419147	beta actin	4.63e-101	0.9455	C:cytoskeleton; C:cytoplasm; F:ATP binding
CUST_61942_PI427420766_a	GYUW2K402HOURB	0.618469	0.0281373	ribosomal protein l7a	6.84e-47	0.9315	P:translational initiation; P:viral transcription; F:RNA binding; F:structural constituent of ribosome; P:translational elongation; C:membrane fraction; P:ribosome biogenesis; F:protein binding; P:translational termination; C:polysomal ribosome; P:SRPNAdependent cotranslational protein targeting to membrane; C:cytosolic large ribosomal subunit; P:nuclearNAtranscribed mRNA catabolic process, nonse…
CUST_62361_PI427420766_a	GYUW2K401CBSNY	-0.473458	0.0127849	NA	NA	NA	NA
CUST_62918_PI427420766_a	GYUW2K402GTZWC	-0.363277	0.0347659	NA	NA	NA	NA
CUST_62934_PI427420766_a	GYUW2K402G9LOS	-0.523247	0.00651665	NA	NA	NA	NA
CUST_63061_PI427420766_a	GYUW2K401BSFP4	0.869474	0.00281248	NA	NA	NA	NA
CUST_63351_PI427420766_a	GYUW2K402GUOG6	0.697004	0.036378	t-cell immunomodulatory	5.77e-12	0.538	NA
CUST_63471_PI427420766_a	GYUW2K402JXDZX	0.594522	0.0032783	NA	NA	NA	NA
CUST_63529_PI427420766_a	GYUW2K402IZURK	0.951591	0.0262996	NA	NA	NA	NA
CUST_64367_PI427420766_a	GYUW2K401CSKHJ	0.818058	0.035203	NA	NA	NA	NA
CUST_64416_PI427420766_a	GYUW2K401AVUCT	0.744903	0.0242913	NA	NA	NA	NA
CUST_6452_PI427420766_a	contig23358	0.736815	0.0203544	NA	NA	NA	NA
CUST_64520_PI427420766_a	GYUW2K401EIJCR	0.894723	0.00574572	angiopoietin-2 isoform 2	1.11e-30	0.582	P:cellular response to stimulus; P:positive regulation of cellular process; P:blood vessel morphogenesis; P:negative regulation of cellular process; P:regulation of locomotion
CUST_6463_PI427420766_a	contig23316	3.34917	0.00385538	loc443608 protein	1.23e-06	0.5575	P:axon extension
CUST_6469_PI427420766_a	contig23324	1.60203	6.04e-05	cellular retinoic acid-binding protein 1	5.71e-07	0.4343	F:lipid binding; P:transport; F:transporter activity; F:retinol binding; C:cytoplasm; F:retinal binding
CUST_648_PI427420766_a	contig27152	0.808747	0.0243576	ribosomal protein l39	3.93e-19	0.919	P:translational initiation; P:viral transcription; F:RNA binding; F:structural constituent of ribosome; P:translational elongation; P:spermatogenesis; P:translational termination; P:SRPNAdependent cotranslational protein targeting to membrane; C:cytosolic large ribosomal subunit; P:nuclearNAtranscribed mRNA catabolic process, nonsenseNAmediated decay; P:ribosome biogenesis
CUST_65109_PI427420766_a	GYUW2K401AWFN3	0.720183	0.0360223	NA	NA	NA	NA
CUST_6519_PI427420766_a	contig23290	0.690718	0.0354945	protein cul-1	9.48e-20	0.516	P:cellular response to stimulus; F:protein binding; P:proteasomal ubiquitinNAdependent protein catabolic process; P:multicellular organismal development; P:interphase of mitotic cell cycle; P:apoptotic process; P:cell cycle arrest; C:cullinNARING ubiquitin ligase complex; P:anatomical structure development; P:protein ubiquitination; P:regulation of mitotic cell cycle
CUST_6529_PI427420766_a	contig02122	0.660068	0.0153225	NA	NA	NA	NA
CUST_65429_PI427420766_a	GYUW2K401BODN0	1.40261	8.88e-05	protein	8.1e-18	0.5995	F:calcium ion binding
CUST_65694_PI427420766_a	GYUW2K402FL6A7	0.734417	0.00332304	NA	NA	NA	NA
CUST_65697_PI427420766_a	GYUW2K402JFX6R	-0.552839	0.0252792	NA	NA	NA	NA
CUST_65906_PI427420766_a	GYUW2K401EIJCR	1.03219	0.00651665	angiopoietin-2 isoform 2	1.11e-30	0.582	P:cellular response to stimulus; P:positive regulation of cellular process; P:blood vessel morphogenesis; P:negative regulation of cellular process; P:regulation of locomotion
CUST_66173_PI427420766_a	GYUW2K401AOD28	0.682419	0.0453458	NA	NA	NA	NA
CUST_66240_PI427420766_a	GYUW2K402IQZW7	0.427142	0.0057864	NA	NA	NA	NA
CUST_66805_PI427420766_a	GYUW2K401AS3LM	1.06278	0.0221586	NA	NA	NA	NA
CUST_66845_PI427420766_a	GYUW2K402JMOBO	-0.588059	0.00656747	NA	NA	NA	NA
CUST_66985_PI427420766_a	GYUW2K402GCZT4	-0.502409	0.0462426	NA	NA	NA	NA
CUST_67007_PI427420766_a	GYUW2K402FVO5M	-0.48853	0.00875299	NA	NA	NA	NA
CUST_67141_PI427420766_a	GYUW2K401B6G5C	0.649923	0.0447903	NA	NA	NA	NA
CUST_6762_PI427420766_a	contig23095	1.31807	0.0146626	NA	NA	NA	NA
CUST_6814_PI427420766_a	contig04399	1.38518	1.64e-05	NA	NA	NA	NA
CUST_68362_PI427420766_a	GYUW2K402F3YC1	0.771728	0.0206624	NA	NA	NA	NA
CUST_68494_PI427420766_a	GYUW2K401EW89H	1.0672	0.0127849	NA	NA	NA	NA
CUST_68518_PI427420766_a	GYUW2K401DEULM	0.535749	0.0169504	NA	NA	NA	NA
CUST_68996_PI427420766_a	GYUW2K402FOUOG	1.29912	0.0126393	NA	NA	NA	NA
CUST_69506_PI427420766_a	GYUW2K402IQY2M	0.947061	0.00386553	vsp domain containing protein	2.11e-05	0.51	NA
CUST_69649_PI427420766_a	GYUW2K401EJRDE	-0.479432	0.0313202	NA	NA	NA	NA
CUST_69686_PI427420766_a	GYUW2K402JJ6SA	0.537762	0.0281373	NA	NA	NA	NA
CUST_69702_PI427420766_a	GYUW2K401DPJUU	0.708106	0.0154343	NA	NA	NA	NA
CUST_6974_PI427420766_a	contig22893	0.405657	0.03097	dynein heavy chain	6.42e-08	0.6	F:metal ion binding; F:zinc ion binding; P:protein ubiquitination; F:ubiquitinNAprotein ligase activity
CUST_7057_PI427420766_a	contig04064	0.989705	1.61e-06	NA	NA	NA	NA
CUST_70824_PI427420766_a	GYUW2K402IGJNF	-1.12297	0.00674366	NA	NA	NA	NA
CUST_71394_PI427420766_a	GYUW2K401B2AZG	0.57259	0.017892	NA	NA	NA	NA
CUST_7141_PI427420766_a	contig22731	0.761907	0.0488787	NA	NA	NA	NA
CUST_71526_PI427420766_a	GYUW2K402HIJAT	0.445388	0.00526663	NA	NA	NA	NA
CUST_71791_PI427420766_a	GYUW2K402IGJNF	-1.00211	0.00802223	NA	NA	NA	NA
CUST_72176_PI427420766_a	GYUW2K402HBRSX	0.631028	0.0184743	NA	NA	NA	NA
CUST_72279_PI427420766_a	GYUW2K401EM8PS	-0.48153	0.0323375	NA	NA	NA	NA
CUST_72846_PI427420766_a	GYUW2K401EISAW	-0.560083	0.0357759	NA	NA	NA	NA
CUST_72891_PI427420766_a	GYUW2K401CYSR7	-0.624341	0.0163233	NA	NA	NA	NA
CUST_72952_PI427420766_a	GYUW2K401EQHLZ	0.777153	0.014194	NA	NA	NA	NA
CUST_74111_PI427420766_a	GYUW2K401EEF0C	0.853882	0.0372778	NA	NA	NA	NA
CUST_74119_PI427420766_a	GYUW2K401DLW9Z	0.626625	0.0443952	NA	NA	NA	NA
CUST_75108_PI427420766_a	GYUW2K401DY1RJ	-0.439672	0.0326527	NA	NA	NA	NA
CUST_75190_PI427420766_a	GYUW2K401BC5AY	0.511457	0.0302426	NA	NA	NA	NA
CUST_75220_PI427420766_a	GYUW2K401ESKTM	0.713764	0.00102064	NA	NA	NA	NA
CUST_75305_PI427420766_a	GYUW2K402HREU7	-1.18005	0.00211523	2-hydroxyacylsphingosine 1-beta-galactosyltransferase precursor	2.71e-25	0.5425	P:cellular process; F:transferase activity; P:nervous system development
CUST_75596_PI427420766_a	GYUW2K402HIQK9	1.03634	0.000960305	NA	NA	NA	NA
CUST_75800_PI427420766_a	GYUW2K401DRR81	0.4416	0.00734261	NA	NA	NA	NA
CUST_76394_PI427420766_a	GYUW2K402HREU7	-1.12911	0.00929535	2-hydroxyacylsphingosine 1-beta-galactosyltransferase precursor	2.71e-25	0.5425	P:cellular process; F:transferase activity; P:nervous system development
CUST_7698_PI427420766_a	contig22271	-0.402837	0.0242321	tryptophan-rich antigen	1.59e-14	0.5669	NA
CUST_770_PI427420766_a	contig01310	-1.75539	0.000420807	NA	NA	NA	NA
CUST_77116_PI427420766_a	GYUW2K402I19LE	-0.549886	0.047141	NA	NA	NA	NA
CUST_77470_PI427420766_a	GYUW2K402GTRUU	-0.646564	0.00865612	rna-dependent rna polymerase	3.33e-15	0.5329	F:RNA binding; P:transcription, DNANAdependent; F:RNANAdirected RNA polymerase activity; P:viral genome replication
CUST_77513_PI427420766_a	GYUW2K401AUKK1	1.21442	0.00651665	NA	NA	NA	NA
CUST_77668_PI427420766_a	GYUW2K402GUZ9V	1.0679	0.0100399	NA	NA	NA	NA
CUST_7792_PI427420766_a	GYUW2K402JJS7Q	0.85915	0.00368374	NA	NA	NA	NA
CUST_77955_PI427420766_a	GYUW2K402GOQQ9	0.745135	0.0032783	alkylglycerol monooxygenase	2.98e-09	0.6386	F:actin binding; F:phospholipid binding; P:oxidationNAreduction process; F:oxidoreductase activity; C:integral to membrane; C:membrane; F:iron ion binding; P:fatty acid biosynthetic process; F:glycerylNAether monooxygenase activity; P:ether lipid metabolic process; P:membrane lipid metabolic process; C:endoplasmic reticulum; C:endoplasmic reticulum membrane
CUST_78223_PI427420766_a	GYUW2K402F36ID	-0.504682	4.56e-05	NA	NA	NA	NA
CUST_7910_PI427420766_a	contig22114	-0.809699	0.00254546	NA	NA	NA	NA
CUST_7935_PI427420766_a	contig22093	1.7738	0.0213148	galactose-specific c-type	0.000859	0.42	F:carbohydrate binding
CUST_7946_PI427420766_a	contig22053	0.623463	0.0351431	NA	NA	NA	NA
CUST_79471_PI427420766_a	GYUW2K401BRJAG	0.725638	0.00742869	NA	NA	NA	NA
CUST_80179_PI427420766_a	GYUW2K401C2EHT	-0.619896	0.0118552	NA	NA	NA	NA
CUST_8023_PI427420766_a	contig00356	1.0374	0.0085617	reverse transcriptase-like protein	2.08e-14	0.641	NA
CUST_80668_PI427420766_a	GYUW2K401AYZFW	0.850834	0.0202774	NA	NA	NA	NA
CUST_807_PI427420766_a	contig02289	0.752375	0.00734261	hypothetical protein LYNGBM3L 26500	1.9e-07	0.65	NA
CUST_8082_PI427420766_a	contig21968	1.52017	0.0351431	NA	NA	NA	NA
CUST_80954_PI427420766_a	GYUW2K402GZ7J9	0.866007	0.00344531	NA	NA	NA	NA
CUST_81064_PI427420766_a	GYUW2K402IEH3O	-0.605506	0.0334931	NA	NA	NA	NA
CUST_8188_PI427420766_a	contig00737	-0.936606	0.0308694	protein	2.02e-17	0.5675	F:zinc ion binding; C:intracellular
CUST_81997_PI427420766_a	GYUW2K401BYP0I	0.62411	0.0338502	NA	NA	NA	NA
CUST_82173_PI427420766_a	GYUW2K402FYARD	2.30839	8.72e-05	NA	NA	NA	NA
CUST_8268_PI427420766_a	contig01906	0.603189	0.0100399	caspase apoptosis-related cysteine peptidase	2.22e-62	0.612	F:peptidase activity; P:apoptotic process
CUST_82963_PI427420766_a	GYUW2K401DTYN7	0.31455	0.0258948	NA	NA	NA	NA
CUST_8308_PI427420766_a	contig21690	1.10909	0.0196296	NA	NA	NA	NA
CUST_8348_PI427420766_a	contig06305	-0.740543	0.00613142	carbonyl reductase	1.09e-39	0.6755	C:intracellular part
CUST_8383_PI427420766_a	contig21695	-0.697564	0.0100399	ef-hand domain-containing family member c2	1.09e-100	0.6315	F:calcium ion binding; P:biological process; C:cellular component
CUST_83922_PI427420766_a	GYUW2K402G9TJS	0.819665	0.00890384	NA	NA	NA	NA
CUST_8406_PI427420766_a	contig21621	0.702123	0.0202774	NA	NA	NA	NA
CUST_8415_PI427420766_a	contig21678	0.884647	0.0196296	predicted protein	8.12e-12	0.52	NA
CUST_84162_PI427420766_a	GYUW2K402JJYRK	-0.44036	0.0255916	NA	NA	NA	NA
CUST_84287_PI427420766_a	GYUW2K401C79TR	0.528664	0.0198278	NA	NA	NA	NA
CUST_8523_PI427420766_a	contig21590	0.910556	0.036587	protein transport protein sec61 subunit gamma	2.64e-23	0.953	P:translation; P:antigen processing and presentation of exogenous peptide antigen via MHC class I, TAPNAdependent; C:integral to endoplasmic reticulum membrane; F:PNAPNAbondNAhydrolysisNAdriven protein transmembrane transporter activity; C:phagocytic vesicle membrane; P:SRPNAdependent cotranslational protein targeting to membrane; C:chloroplast envelope
CUST_85396_PI427420766_a	GYUW2K402IVMO9	-0.575316	0.0334588	heparan sulfate glucosamine 3-o-sulfotransferase 5	2.09e-47	0.6905	P:negative regulation of coagulation; P:regulation of viral entry into host cell; F:[heparan sulfate]NAglucosamine 3NAsulfotransferase 1 activity; P:heparan sulfate proteoglycan biosynthetic process, enzymatic modification; P:protein sulfation; P:chondroitin sulfate biosynthetic process
CUST_85472_PI427420766_a	GYUW2K402JREU5	0.604821	0.0408336	NA	NA	NA	NA
CUST_85732_PI427420766_a	GYUW2K402I8JQH	0.801912	0.0221586	NA	NA	NA	NA
CUST_8578_PI427420766_a	contig21537	1.75621	0.00146711	NA	NA	NA	NA
CUST_86035_PI427420766_a	GYUW2K401AUWH0	-0.983556	0.0124839	NA	NA	NA	NA
CUST_86166_PI427420766_a	GYUW2K402J5BK7	0.595083	0.0351611	NA	NA	NA	NA
CUST_8634_PI427420766_a	contig03788	0.627856	0.0447065	NA	NA	NA	NA
CUST_86606_PI427420766_a	GYUW2K401DQM1Q	0.440277	0.0482206	NA	NA	NA	NA
CUST_8689_PI427420766_a	contig03470	-0.840743	0.000242641	cartilage matrix	4.29e-20	0.5085	P:cellular process; P:skeletal system development; C:extracellular matrix; C:extracellular region part
CUST_86933_PI427420766_a	GYUW2K402GW0C9	0.561316	0.03701	NA	NA	NA	NA
CUST_87167_PI427420766_a	GYUW2K401EKA68	-0.417223	0.0216323	NA	NA	NA	NA
CUST_8730_PI427420766_a	contig21427	-0.680102	0.0258948	protein	2.51e-17	0.4965	F:RNANAdirected RNA polymerase activity; P:viral genome replication
CUST_87863_PI427420766_a	GYUW2K402GXB0P	0.398449	0.0482206	endonuclease-reverse transcriptase	3.84e-25	0.6745	F:hydrolase activity; P:macromolecule metabolic process; P:primary metabolic process
CUST_88198_PI427420766_a	GYUW2K401DRR81	0.520932	0.00398805	NA	NA	NA	NA
CUST_88469_PI427420766_a	GYUW2K401DANUX	0.917076	0.0154343	NA	NA	NA	NA
CUST_9049_PI427420766_a	contig21137	-0.468137	0.0241042	NA	NA	NA	NA
CUST_9088_PI427420766_a	contig21091	0.495477	0.0412509	phospho-2-dehydro-3-heoxyheptonate aldolase	0.000133	0.88	F:phosphotransferase activity, alcohol group as acceptor; F:transferase activity, transferring phosphorusNAcontaining groups; F:kinase activity; P:phosphorylation; F:transferase activity; F:3NAdeoxyNA7NAphosphoheptulonate synthase activity; P:lipopolysaccharide biosynthetic process; F:transferase activity, transferring glycosyl groups
CUST_9105_PI427420766_a	contig21090	0.801839	0.00526663	NA	NA	NA	NA
CUST_9212_PI427420766_a	contig21015	1.2041	0.00229559	calcium-binding protein	5.17e-23	0.501	F:calcium ion binding; P:bioluminescence
CUST_9426_PI427420766_a	contig04918	-0.561525	0.0408336	NA	NA	NA	NA
CUST_9433_PI427420766_a	contig20786	0.598479	0.0100399	NA	NA	NA	NA
CUST_9587_PI427420766_a	contig20673	0.816552	0.0258948	NA	NA	NA	NA
CUST_9745_PI427420766_a	contig20532	0.581967	0.0219738	NA	NA	NA	NA
CUST_9753_PI427420766_a	contig01309	-1.40329	0.00386553	NA	NA	NA	NA
CUST_9830_PI427420766_a	contig20428	0.779855	0.0124839	NA	NA	NA	NA
CUST_9853_PI427420766_a	contig20429	1.0098	0.0100399	NA	NA	NA	NA
CUST_992_PI427420766_a	contig07626	1.62751	0.0146597	NA	NA	NA	NA

## Sheet: Sheet1
			8.8
